# Supplementary material for: The human allicin-proteome: S-thioallylation of proteins by the garlic defence substance allicin and its biological effects
Source: Free Radic Biol Med. 2019 Feb 1;131:144–53. doi: 10.1016/j.freeradbiomed.2018.11.022 (PMC6342545; doi:10.1016/j.freeradbiomed.2018.11.022)
Supplement: Supplementary file 1 — Supplementary material [file mmc1.xlsx]

## Sheet: Table S1
Table S1: Identification of 332 proteins with S-thioallylation of Cys peptides using the Scaffold software in the Jurkat cell proteome under Allicin stress.
								Total spectral counts Cys+72 peptides
Identified Sulfoallylated Proteins (Cys+72) (332)	Accession Number	Accession Number	KO Level 1	KO Level 2	KO Level 3	KO Level 4	Molecular Weight	Replicate 1	Replicate 2	Replicate 3	Average
DNA fragmentation factor subunit alpha OS=Homo sapiens GN=DFFA PE=1 SV=1	sp|O00273|DFFA_HUMAN	O00273	Cellular Processes	Cell Growth and Death	Apoptosis	Apoptosis	37 kDa	1	1	1	1
14-3-3 protein theta OS=Homo sapiens GN=YWHAQ PE=1 SV=1	sp|P27348|1433T_HUMAN	P27348	Cellular Processes	Cell Growth and Death	Cell cycle	Cell cycle	28 kDa	19	19	26	21.3333
14-3-3 protein epsilon OS=Homo sapiens GN=YWHAE PE=1 SV=1	sp|P62258|1433E_HUMAN	P62258	Cellular Processes	Cell Growth and Death	Cell cycle	Cell cycle	29 kDa	2	6	5	4.33333
Cyclin-dependent kinase 6 OS=Homo sapiens GN=CDK6 PE=1 SV=1	sp|Q00534|CDK6_HUMAN	Q00534	Cellular Processes	Cell Growth and Death	Cell cycle	Cell cycle	37 kDa	2	5	5	4
14-3-3 protein gamma OS=Homo sapiens GN=YWHAG PE=1 SV=2	sp|P61981|1433G_HUMAN	P61981	Cellular Processes	Cell Growth and Death	Cell cycle	Cell cycle	28 kDa	3	3	7	4.33333
Suppressor of G2 allele of SKP1 homolog OS=Homo sapiens GN=SUGT1 PE=1 SV=3	sp|Q9Y2Z0|SUGT1_HUMAN	Q9Y2Z0	Cellular Processes	Cell Growth and Death	Cell cycle	Cell cycle	41 kDa	2	3	4	3
14-3-3 protein zeta/delta OS=Homo sapiens GN=YWHAZ PE=1 SV=1	sp|P63104|1433Z_HUMAN	P63104	Cellular Processes	Cell Growth and Death	Cell cycle	Cell cycle	28 kDa	5	2	5	4
14-3-3 protein eta OS=Homo sapiens GN=YWHAH PE=1 SV=4	sp|Q04917|1433F_HUMAN	Q04917	Cellular Processes	Cell Growth and Death	Cell cycle	Cell cycle	28 kDa	2	2	2	2
Mitotic checkpoint protein BUB3 OS=Homo sapiens GN=BUB3 PE=1 SV=1	sp|O43684|BUB3_HUMAN	O43684	Cellular Processes	Cell Growth and Death	Cell cycle	Cell cycle	37 kDa	2	1	1	1.33333
Anaphase-promoting complex subunit 7 OS=Homo sapiens GN=ANAPC7 PE=1 SV=4	sp|Q9UJX3|APC7_HUMAN	Q9UJX3	Cellular Processes	Cell Growth and Death	Cell cycle	Cell cycle	67 kDa	1	1	1	1
Alpha-actinin-1 OS=Homo sapiens GN=ACTN1 PE=1 SV=2	sp|P12814|ACTN1_HUMAN	P12814	Cellular Processes	Cellular Community	Focal adhesion	Focal adhesion	103 kDa	5	9	7	7
Protein diaphanous homolog 1 OS=Homo sapiens GN=DIAPH1 PE=1 SV=2	sp|O60610|DIAP1_HUMAN	O60610	Cellular Processes	Cellular Community	Focal adhesion	Focal adhesion	141 kDa	2	3	5	3.33333
Ras GTPase-activating-like protein IQGAP1 OS=Homo sapiens GN=IQGAP1 PE=1 SV=1	sp|P46940|IQGA1_HUMAN	P46940	Cellular Processes	Cellular Community	Adherens junction	Adherens junction	189 kDa	5	8	7	6.66667
Myosin-9 OS=Homo sapiens GN=MYH9 PE=1 SV=4	sp|P35579|MYH9_HUMAN	P35579	Cellular Processes	Cellular Community	Tight junction	Tight junction	227 kDa	5	6	4	5
Tubulin beta chain OS=Homo sapiens GN=TUBB PE=1 SV=2	sp|P07437|TBB5_HUMAN	P07437	Cellular Processes	Cytoskeleton	Cytoskeleton proteins	Cytoskeleton proteins	50 kDa	91	83	79	84.3333
Actin, cytoplasmic 2 OS=Homo sapiens GN=ACTG1 PE=1 SV=1	sp|P63261|ACTG_HUMAN	P63261	Cellular Processes	Cytoskeleton	Cytoskeleton proteins	Cytoskeleton proteins	42 kDa	29	38	31	32.6667
Tubulin alpha-1B chain OS=Homo sapiens GN=TUBA1B PE=1 SV=1	sp|P68363|TBA1B_HUMAN	P68363	Cellular Processes	Cytoskeleton	Cytoskeleton proteins	Cytoskeleton proteins	50 kDa	26	37	37	33.3333
Plastin-2 OS=Homo sapiens GN=LCP1 PE=1 SV=6	sp|P13796|PLSL_HUMAN	P13796	Cellular Processes	Cytoskeleton	Cytoskeleton proteins	Cytoskeleton proteins	70 kDa	41	25	49	38.3333
Tubulin alpha-1C chain OS=Homo sapiens GN=TUBA1C PE=1 SV=1	sp|Q9BQE3|TBA1C_HUMAN	Q9BQE3	Cellular Processes	Cytoskeleton	Cytoskeleton proteins	Cytoskeleton proteins	50 kDa	9	15	14	12.6667
Filamin-B OS=Homo sapiens GN=FLNB PE=1 SV=2	sp|O75369|FLNB_HUMAN	O75369	Cellular Processes	Cytoskeleton	Cytoskeleton proteins	Cytoskeleton proteins	278 kDa	25	14	28	22.3333
Filamin-A OS=Homo sapiens GN=FLNA PE=1 SV=4	sp|P21333|FLNA_HUMAN	P21333	Cellular Processes	Cytoskeleton	Cytoskeleton proteins	Cytoskeleton proteins	281 kDa	16	14	29	19.6667
Destrin OS=Homo sapiens GN=DSTN PE=1 SV=3	sp|P60981|DEST_HUMAN	P60981	Cellular Processes	Cytoskeleton	Cytoskeleton proteins	Cytoskeleton proteins	19 kDa	3	7	5	5
Spectrin alpha chain, non-erythrocytic 1 OS=Homo sapiens GN=SPTAN1 PE=1 SV=3	sp|Q13813|SPTN1_HUMAN	Q13813	Cellular Processes	Cytoskeleton	Cytoskeleton proteins	Cytoskeleton proteins	285 kDa	7	6	5	6
Vimentin OS=Homo sapiens GN=VIM PE=1 SV=4	sp|P08670|VIME_HUMAN	P08670	Cellular Processes	Cytoskeleton	Cytoskeleton proteins	Cytoskeleton proteins	54 kDa	2	3	4	3
Spectrin beta chain, non-erythrocytic 1 OS=Homo sapiens GN=SPTBN1 PE=1 SV=2	sp|Q01082|SPTB2_HUMAN	Q01082	Cellular Processes	Cytoskeleton	Cytoskeleton proteins	Cytoskeleton proteins	275 kDa	1	3	1	1.66667
Tropomodulin-3 OS=Homo sapiens GN=TMOD3 PE=1 SV=1	sp|Q9NYL9|TMOD3_HUMAN	Q9NYL9	Cellular Processes	Cytoskeleton	Cytoskeleton proteins	Cytoskeleton proteins	40 kDa	1	3	1	1.66667
Kinesin-like protein KIF15 OS=Homo sapiens GN=KIF15 PE=1 SV=1	sp|Q9NS87|KIF15_HUMAN	Q9NS87	Cellular Processes	Cytoskeleton	Cytoskeleton proteins	Cytoskeleton proteins	160 kDa	1	2	2	1.66667
Microtubule-associated protein 4 OS=Homo sapiens GN=MAP4 PE=1 SV=3	sp|P27816|MAP4_HUMAN	P27816	Cellular Processes	Cytoskeleton	Cytoskeleton proteins	Cytoskeleton proteins	121 kDa	2	1	1	1.33333
Cofilin-1 OS=Homo sapiens GN=CFL1 PE=1 SV=3	sp|P23528|COF1_HUMAN	P23528	Cellular Processes	Cytoskeleton	Regulation of actin cytoskeleton	Regulation of actin cytoskeleton	19 kDa	14	71	35	40
Actin-related protein 2/3 complex subunit 5 OS=Homo sapiens GN=ARPC5 PE=1 SV=3	sp|O15511|ARPC5_HUMAN	O15511	Cellular Processes	Cytoskeleton	Regulation of actin cytoskeleton	Regulation of actin cytoskeleton	16 kDa	5	3	4	4
Vacuolar protein sorting-associated protein 28 homolog OS=Homo sapiens GN=VPS28 PE=1 SV=1	sp|Q9UK41|VPS28_HUMAN	Q9UK41	Cellular Processes	Vesicular transport	Endocytosis	Endocytosis	25 kDa	3	6	6	5
Charged multivesicular body protein 5 OS=Homo sapiens GN=CHMP5 PE=1 SV=1	sp|Q9NZZ3|CHMP5_HUMAN	Q9NZZ3	Cellular Processes	Vesicular transport	Endocytosis	Endocytosis	25 kDa	2	1	2	1.66667
F-actin-capping protein subunit beta OS=Homo sapiens GN=CAPZB PE=1 SV=4	sp|P47756|CAPZB_HUMAN	P47756	Cellular Processes	Vesicular transport	Exosome	Exosome	31 kDa	2	2	1	1.66667
Clathrin heavy chain 1 OS=Homo sapiens GN=CLTC PE=1 SV=5	sp|Q00610|CLH1_HUMAN	Q00610	Cellular Processes	Vesicular transport	Lysosome	Lysosome	192 kDa	6	1	5	4
Dynein light chain 1, cytoplasmic OS=Homo sapiens GN=DYNLL1 PE=1 SV=1	sp|P63167|DYL1_HUMAN	P63167	Cellular Processes	Vesicular transport	Motor proteins	Motor proteins	10 kDa	4	3	1	2.66667
Cytoplasmic dynein 1 heavy chain 1 OS=Homo sapiens GN=DYNC1H1 PE=1 SV=5	sp|Q14204|DYHC1_HUMAN	Q14204	Cellular Processes	Vesicular transport	Phagosome	Phagosome	532 kDa	2	1	2	1.66667
Peroxiredoxin-1 OS=Homo sapiens GN=PRDX1 PE=1 SV=1	sp|Q06830|PRDX1_HUMAN	Q06830	Cellular Processes	Vesicular transport	Peroxisome	Peroxisome	22 kDa	9	15	6	10
Talin-1 OS=Homo sapiens GN=TLN1 PE=1 SV=3	sp|Q9Y490|TLN1_HUMAN	Q9Y490	Environmental Information Processing	Signal Transduction	Rap1 signaling pathway	Rap1 signaling pathway	270 kDa	17	24	23	21.3333
Protein arginine N-methyltransferase 1 OS=Homo sapiens GN=PRMT1 PE=1 SV=2	sp|Q99873|ANM1_HUMAN	Q99873	Environmental Information Processing	Signal Transduction	FoxO signaling pathway	FoxO signaling pathway	42 kDa	1	2	1	1.33333
Cyclin-dependent kinase 2 OS=Homo sapiens GN=CDK2 PE=1 SV=2	sp|P24941|CDK2_HUMAN	P24941	Environmental Information Processing	Signal Transduction	FoxO signaling pathway	FoxO signaling pathway	34 kDa	1	1	1	1
ADP-ribosylation factor 4 OS=Homo sapiens GN=ARF4 PE=1 SV=3	sp|P18085|ARF4_HUMAN	P18085	Environmental Information Processing	Signaling Molecules and Interaction	GTP-binding signaling proteins	GTP-binding signaling proteins	21 kDa	1	1	1	1
ADP-ribosylation factor 5 OS=Homo sapiens GN=ARF5 PE=1 SV=2	sp|P84085|ARF5_HUMAN	P84085	Environmental Information Processing	Signaling Molecules and Interaction	GTP-binding signaling proteins	GTP-binding signaling proteins	21 kDa	1	1	1	1
Ras-related protein Rab-21 OS=Homo sapiens GN=RAB21 PE=1 SV=3	sp|Q9UL25|RAB21_HUMAN	Q9UL25	Environmental Information Processing	Signaling Molecules and Interaction	GTP-binding signaling proteins	GTP-binding signaling proteins	24 kDa	1	1	1	1
Chloride intracellular channel protein 4 OS=Homo sapiens GN=CLIC4 PE=1 SV=4	sp|Q9Y696|CLIC4_HUMAN	Q9Y696	Environmental Information Processing	Signaling Molecules and Interaction	Ion channels	Ion channels	29 kDa	3	3	4	3.33333
Chloride intracellular channel protein 1 OS=Homo sapiens GN=CLIC1 PE=1 SV=4	sp|O00299|CLIC1_HUMAN	O00299	Environmental Information Processing	Signaling Molecules and Interaction	Ion channels	Ion channels	27 kDa	4	2	2	2.66667
Growth factor receptor-bound protein 2 OS=Homo sapiens GN=GRB2 PE=1 SV=1	sp|P62993|GRB2_HUMAN	P62993	Environmental Information Processing	Signal Transduction	MAPK signaling pathway	MAPK signaling pathway	25 kDa	4	6	6	5.33333
Serine/threonine-protein phosphatase 5 OS=Homo sapiens GN=PPP5C PE=1 SV=1	sp|P53041|PPP5_HUMAN	P53041	Environmental Information Processing	Signal Transduction	MAPK signaling pathway	MAPK signaling pathway	57 kDa	2	2	4	2.66667
Crk-like protein OS=Homo sapiens GN=CRKL PE=1 SV=1	sp|P46109|CRKL_HUMAN	P46109	Environmental Information Processing	Signal Transduction	MAPK signaling pathway	MAPK signaling pathway	34 kDa	2	2	2	2
Dual specificity protein phosphatase 3 OS=Homo sapiens GN=DUSP3 PE=1 SV=1	sp|P51452|DUS3_HUMAN	P51452	Environmental Information Processing	Signal Transduction	MAPK signaling pathway	MAPK signaling pathway	20 kDa	2	2	1	1.66667
Hsp90 co-chaperone Cdc37 OS=Homo sapiens GN=CDC37 PE=1 SV=1	sp|Q16543|CDC37_HUMAN	Q16543	Environmental Information Processing	Signal Transduction	PI3K-Akt signaling pathway	PI3K-Akt signaling pathway	44 kDa	2	1	2	1.66667
Tyrosine-protein kinase ZAP-70 OS=Homo sapiens GN=ZAP70 PE=1 SV=1	sp|P43403|ZAP70_HUMAN	P43403	Environmental Information Processing	Signal Transduction	Ras signaling pathway	Ras signaling pathway	70 kDa	1	1	1	1
Dynamin-1-like protein OS=Homo sapiens GN=DNM1L PE=1 SV=2	sp|O00429|DNM1L_HUMAN	O00429	Environmental Information Processing	Signal Transduction	TNF signaling pathway	TNF signaling pathway	82 kDa	2	1	1	1.33333
RuvB-like 1 OS=Homo sapiens GN=RUVBL1 PE=1 SV=1	sp|Q9Y265|RUVB1_HUMAN	Q9Y265	Environmental Information Processing	Signal Transduction	Wnt signaling pathway	Wnt signaling pathway	50 kDa	2	2	2	2
High mobility group protein B1 OS=Homo sapiens GN=HMGB1 PE=1 SV=3	sp|P09429|HMGB1_HUMAN	P09429	Genetic Information Processing	DNA Maintenance	Base excision repair	Base excision repair	83 kDa	29	56	29	38
Nuclear autoantigenic sperm protein OS=Homo sapiens GN=NASP PE=1 SV=2	sp|P49321|NASP_HUMAN	P49321	Genetic Information Processing	DNA Maintenance	Chromosome-related	Chromosome-related	25 kDa	17	16	12	15
Chromobox protein homolog 5 OS=Homo sapiens GN=CBX5 PE=1 SV=1	sp|P45973|CBX5_HUMAN	P45973	Genetic Information Processing	DNA Maintenance	Chromosome-related	Chromosome-related	37 kDa	15	14	19	16
Nucleoplasmin-3 OS=Homo sapiens GN=NPM3 PE=1 SV=3	sp|O75607|NPM3_HUMAN	O75607	Genetic Information Processing	DNA Maintenance	Chromosome-related	Chromosome-related	39 kDa	10	14	17	13.6667
Dynactin subunit 1 OS=Homo sapiens GN=DCTN1 PE=1 SV=3	sp|Q14203|DCTN1_HUMAN	Q14203	Genetic Information Processing	DNA Maintenance	Chromosome-related	Chromosome-related	18 kDa	12	13	12	12.3333
Ubiquitin-conjugating enzyme E2 variant 1 OS=Homo sapiens GN=UBE2V1 PE=1 SV=2	sp|Q13404|UB2V1_HUMAN	Q13404	Genetic Information Processing	DNA Maintenance	DNA repair and recombination proteins	DNA repair and recombination proteins	60 kDa	9	11	10	10
DNA replication licensing factor MCM2 OS=Homo sapiens GN=MCM2 PE=1 SV=4	sp|P49736|MCM2_HUMAN	P49736	Genetic Information Processing	DNA Maintenance	DNA replication	DNA replication	60 kDa	10	10	7	9
DNA replication licensing factor MCM6 OS=Homo sapiens GN=MCM6 PE=1 SV=1	sp|Q14566|MCM6_HUMAN	Q14566	Genetic Information Processing	DNA Maintenance	DNA replication	DNA replication	50 kDa	5	9	8	7.33333
DNA-dependent protein kinase catalytic subunit OS=Homo sapiens GN=PRKDC PE=1 SV=3	sp|P78527|PRKDC_HUMAN	P78527	Genetic Information Processing	DNA Maintenance	Non-homologous end-joining	Non-homologous end-joining	85 kDa	5	8	6	6.33333
Heat shock protein HSP 90-beta OS=Homo sapiens GN=HSP90AB1 PE=1 SV=4	sp|P08238|HS90B_HUMAN	P08238	Genetic Information Processing	Folding	Sorting and Degradation	Chaperones and folding catalysts	60 kDa	4	8	6	6
Peptidyl-prolyl cis-trans isomerase A OS=Homo sapiens GN=PPIA PE=1 SV=2	sp|P62937|PPIA_HUMAN	P62937	Genetic Information Processing	Folding	Sorting and Degradation	Chaperones and folding catalysts	17 kDa	9	7	5	7
T-complex protein 1 subunit alpha OS=Homo sapiens GN=TCP1 PE=1 SV=1	sp|P17987|TCPA_HUMAN	P17987	Genetic Information Processing	Folding	Sorting and Degradation	Chaperones and folding catalysts	16 kDa	5	7	7	6.33333
T-complex protein 1 subunit theta OS=Homo sapiens GN=CCT8 PE=1 SV=4	sp|P50990|TCPQ_HUMAN	P50990	Genetic Information Processing	Folding	Sorting and Degradation	Chaperones and folding catalysts	49 kDa	5	7	5	5.66667
T-complex protein 1 subunit epsilon OS=Homo sapiens GN=CCT5 PE=1 SV=1	sp|P48643|TCPE_HUMAN	P48643	Genetic Information Processing	Folding	Sorting and Degradation	Chaperones and folding catalysts	18 kDa	9	6	6	7
Stress-induced-phosphoprotein 1 OS=Homo sapiens GN=STIP1 PE=1 SV=1	sp|P31948|STIP1_HUMAN	P31948	Genetic Information Processing	Folding	Sorting and Degradation	Chaperones and folding catalysts	27 kDa	4	6	6	5.33333
T-complex protein 1 subunit delta OS=Homo sapiens GN=CCT4 PE=1 SV=4	sp|P50991|TCPD_HUMAN	P50991	Genetic Information Processing	Folding	Sorting and Degradation	Chaperones and folding catalysts	17 kDa	4	6	6	5.33333
Thioredoxin OS=Homo sapiens GN=TXN PE=1 SV=3	sp|P10599|THIO_HUMAN	P10599	Genetic Information Processing	Folding	Sorting and Degradation	Chaperones and folding catalysts	28 kDa	3	6	5	4.66667
T-complex protein 1 subunit gamma OS=Homo sapiens GN=CCT3 PE=1 SV=4	sp|P49368|TCPG_HUMAN	P49368	Genetic Information Processing	Folding	Sorting and Degradation	Chaperones and folding catalysts	26 kDa	3	6	2	3.66667
Tripeptidyl-peptidase 2 OS=Homo sapiens GN=TPP2 PE=1 SV=4	sp|P29144|TPP2_HUMAN	P29144	Genetic Information Processing	Folding	Sorting and Degradation	Chaperones and folding catalysts	95 kDa	2	6	7	5
Nardilysin OS=Homo sapiens GN=NRD1 PE=1 SV=2	sp|O43847|NRDC_HUMAN	O43847	Genetic Information Processing	Folding	Sorting and Degradation	Peptidases	25 kDa	2	6	5	4.33333
Xaa-Pro dipeptidase OS=Homo sapiens GN=PEPD PE=1 SV=3	sp|P12955|PEPD_HUMAN	P12955	Genetic Information Processing	Folding	Sorting and Degradation	Peptidases	18 kDa	2	6	4	4
Puromycin-sensitive aminopeptidase OS=Homo sapiens GN=NPEPPS PE=1 SV=2	sp|P55786|PSA_HUMAN	P55786	Genetic Information Processing	Folding	Sorting and Degradation	Peptidases	15 kDa	1	6	2	3
Prolyl endopeptidase OS=Homo sapiens GN=PREP PE=1 SV=2	sp|P48147|PPCE_HUMAN	P48147	Genetic Information Processing	Folding	Sorting and Degradation	Peptidases	118 kDa	9	5	8	7.33333
26S proteasome non-ATPase regulatory subunit 9 OS=Homo sapiens GN=PSMD9 PE=1 SV=3	sp|O00233|PSMD9_HUMAN	O00233	Genetic Information Processing	Folding	Sorting and Degradation	Proteasome	23 kDa	8	5	7	6.66667
Proteasome subunit alpha type-6 OS=Homo sapiens GN=PSMA6 PE=1 SV=1	sp|P60900|PSA6_HUMAN	P60900	Genetic Information Processing	Folding	Sorting and Degradation	Proteasome	63 kDa	7	5	8	6.66667
Proteasome subunit beta type-8 OS=Homo sapiens GN=PSMB8 PE=1 SV=3	sp|P28062|PSB8_HUMAN	P28062	Genetic Information Processing	Folding	Sorting and Degradation	Proteasome	141 kDa	6	5	8	6.33333
Proteasome subunit alpha type-5 OS=Homo sapiens GN=PSMA5 PE=1 SV=3	sp|P28066|PSA5_HUMAN	P28066	Genetic Information Processing	Folding	Sorting and Degradation	Proteasome	89 kDa	5	5	5	5
26S proteasome non-ATPase regulatory subunit 1 OS=Homo sapiens GN=PSMD1 PE=1 SV=2	sp|Q99460|PSMD1_HUMAN	Q99460	Genetic Information Processing	Folding	Sorting and Degradation	Proteasome	91 kDa	5	5	5	5
26S protease regulatory subunit 6A OS=Homo sapiens GN=PSMC3 PE=1 SV=3	sp|P17980|PRS6A_HUMAN	P17980	Genetic Information Processing	Folding	Sorting and Degradation	Proteasome	21 kDa	5	5	5	5
Proteasome activator complex subunit 2 OS=Homo sapiens GN=PSME2 PE=1 SV=4	sp|Q9UL46|PSME2_HUMAN	Q9UL46	Genetic Information Processing	Folding	Sorting and Degradation	Proteasome	12 kDa	4	5	5	4.66667
Proteasome subunit alpha type-7 OS=Homo sapiens GN=PSMA7 PE=1 SV=1	sp|O14818|PSA7_HUMAN	O14818	Genetic Information Processing	Folding	Sorting and Degradation	Proteasome	25 kDa	4	5	4	4.33333
Proteasome subunit alpha type-1 OS=Homo sapiens GN=PSMA1 PE=1 SV=1	sp|P25786|PSA1_HUMAN	P25786	Genetic Information Processing	Folding	Sorting and Degradation	Proteasome	36 kDa	2	5	2	3
Proteasome inhibitor PI31 subunit OS=Homo sapiens GN=PSMF1 PE=1 SV=2	sp|Q92530|PSMF1_HUMAN	Q92530	Genetic Information Processing	Folding	Sorting and Degradation	Proteasome	29 kDa	2	5	2	3
Proteasome subunit alpha type-4 OS=Homo sapiens GN=PSMA4 PE=1 SV=1	sp|P25789|PSA4_HUMAN	P25789	Genetic Information Processing	Folding	Sorting and Degradation	Proteasome	92 kDa	2	5	1	2.66667
Signal recognition particle 9 kDa protein OS=Homo sapiens GN=SRP9 PE=1 SV=2	sp|P49458|SRP09_HUMAN	P49458	Genetic Information Processing	Folding	Sorting and Degradation	Protein export	245 kDa	7	3	5	5
Heat shock 70 kDa protein 4L OS=Homo sapiens GN=HSPA4L PE=1 SV=3	sp|O95757|HS74L_HUMAN	O95757	Genetic Information Processing	Folding	Sorting and Degradation	Protein processing in endoplasmic reticulum	58 kDa	5	3	5	4.33333
Transitional endoplasmic reticulum ATPase OS=Homo sapiens GN=VCP PE=1 SV=4	sp|P55072|TERA_HUMAN	P55072	Genetic Information Processing	Folding	Sorting and Degradation	Protein processing in endoplasmic reticulum	25 kDa	5	3	4	4
Endoplasmic reticulum resident protein 29 OS=Homo sapiens GN=ERP29 PE=1 SV=4	sp|P30040|ERP29_HUMAN	P30040	Genetic Information Processing	Folding	Sorting and Degradation	Protein processing in endoplasmic reticulum	22 kDa	5	3	2	3.33333
S-phase kinase-associated protein 1 OS=Homo sapiens GN=SKP1 PE=1 SV=2	sp|P63208|SKP1_HUMAN	P63208	Genetic Information Processing	Folding	Sorting and Degradation	Protein processing in endoplasmic reticulum	24 kDa	4	3	2	3
Heat shock protein 105 kDa OS=Homo sapiens GN=HSPH1 PE=1 SV=1	sp|Q92598|HS105_HUMAN	Q92598	Genetic Information Processing	Folding	Sorting and Degradation	Protein processing in endoplasmic reticulum	10 kDa	3	3	5	3.66667
DnaJ homolog subfamily B member 1 OS=Homo sapiens GN=DNAJB1 PE=1 SV=4	sp|P25685|DNJB1_HUMAN	P25685	Genetic Information Processing	Folding	Sorting and Degradation	Protein processing in endoplasmic reticulum	12 kDa	3	3	4	3.33333
60 kDa heat shock protein, mitochondrial OS=Homo sapiens GN=HSPD1 PE=1 SV=2	sp|P10809|CH60_HUMAN	P10809	Genetic Information Processing	Folding	Sorting and Degradation	RNA degradation	123 kDa	3	3	1	2.33333
Exosome complex component CSL4 OS=Homo sapiens GN=EXOSC1 PE=1 SV=1	sp|Q9Y3B2|EXOS1_HUMAN	Q9Y3B2	Genetic Information Processing	Folding	Sorting and Degradation	RNA degradation	19 kDa	2	3	6	3.66667
Polyadenylate-binding protein 1 OS=Homo sapiens GN=PABPC1 PE=1 SV=2	sp|P11940|PABP1_HUMAN	P11940	Genetic Information Processing	Folding	Sorting and Degradation	RNA degradation	65 kDa	2	3	6	3.66667
Synaptosomal-associated protein 23 OS=Homo sapiens GN=SNAP23 PE=1 SV=1	sp|O00161|SNP23_HUMAN	O00161	Genetic Information Processing	Folding	Sorting and Degradation	SNARE interactions in vesicular transport	90 kDa	2	3	6	3.66667
Ubiquitin carboxyl-terminal hydrolase 47 OS=Homo sapiens GN=USP47 PE=1 SV=3	sp|Q96K76|UBP47_HUMAN	Q96K76	Genetic Information Processing	Folding	Sorting and Degradation	Ubiquitin labeling	34 kDa	2	3	5	3.33333
Ubiquitin carboxyl-terminal hydrolase isozyme L3 OS=Homo sapiens GN=UCHL3 PE=1 SV=1	sp|P15374|UCHL3_HUMAN	P15374	Genetic Information Processing	Folding	Sorting and Degradation	Ubiquitin labeling	29 kDa	2	3	5	3.33333
Ubiquitin-conjugating enzyme E2 L3 OS=Homo sapiens GN=UBE2L3 PE=1 SV=1	sp|P68036|UB2L3_HUMAN	P68036	Genetic Information Processing	Folding	Sorting and Degradation	Ubiquitin mediated proteolysis	15 kDa	2	3	4	3
Ubiquitin-like modifier-activating enzyme 1 OS=Homo sapiens GN=UBA1 PE=1 SV=3	sp|P22314|UBA1_HUMAN	P22314	Genetic Information Processing	Folding	Sorting and Degradation	Ubiquitin mediated proteolysis	132 kDa	2	3	4	3
Ubiquitin-conjugating enzyme E2 O OS=Homo sapiens GN=UBE2O PE=1 SV=3	sp|Q9C0C9|UBE2O_HUMAN	Q9C0C9	Genetic Information Processing	Folding	Sorting and Degradation	Ubiquitin mediated proteolysis	27 kDa	2	3	1	2
Transcription elongation factor B polypeptide 1 OS=Homo sapiens GN=TCEB1 PE=1 SV=1	sp|Q15369|ELOC_HUMAN	Q15369	Genetic Information Processing	Folding	Sorting and Degradation	Ubiquitin mediated proteolysis	30 kDa	2	3	1	2
Ubiquitin-conjugating enzyme E2 D3 OS=Homo sapiens GN=UBE2D3 PE=1 SV=1	sp|P61077|UB2D3_HUMAN	P61077	Genetic Information Processing	Folding	Sorting and Degradation	Ubiquitin mediated proteolysis	12 kDa	2	3	1	2
E3 ubiquitin-protein ligase HUWE1 OS=Homo sapiens GN=HUWE1 PE=1 SV=3	sp|Q7Z6Z7|HUWE1_HUMAN	Q7Z6Z7	Genetic Information Processing	Folding	Sorting and Degradation	Ubiquitin mediated proteolysis	17 kDa	1	3	4	2.66667
NEDD8-conjugating enzyme Ubc12 OS=Homo sapiens GN=UBE2M PE=1 SV=1	sp|P61081|UBC12_HUMAN	P61081	Genetic Information Processing	Folding	Sorting and Degradation	Ubiquitin mediated proteolysis	61 kDa	1	3	2	2
Ubiquitin-conjugating enzyme E2 R2 OS=Homo sapiens GN=UBE2R2 PE=1 SV=1	sp|Q712K3|UB2R2_HUMAN	Q712K3	Genetic Information Processing	Folding	Sorting and Degradation	Ubiquitin mediated proteolysis	26 kDa	1	3	2	2
Poly(rC)-binding protein 1 OS=Homo sapiens GN=PCBP1 PE=1 SV=2	sp|Q15365|PCBP1_HUMAN	Q15365	Genetic Information Processing	Transcription	Spliceosome	Spliceosome	61 kDa	7	2	8	5.66667
Poly(rC)-binding protein 2 OS=Homo sapiens GN=PCBP2 PE=1 SV=1	sp|Q15366|PCBP2_HUMAN	Q15366	Genetic Information Processing	Transcription	Spliceosome	Spliceosome	482 kDa	7	2	6	5
Heterogeneous nuclear ribonucleoprotein H OS=Homo sapiens GN=HNRNPH1 PE=1 SV=4	sp|P31943|HNRH1_HUMAN	P31943	Genetic Information Processing	Transcription	Spliceosome	Spliceosome	64 kDa	5	2	7	4.66667
Serine/arginine-rich splicing factor 1 OS=Homo sapiens GN=SRSF1 PE=1 SV=2	sp|Q07955|SRSF1_HUMAN	Q07955	Genetic Information Processing	Transcription	Spliceosome	Spliceosome	107 kDa	5	2	2	3
Serine/arginine-rich splicing factor 9 OS=Homo sapiens GN=SRSF9 PE=1 SV=1	sp|Q13242|SRSF9_HUMAN	Q13242	Genetic Information Processing	Transcription	Spliceosome	Spliceosome	50 kDa	4	2	2	2.66667
Pre-mRNA branch site protein p14 OS=Homo sapiens GN=SF3B14 PE=1 SV=1	sp|Q9Y3B4|PM14_HUMAN	Q9Y3B4	Genetic Information Processing	Transcription	Spliceosome	Spliceosome	157 kDa	3	2	5	3.33333
Heterogeneous nuclear ribonucleoprotein U OS=Homo sapiens GN=HNRNPU PE=1 SV=6	sp|Q00839|HNRPU_HUMAN	Q00839	Genetic Information Processing	Transcription	Spliceosome	Spliceosome	12 kDa	3	2	2	2.33333
Chromobox protein homolog 3 OS=Homo sapiens GN=CBX3 PE=1 SV=4	sp|Q13185|CBX3_HUMAN	Q13185	Genetic Information Processing	Transcription	Spliceosome	Spliceosome	23 kDa	3	2	1	2
U5 small nuclear ribonucleoprotein 200 kDa helicase OS=Homo sapiens GN=SNRNP200 PE=1 SV=2	sp|O75643|U520_HUMAN	O75643	Genetic Information Processing	Transcription	Spliceosome	Spliceosome	106 kDa	2	2	5	3
Small nuclear ribonucleoprotein-associated proteins B and B' OS=Homo sapiens GN=SNRPB PE=1 SV=2	sp|P14678|RSMB_HUMAN	P14678	Genetic Information Processing	Transcription	Spliceosome	Spliceosome	51 kDa	2	2	4	2.66667
Heterogeneous nuclear ribonucleoprotein L OS=Homo sapiens GN=HNRNPL PE=1 SV=2	sp|P14866|HNRPL_HUMAN	P14866	Genetic Information Processing	Transcription	Spliceosome	Spliceosome	8 kDa	2	2	4	2.66667
PHD finger-like domain-containing protein 5A OS=Homo sapiens GN=PHF5A PE=1 SV=1	sp|Q7RTV0|PHF5A_HUMAN	Q7RTV0	Genetic Information Processing	Transcription	Spliceosome	Spliceosome	18 kDa	2	2	4	2.66667
Peptidyl-prolyl cis-trans isomerase-like 1 OS=Homo sapiens GN=PPIL1 PE=1 SV=1	sp|Q9Y3C6|PPIL1_HUMAN	Q9Y3C6	Genetic Information Processing	Transcription	Spliceosome	Spliceosome	49 kDa	2	2	4	2.66667
Heterogeneous nuclear ribonucleoprotein K OS=Homo sapiens GN=HNRNPK PE=1 SV=1	sp|P61978|HNRPK_HUMAN	P61978	Genetic Information Processing	Transcription	Spliceosome	Spliceosome	51 kDa	2	2	2	2
Splicing factor 3A subunit 1 OS=Homo sapiens GN=SF3A1 PE=1 SV=1	sp|Q15459|SF3A1_HUMAN	Q15459	Genetic Information Processing	Transcription	Spliceosome	Spliceosome	89 kDa	2	2	2	2
Serine/arginine-rich splicing factor 3 OS=Homo sapiens GN=SRSF3 PE=1 SV=1	sp|P84103|SRSF3_HUMAN	P84103	Genetic Information Processing	Transcription	Spliceosome	Spliceosome	19 kDa	2	2	2	2
Transcription elongation regulator 1 OS=Homo sapiens GN=TCERG1 PE=1 SV=2	sp|O14776|TCRG1_HUMAN	O14776	Genetic Information Processing	Transcription	Spliceosome	Spliceosome	27 kDa	2	2	2	2
RNA-binding protein 39 OS=Homo sapiens GN=RBM39 PE=1 SV=2	sp|Q14498|RBM39_HUMAN	Q14498	Genetic Information Processing	Transcription	Spliceosome	Spliceosome	9 kDa	2	2	2	2
HIV Tat-specific factor 1 OS=Homo sapiens GN=HTATSF1 PE=1 SV=1	sp|O43719|HTSF1_HUMAN	O43719	Genetic Information Processing	Transcription	Spliceosome	Spliceosome	124 kDa	2	2	2	2
Far upstream element-binding protein 2 OS=Homo sapiens GN=KHSRP PE=1 SV=4	sp|Q92945|FUBP2_HUMAN	Q92945	Genetic Information Processing	Transcription	Spliceosome	Spliceosome	13 kDa	2	2	2	2
Pre-mRNA-processing factor 19 OS=Homo sapiens GN=PRPF19 PE=1 SV=1	sp|Q9UMS4|PRP19_HUMAN	Q9UMS4	Genetic Information Processing	Transcription	Spliceosome	Spliceosome	21 kDa	2	2	2	2
U2 snRNP-associated SURP motif-containing protein OS=Homo sapiens GN=U2SURP PE=1 SV=2	sp|O15042|SR140_HUMAN	O15042	Genetic Information Processing	Transcription	Spliceosome	Spliceosome	36 kDa	2	2	1	1.66667
Probable ATP-dependent RNA helicase DDX17 OS=Homo sapiens GN=DDX17 PE=1 SV=2	sp|Q92841|DDX17_HUMAN	Q92841	Genetic Information Processing	Transcription	Spliceosome	Spliceosome	136 kDa	2	2	1	1.66667
Transformer-2 protein homolog beta OS=Homo sapiens GN=TRA2B PE=1 SV=1	sp|P62995|TRA2B_HUMAN	P62995	Genetic Information Processing	Transcription	Spliceosome	Spliceosome	45 kDa	2	2	1	1.66667
G patch domain and KOW motifs-containing protein OS=Homo sapiens GN=GPKOW PE=1 SV=2	sp|Q92917|GPKOW_HUMAN	Q92917	Genetic Information Processing	Transcription	Spliceosome	Spliceosome	102 kDa	2	2	1	1.66667
Heterogeneous nuclear ribonucleoprotein M OS=Homo sapiens GN=HNRNPM PE=1 SV=3	sp|P52272|HNRPM_HUMAN	P52272	Genetic Information Processing	Transcription	Spliceosome	Spliceosome	18 kDa	2	2	1	1.66667
Serine/threonine-protein kinase PRP4 homolog OS=Homo sapiens GN=PRPF4B PE=1 SV=3	sp|Q13523|PRP4B_HUMAN	Q13523	Genetic Information Processing	Transcription	Spliceosome	Spliceosome	59 kDa	2	2	1	1.66667
Regulator of chromosome condensation OS=Homo sapiens GN=RCC1 PE=1 SV=1	sp|P18754|RCC1_HUMAN	P18754	Genetic Information Processing	Translation	Messenger RNA Biogenesis	Messenger RNA Biogenesis	93 kDa	2	2	1	1.66667
Serine/threonine-protein phosphatase 2A catalytic subunit alpha isoform OS=Homo sapiens GN=PPP2CA PE=1 SV=1	sp|P67775|PP2AA_HUMAN	P67775	Genetic Information Processing	Translation	mRNA surveillance pathway	mRNA surveillance pathway	19 kDa	2	2	1	1.66667
Serine/threonine-protein phosphatase 2A 65 kDa regulatory subunit A alpha isoform OS=Homo sapiens GN=PPP2R1A PE=1 SV=4	sp|P30153|2AAA_HUMAN	P30153	Genetic Information Processing	Translation	mRNA surveillance pathway	mRNA surveillance pathway	71 kDa	1	2	4	2.33333
60S ribosomal protein L12 OS=Homo sapiens GN=RPL12 PE=1 SV=1	sp|P30050|RL12_HUMAN	P30050	Genetic Information Processing	Translation	Ribosome	Ribosome	14 kDa	1	2	4	2.33333
40S ribosomal protein S3 OS=Homo sapiens GN=RPS3 PE=1 SV=2	sp|P23396|RS3_HUMAN	P23396	Genetic Information Processing	Translation	Ribosome	Ribosome	97 kDa	1	2	2	1.66667
60S ribosomal protein L14 OS=Homo sapiens GN=RPL14 PE=1 SV=4	sp|P50914|RL14_HUMAN	P50914	Genetic Information Processing	Translation	Ribosome	Ribosome	26 kDa	1	2	2	1.66667
60S ribosomal protein L10 OS=Homo sapiens GN=RPL10 PE=1 SV=4	sp|P27635|RL10_HUMAN	P27635	Genetic Information Processing	Translation	Ribosome	Ribosome	142 kDa	1	2	2	1.66667
60S acidic ribosomal protein P1 OS=Homo sapiens GN=RPLP1 PE=1 SV=1	sp|P05386|RLA1_HUMAN	P05386	Genetic Information Processing	Translation	Ribosome	Ribosome	86 kDa	1	2	1	1.33333
60S acidic ribosomal protein P0 OS=Homo sapiens GN=RPLP0 PE=1 SV=1	sp|P05388|RLA0_HUMAN	P05388	Genetic Information Processing	Translation	Ribosome	Ribosome	38 kDa	1	2	1	1.33333
40S ribosomal protein S12 OS=Homo sapiens GN=RPS12 PE=1 SV=3	sp|P25398|RS12_HUMAN	P25398	Genetic Information Processing	Translation	Ribosome	Ribosome	145 kDa	6	1	1	2.66667
40S ribosomal protein S5 OS=Homo sapiens GN=RPS5 PE=1 SV=4	sp|P46782|RS5_HUMAN	P46782	Genetic Information Processing	Translation	Ribosome	Ribosome	469 kDa	5	1	5	3.66667
40S ribosomal protein S28 OS=Homo sapiens GN=RPS28 PE=1 SV=1	sp|P62857|RS28_HUMAN	P62857	Genetic Information Processing	Translation	Ribosome	Ribosome	18 kDa	5	1	2	2.66667
40S ribosomal protein S21 OS=Homo sapiens GN=RPS21 PE=1 SV=1	sp|P63220|RS21_HUMAN	P63220	Genetic Information Processing	Translation	Ribosome	Ribosome	73 kDa	3	1	2	2
40S ribosomal protein S11 OS=Homo sapiens GN=RPS11 PE=1 SV=3	sp|P62280|RS11_HUMAN	P62280	Genetic Information Processing	Translation	Ribosome	Ribosome	55 kDa	3	1	1	1.66667
Ubiquitin-40S ribosomal protein S27a OS=Homo sapiens GN=RPS27A PE=1 SV=2	sp|P62979|RS27A_HUMAN	P62979	Genetic Information Processing	Translation	Ribosome	Ribosome	21 kDa	3	1	1	1.66667
60S ribosomal protein L18 OS=Homo sapiens GN=RPL18 PE=1 SV=2	sp|Q07020|RL18_HUMAN	Q07020	Genetic Information Processing	Translation	Ribosome	Ribosome	25 kDa	2	1	4	2.33333
40S ribosomal protein S8 OS=Homo sapiens GN=RPS8 PE=1 SV=2	sp|P62241|RS8_HUMAN	P62241	Genetic Information Processing	Translation	Ribosome	Ribosome	93 kDa	2	1	4	2.33333
40S ribosomal protein S17 OS=Homo sapiens GN=RPS17 PE=1 SV=2	sp|P08708|RS17_HUMAN (+1)	P08708	Genetic Information Processing	Translation	Ribosome	Ribosome	55 kDa	2	1	4	2.33333
H/ACA ribonucleoprotein complex subunit 2 OS=Homo sapiens GN=NHP2 PE=1 SV=1	sp|Q9NX24|NHP2_HUMAN	Q9NX24	Genetic Information Processing	Translation	Ribosome biogenesis in eukaryotes	Ribosome biogenesis in eukaryotes	118 kDa	2	1	2	1.66667
GTP-binding nuclear protein Ran OS=Homo sapiens GN=RAN PE=1 SV=3	sp|P62826|RAN_HUMAN	P62826	Genetic Information Processing	Translation	Ribosome biogenesis in eukaryotes	Ribosome biogenesis in eukaryotes	92 kDa	2	1	2	1.66667
Exportin-1 OS=Homo sapiens GN=XPO1 PE=1 SV=1	sp|O14980|XPO1_HUMAN	O14980	Genetic Information Processing	Translation	Ribosome biogenesis in eukaryotes	Ribosome biogenesis in eukaryotes	175 kDa	2	1	2	1.66667
NHP2-like protein 1 OS=Homo sapiens GN=NHP2L1 PE=1 SV=3	sp|P55769|NH2L1_HUMAN	P55769	Genetic Information Processing	Translation	Ribosome biogenesis in eukaryotes	Ribosome biogenesis in eukaryotes	105 kDa	2	1	2	1.66667
Elongation factor Tu GTP-binding domain-containing protein 1 OS=Homo sapiens GN=EFTUD1 PE=1 SV=2	sp|Q7Z2Z2|ETUD1_HUMAN	Q7Z2Z2	Genetic Information Processing	Translation	Ribosome biogenesis in eukaryotes	Ribosome biogenesis in eukaryotes	22 kDa	2	1	2	1.66667
Casein kinase II subunit alpha' OS=Homo sapiens GN=CSNK2A2 PE=1 SV=1	sp|P19784|CSK22_HUMAN	P19784	Genetic Information Processing	Translation	Ribosome biogenesis in eukaryotes	Ribosome biogenesis in eukaryotes	28 kDa	2	1	1	1.33333
Eukaryotic translation initiation factor 3 subunit B OS=Homo sapiens GN=EIF3B PE=1 SV=3	sp|P55884|EIF3B_HUMAN	P55884	Genetic Information Processing	Translation	RNA transport	RNA transport	102 kDa	2	1	1	1.33333
Transforming acidic coiled-coil-containing protein 3 OS=Homo sapiens GN=TACC3 PE=1 SV=1	sp|Q9Y6A5|TACC3_HUMAN	Q9Y6A5	Genetic Information Processing	Translation	RNA transport	RNA transport	80 kDa	2	1	1	1.33333
Eukaryotic translation initiation factor 3 subunit J OS=Homo sapiens GN=EIF3J PE=1 SV=2	sp|O75822|EIF3J_HUMAN	O75822	Genetic Information Processing	Translation	RNA transport	RNA transport	228 kDa	2	1	1	1.33333
Eukaryotic translation initiation factor 2 subunit 3 OS=Homo sapiens GN=EIF2S3 PE=1 SV=3	sp|P41091|IF2G_HUMAN	P41091	Genetic Information Processing	Translation	RNA transport	RNA transport	138 kDa	2	1	1	1.33333
Eukaryotic translation initiation factor 1b OS=Homo sapiens GN=EIF1B PE=1 SV=2	sp|O60739|EIF1B_HUMAN (+1)	O60739	Genetic Information Processing	Translation	RNA transport	RNA transport	30 kDa	2	1	1	1.33333
Eukaryotic translation initiation factor 2 subunit 1 OS=Homo sapiens GN=EIF2S1 PE=1 SV=3	sp|P05198|IF2A_HUMAN	P05198	Genetic Information Processing	Translation	RNA transport	RNA transport	24 kDa	2	1	1	1.33333
Exportin-5 OS=Homo sapiens GN=XPO5 PE=1 SV=1	sp|Q9HAV4|XPO5_HUMAN	Q9HAV4	Genetic Information Processing	Translation	RNA transport	RNA transport	34 kDa	2	1	1	1.33333
Nuclear pore complex protein Nup93 OS=Homo sapiens GN=NUP93 PE=1 SV=2	sp|Q8N1F7|NUP93_HUMAN	Q8N1F7	Genetic Information Processing	Translation	RNA transport	RNA transport	38 kDa	2	1	1	1.33333
Serine-threonine kinase receptor-associated protein OS=Homo sapiens GN=STRAP PE=1 SV=1	sp|Q9Y3F4|STRAP_HUMAN	Q9Y3F4	Genetic Information Processing	Translation	RNA transport	RNA transport	125 kDa	2	1	1	1.33333
Eukaryotic translation initiation factor 4E OS=Homo sapiens GN=EIF4E PE=1 SV=2	sp|P06730|IF4E_HUMAN	P06730	Genetic Information Processing	Translation	RNA transport	RNA transport	30 kDa	2	1	1	1.33333
Zinc phosphodiesterase ELAC protein 2 OS=Homo sapiens GN=ELAC2 PE=1 SV=2	sp|Q9BQ52|RNZ2_HUMAN	Q9BQ52	Genetic Information Processing	Translation	RNA transport	RNA transport	36 kDa	2	1	1	1.33333
Eukaryotic translation initiation factor 4 gamma 1 OS=Homo sapiens GN=EIF4G1 PE=1 SV=4	sp|Q04637|IF4G1_HUMAN	Q04637	Genetic Information Processing	Translation	RNA transport	RNA transport	52 kDa	1	1	2	1.33333
Eukaryotic translation initiation factor 3 subunit C OS=Homo sapiens GN=EIF3C PE=1 SV=1	sp|Q99613|EIF3C_HUMAN	Q99613	Genetic Information Processing	Translation	RNA transport	RNA transport	78 kDa	1	1	1	1
Eukaryotic translation initiation factor 4 gamma 2 OS=Homo sapiens GN=EIF4G2 PE=1 SV=1	sp|P78344|IF4G2_HUMAN	P78344	Genetic Information Processing	Translation	RNA transport	RNA transport	103 kDa	1	1	1	1
Nuclear pore complex protein Nup205 OS=Homo sapiens GN=NUP205 PE=1 SV=3	sp|Q92621|NU205_HUMAN	Q92621	Genetic Information Processing	Translation	RNA transport	RNA transport	16 kDa	1	1	1	1
Protein SEC13 homolog OS=Homo sapiens GN=SEC13 PE=1 SV=3	sp|P55735|SEC13_HUMAN	P55735	Genetic Information Processing	Translation	RNA transport	RNA transport	57 kDa	1	1	1	1
Elongation factor 1-gamma OS=Homo sapiens GN=EEF1G PE=1 SV=3	sp|P26641|EF1G_HUMAN	P26641	Genetic Information Processing	Translation	Translation factors	Translation factors	29 kDa	1	1	1	1
Eukaryotic translation initiation factor 5A-1 OS=Homo sapiens GN=EIF5A PE=1 SV=2	sp|P63241|IF5A1_HUMAN	P63241	Genetic Information Processing	Translation	Translation factors	Translation factors	81 kDa	1	1	1	1
Elongation factor 1-alpha 1 OS=Homo sapiens GN=EEF1A1 PE=1 SV=1	sp|P68104|EF1A1_HUMAN	P68104	Genetic Information Processing	Translation	Translation factors	Translation factors	41 kDa	1	1	1	1
Elongation factor 2 OS=Homo sapiens GN=EEF2 PE=1 SV=4	sp|P13639|EF2_HUMAN	P13639	Genetic Information Processing	Translation	Translation factors	Translation factors	95 kDa	32	63	46	47
Alanine--tRNA ligase, cytoplasmic OS=Homo sapiens GN=AARS PE=1 SV=2	sp|P49588|SYAC_HUMAN	P49588	Genetic Information Processing	Translation	tRNA loading	tRNA loading	117 kDa	1	1	1	1
Isoleucine--tRNA ligase, cytoplasmic OS=Homo sapiens GN=IARS PE=1 SV=2	sp|P41252|SYIC_HUMAN	P41252	Genetic Information Processing	Translation	tRNA loading	tRNA loading	27 kDa	1	1	1	1
Aspartate--tRNA ligase, cytoplasmic OS=Homo sapiens GN=DARS PE=1 SV=2	sp|P14868|SYDC_HUMAN	P14868	Genetic Information Processing	Translation	tRNA loading	tRNA loading	23 kDa	1	1	1	1
Protein DJ-1 OS=Homo sapiens GN=PARK7 PE=1 SV=2	sp|Q99497|PARK7_HUMAN	Q99497	Human Diseases	Neurodegenerative Diseases	'Parkinson''s disease'	'Parkinson''s disease'	20 kDa	5	5	8	6
Histone acetyltransferase type B catalytic subunit OS=Homo sapiens GN=HAT1 PE=1 SV=1	sp|O14929|HAT1_HUMAN	O14929	Human Diseases	Substance Dependence	Alcoholism	Alcoholism	50 kDa	5	3	4	4
Elongation factor 1-delta OS=Homo sapiens GN=EEF1D PE=1 SV=5	sp|P29692|EF1D_HUMAN	P29692	Human Diseases	Infectious Diseases	Herpes simplex infection	Herpes simplex infection	31 kDa	2	1	1	1.33333
Lupus La protein OS=Homo sapiens GN=SSB PE=1 SV=2	sp|P05455|LA_HUMAN	P05455	Human Diseases	Immune Diseases	Systemic lupus erythematosus	Systemic lupus erythematosus	47 kDa	1	1	1	1
Rho guanine nucleotide exchange factor 2 OS=Homo sapiens GN=ARHGEF2 PE=1 SV=4	sp|Q92974|ARHG2_HUMAN	Q92974	Human Diseases	Infectious Diseases	Pathogenic Escherichia coli infection	Pathogenic Escherichia coli infection	112 kDa	1	1	1	1
SRSF protein kinase 1 OS=Homo sapiens GN=SRPK1 PE=1 SV=2	sp|Q96SB4|SRPK1_HUMAN	Q96SB4	Human Diseases	Infectious Diseases	Herpes simplex infection	Herpes simplex infection	74 kDa	1	1	1	1
Peroxiredoxin-6 OS=Homo sapiens GN=PRDX6 PE=1 SV=3	sp|P30041|PRDX6_HUMAN	P30041	Metabolism	Biosynthesis	Amino acid metabolism	Amino acid metabolism	25 kDa	5	6	7	6
D-3-phosphoglycerate dehydrogenase OS=Homo sapiens GN=PHGDH PE=1 SV=4	sp|O43175|SERA_HUMAN	O43175	Metabolism	Biosynthesis	Amino acid metabolism	Amino acid metabolism	57 kDa	3	2	2	2.33333
3-hydroxyacyl-CoA dehydrogenase type-2 OS=Homo sapiens GN=HSD17B10 PE=1 SV=3	sp|Q99714|HCD2_HUMAN	Q99714	Metabolism	Biosynthesis	Amino acid metabolism	Amino acid metabolism	27 kDa	1	2	2	1.66667
Delta-1-pyrroline-5-carboxylate synthase OS=Homo sapiens GN=ALDH18A1 PE=1 SV=2	sp|P54886|P5CS_HUMAN	P54886	Metabolism	Biosynthesis	Amino acid metabolism	Amino acid metabolism	87 kDa	2	1	1	1.33333
1,2-dihydroxy-3-keto-5-methylthiopentene dioxygenase OS=Homo sapiens GN=ADI1 PE=1 SV=1	sp|Q9BV57|MTND_HUMAN	Q9BV57	Metabolism	Biosynthesis	Amino acid metabolism	Amino acid metabolism	21 kDa	1	1	1	1
Putative adenosylhomocysteinase 2 OS=Homo sapiens GN=AHCYL1 PE=1 SV=2	sp|O43865|SAHH2_HUMAN	O43865	Metabolism	Biosynthesis	Amino acid metabolism	Amino acid metabolism	59 kDa	1	1	1	1
Macrophage migration inhibitory factor OS=Homo sapiens GN=MIF PE=1 SV=4	sp|P14174|MIF_HUMAN	P14174	Metabolism	Biosynthesis	Amino acid metabolism	Amino acid metabolism	12 kDa	1	1	1	1
Bifunctional glutamate/proline--tRNA ligase OS=Homo sapiens GN=EPRS PE=1 SV=5	sp|P07814|SYEP_HUMAN	P07814	Metabolism	Biosynthesis	Cofactor biosynthesis	Cofactor biosynthesis	171 kDa	9	13	11	11
Glutathione S-transferase Mu 3 OS=Homo sapiens GN=GSTM3 PE=1 SV=3	sp|P21266|GSTM3_HUMAN	P21266	Metabolism	Biosynthesis	Cofactor biosynthesis	Cofactor biosynthesis	27 kDa	3	2	4	3
Glutathione S-transferase P OS=Homo sapiens GN=GSTP1 PE=1 SV=2	sp|P09211|GSTP1_HUMAN	P09211	Metabolism	Biosynthesis	Cofactor biosynthesis	Cofactor biosynthesis	23 kDa	5	1	2	2.66667
Glutathione S-transferase omega-1 OS=Homo sapiens GN=GSTO1 PE=1 SV=2	sp|P78417|GSTO1_HUMAN	P78417	Metabolism	Biosynthesis	Cofactor biosynthesis	Cofactor biosynthesis	28 kDa	2	1	1	1.33333
Phosphopantothenoylcysteine decarboxylase OS=Homo sapiens GN=PPCDC PE=1 SV=2	sp|Q96CD2|COAC_HUMAN	Q96CD2	Metabolism	Biosynthesis	Cofactor biosynthesis	Cofactor biosynthesis	22 kDa	1	1	1	1
Fatty acid synthase OS=Homo sapiens GN=FASN PE=1 SV=3	sp|P49327|FAS_HUMAN	P49327	Metabolism	Biosynthesis	Lipid and steroid metabolism	Lipid and steroid metabolism	273 kDa	8	1	4	4.33333
Bifunctional epoxide hydrolase 2 OS=Homo sapiens GN=EPHX2 PE=1 SV=2	sp|P34913|HYES_HUMAN	P34913	Metabolism	Biosynthesis	Lipid and steroid metabolism	Lipid and steroid metabolism	63 kDa	1	1	1	1
GMP synthase [glutamine-hydrolyzing] OS=Homo sapiens GN=GMPS PE=1 SV=1	sp|P49915|GUAA_HUMAN	P49915	Metabolism	Biosynthesis	Purine metabolism	Purine metabolism	77 kDa	2	5	4	3.66667
Phosphoribosylformylglycinamidine synthase OS=Homo sapiens GN=PFAS PE=1 SV=4	sp|O15067|PUR4_HUMAN	O15067	Metabolism	Biosynthesis	Purine metabolism	Purine metabolism	145 kDa	6	3	6	5
Hypoxanthine-guanine phosphoribosyltransferase OS=Homo sapiens GN=HPRT1 PE=1 SV=2	sp|P00492|HPRT_HUMAN	P00492	Metabolism	Biosynthesis	Purine metabolism	Purine metabolism	25 kDa	4	3	7	4.66667
Adenosine deaminase OS=Homo sapiens GN=ADA PE=1 SV=3	sp|P00813|ADA_HUMAN	P00813	Metabolism	Biosynthesis	Purine metabolism	Purine metabolism	41 kDa	2	3	1	2
Multifunctional protein ADE2 OS=Homo sapiens GN=PAICS PE=1 SV=3	sp|P22234|PUR6_HUMAN	P22234	Metabolism	Biosynthesis	Purine metabolism	Purine metabolism	47 kDa	4	2	4	3.33333
Deoxycytidine kinase OS=Homo sapiens GN=DCK PE=1 SV=1	sp|P27707|DCK_HUMAN	P27707	Metabolism	Biosynthesis	Purine metabolism	Purine metabolism	31 kDa	3	2	2	2.33333
Inosine-5'-monophosphate dehydrogenase 2 OS=Homo sapiens GN=IMPDH2 PE=1 SV=2	sp|P12268|IMDH2_HUMAN	P12268	Metabolism	Biosynthesis	Purine metabolism	Purine metabolism	56 kDa	2	2	4	2.66667
Nucleoside diphosphate kinase B OS=Homo sapiens GN=NME2 PE=1 SV=1	sp|P22392|NDKB_HUMAN	P22392	Metabolism	Biosynthesis	Purine metabolism	Purine metabolism	17 kDa	2	2	2	2
Trifunctional purine biosynthetic protein adenosine-3 OS=Homo sapiens GN=GART PE=1 SV=1	sp|P22102|PUR2_HUMAN	P22102	Metabolism	Biosynthesis	Purine metabolism	Purine metabolism	108 kDa	1	1	1	1
CAD protein OS=Homo sapiens GN=CAD PE=1 SV=3	sp|P27708|PYR1_HUMAN	P27708	Metabolism	Biosynthesis	Pyrimidine metabolism	Pyrimidine metabolism	243 kDa	12	7	14	11
CTP synthase 1 OS=Homo sapiens GN=CTPS1 PE=1 SV=2	sp|P17812|PYRG1_HUMAN	P17812	Metabolism	Biosynthesis	Pyrimidine metabolism	Pyrimidine metabolism	67 kDa	2	1	1	1.33333
Deoxyuridine 5'-triphosphate nucleotidohydrolase, mitochondrial OS=Homo sapiens GN=DUT PE=1 SV=4	sp|P33316|DUT_HUMAN	P33316	Metabolism	Biosynthesis	Pyrimidine metabolism	Pyrimidine metabolism	27 kDa	1	1	2	1.33333
Mannose-1-phosphate guanyltransferase beta OS=Homo sapiens GN=GMPPB PE=1 SV=2	sp|Q9Y5P6|GMPPB_HUMAN	Q9Y5P6	Metabolism	Central Carbon Metabolism	Carbohydrate metabolism	Carbohydrate metabolism	40 kDa	2	1	1	1.33333
Fructose-bisphosphate aldolase A OS=Homo sapiens GN=ALDOA PE=1 SV=2	sp|P04075|ALDOA_HUMAN	P04075	Metabolism	Central Carbon Metabolism	Glycolysis	Glycolysis	39 kDa	11	11	7	9.66667
Glyceraldehyde-3-phosphate dehydrogenase OS=Homo sapiens GN=GAPDH PE=1 SV=3	sp|P04406|G3P_HUMAN	P04406	Metabolism	Central Carbon Metabolism	Glycolysis	Glycolysis	36 kDa	8	10	10	9.33333
Pyruvate kinase PKM OS=Homo sapiens GN=PKM PE=1 SV=4	sp|P14618|KPYM_HUMAN	P14618	Metabolism	Central Carbon Metabolism	Glycolysis	Glycolysis	58 kDa	15	9	11	11.6667
Triosephosphate isomerase OS=Homo sapiens GN=TPI1 PE=1 SV=3	sp|P60174|TPIS_HUMAN	P60174	Metabolism	Central Carbon Metabolism	Glycolysis	Glycolysis	31 kDa	3	8	2	4.33333
Phosphoglycerate mutase 1 OS=Homo sapiens GN=PGAM1 PE=1 SV=2	sp|P18669|PGAM1_HUMAN	P18669	Metabolism	Central Carbon Metabolism	Glycolysis	Glycolysis	29 kDa	5	3	2	3.33333
Fructose-bisphosphate aldolase C OS=Homo sapiens GN=ALDOC PE=1 SV=2	sp|P09972|ALDOC_HUMAN	P09972	Metabolism	Central Carbon Metabolism	Glycolysis	Glycolysis	39 kDa	2	3	1	2
Alpha-enolase OS=Homo sapiens GN=ENO1 PE=1 SV=2	sp|P06733|ENOA_HUMAN	P06733	Metabolism	Central Carbon Metabolism	Glycolysis	Glycolysis	47 kDa	5	2	2	3
L-lactate dehydrogenase A chain OS=Homo sapiens GN=LDHA PE=1 SV=2	sp|P00338|LDHA_HUMAN	P00338	Metabolism	Central Carbon Metabolism	Glycolysis	Glycolysis	37 kDa	3	2	1	2
Hexokinase-2 OS=Homo sapiens GN=HK2 PE=1 SV=2	sp|P52789|HXK2_HUMAN	P52789	Metabolism	Central Carbon Metabolism	Glycolysis	Glycolysis	102 kDa	1	2	5	2.66667
6-phosphofructokinase type C OS=Homo sapiens GN=PFKP PE=1 SV=2	sp|Q01813|K6PP_HUMAN	Q01813	Metabolism	Central Carbon Metabolism	Glycolysis	Glycolysis	86 kDa	3	1	1	1.66667
Glucosamine 6-phosphate N-acetyltransferase OS=Homo sapiens GN=GNPNAT1 PE=1 SV=1	sp|Q96EK6|GNA1_HUMAN	Q96EK6	Metabolism	Central Carbon Metabolism	Other central metabolism enzymes	Other central metabolism enzymes	21 kDa	5	3	5	4.33333
C-1-tetrahydrofolate synthase, cytoplasmic OS=Homo sapiens GN=MTHFD1 PE=1 SV=3	sp|P11586|C1TC_HUMAN	P11586	Metabolism	Central Carbon Metabolism	Other central metabolism enzymes	Other central metabolism enzymes	102 kDa	3	1	1	1.66667
Transketolase OS=Homo sapiens GN=TKT PE=1 SV=3	sp|P29401|TKT_HUMAN	P29401	Metabolism	Central Carbon Metabolism	Pentose phosphate metabolism	Pentose phosphate metabolism	68 kDa	2	2	2	2
Malate dehydrogenase, cytoplasmic OS=Homo sapiens GN=MDH1 PE=1 SV=4	sp|P40925|MDHC_HUMAN	P40925	Metabolism	Central Carbon Metabolism	TCA cycle and anaplerotic enzymes	TCA cycle and anaplerotic enzymes	36 kDa	1	2	2	1.66667
S-formylglutathione hydrolase OS=Homo sapiens GN=ESD PE=1 SV=2	sp|P10768|ESTD_HUMAN	P10768	Metabolism	Energy Metabolism	Methane metabolism	Methane metabolism	31 kDa	5	3	5	4.33333
Inorganic pyrophosphatase OS=Homo sapiens GN=PPA1 PE=1 SV=2	sp|Q15181|IPYR_HUMAN	Q15181	Metabolism	Energy Metabolism	Oxidative phosphorylation	Oxidative phosphorylation	33 kDa	2	2	2	2
V-type proton ATPase subunit G 1 OS=Homo sapiens GN=ATP6V1G1 PE=1 SV=3	sp|O75348|VATG1_HUMAN	O75348	Metabolism	Energy Metabolism	Oxidative phosphorylation	Oxidative phosphorylation	14 kDa	2	2	2	2
Protein phosphatase 1G OS=Homo sapiens GN=PPM1G PE=1 SV=1	sp|O15355|PPM1G_HUMAN	O15355	Metabolism	Other Enzymes	Other enzymes	Other enzymes	59 kDa	3	3	4	3.33333
Lymphokine-activated killer T-cell-originated protein kinase OS=Homo sapiens GN=PBK PE=1 SV=3	sp|Q96KB5|TOPK_HUMAN	Q96KB5	Metabolism	Other Enzymes	Other enzymes	Other enzymes	36 kDa	1	2	2	1.66667
Thioredoxin-dependent peroxide reductase, mitochondrial OS=Homo sapiens GN=PRDX3 PE=1 SV=3	sp|P30048|PRDX3_HUMAN	P30048	Metabolism	Other Enzymes	Other enzymes	Other enzymes	28 kDa	4	1	2	2.33333
N-alpha-acetyltransferase 15, NatA auxiliary subunit OS=Homo sapiens GN=NAA15 PE=1 SV=1	sp|Q9BXJ9|NAA15_HUMAN	Q9BXJ9	Metabolism	Other Enzymes	Other enzymes	Other enzymes	101 kDa	2	1	1	1.33333
N-alpha-acetyltransferase 10 OS=Homo sapiens GN=NAA10 PE=1 SV=1	sp|P41227|NAA10_HUMAN	P41227	Metabolism	Other Enzymes	Other enzymes	Other enzymes	26 kDa	1	1	2	1.33333
Serine/threonine-protein kinase MST4 OS=Homo sapiens GN=MST4 PE=1 SV=2	sp|Q9P289|MST4_HUMAN	Q9P289	Metabolism	Other Enzymes	Other enzymes	Other enzymes	47 kDa	1	1	1	1
Superoxide dismutase [Cu-Zn] OS=Homo sapiens GN=SOD1 PE=1 SV=2	sp|P00441|SODC_HUMAN	P00441	Metabolism	Other Enzymes	Other enzymes	Other enzymes	16 kDa	33	37	5	25
Myosin light polypeptide 6 OS=Homo sapiens GN=MYL6 PE=1 SV=2	sp|P60660|MYL6_HUMAN	P60660	Organismal Systems	Circulatory System	Vascular smooth muscle contraction	Vascular smooth muscle contraction	17 kDa	1	3	2	2
Tropomyosin alpha-4 chain OS=Homo sapiens GN=TPM4 PE=1 SV=3	sp|P67936|TPM4_HUMAN	P67936	Organismal Systems	Circulatory System	Cardiac muscle contraction	Cardiac muscle contraction	29 kDa	5	2	5	4
Fatty acid-binding protein, epidermal OS=Homo sapiens GN=FABP5 PE=1 SV=3	sp|Q01469|FABP5_HUMAN	Q01469	Organismal Systems	Endocrine System	PPAR signaling pathway	PPAR signaling pathway	15 kDa	11	14	4	9.66667
Peptidyl-prolyl cis-trans isomerase FKBP4 OS=Homo sapiens GN=FKBP4 PE=1 SV=3	sp|Q02790|FKBP4_HUMAN	Q02790	Organismal Systems	Endocrine System	Estrogen signaling pathway	Estrogen signaling pathway	52 kDa	1	1	1	1
Heat shock 70 kDa protein 4 OS=Homo sapiens GN=HSPA4 PE=1 SV=4	sp|P34932|HSP74_HUMAN	P34932	Organismal Systems	Immune System	Antigen processing and presentation	Antigen processing and presentation	94 kDa	11	29	23	21
Ubiquitin-like protein ISG15 OS=Homo sapiens GN=ISG15 PE=1 SV=5	sp|P05161|ISG15_HUMAN	P05161	Organismal Systems	Immune System	RIG-I-like receptor signaling pathway	RIG-I-like receptor signaling pathway	18 kDa	2	6	6	4.66667
Proto-oncogene vav OS=Homo sapiens GN=VAV1 PE=1 SV=4	sp|P15498|VAV_HUMAN	P15498	Organismal Systems	Immune System	Chemokine signaling pathway	Chemokine signaling pathway	98 kDa	1	1	1	1
Kinesin-1 heavy chain OS=Homo sapiens GN=KIF5B PE=1 SV=1	sp|P33176|KINH_HUMAN	P33176	Organismal Systems	Nervous System	Dopaminergic synapse	Dopaminergic synapse	110 kDa	2	1	1	1.33333
Drebrin OS=Homo sapiens GN=DBN1 PE=1 SV=4	sp|Q16643|DREB_HUMAN	Q16643	no meta role	no main role	no sub role	no sub sub role	71 kDa	8	15	8	10.3333
Cullin-associated NEDD8-dissociated protein 1 OS=Homo sapiens GN=CAND1 PE=1 SV=2	sp|Q86VP6|CAND1_HUMAN	Q86VP6	no meta role	no main role	no sub role	no sub sub role	136 kDa	5	8	7	6.66667
Guanine nucleotide-binding protein subunit beta-2-like 1 OS=Homo sapiens GN=GNB2L1 PE=1 SV=3	sp|P63244|GBLP_HUMAN	P63244	no meta role	no main role	no sub role	no sub sub role	35 kDa	4	7	6	5.66667
Adenylyl cyclase-associated protein 1 OS=Homo sapiens GN=CAP1 PE=1 SV=5	sp|Q01518|CAP1_HUMAN	Q01518	no meta role	no main role	no sub role	no sub sub role	52 kDa	3	7	2	4
Sjoegren syndrome/scleroderma autoantigen 1 OS=Homo sapiens GN=SSSCA1 PE=1 SV=1	sp|O60232|SSA27_HUMAN	O60232	no meta role	no main role	no sub role	no sub sub role	21 kDa	8	6	8	7.33333
Phosphatidylethanolamine-binding protein 1 OS=Homo sapiens GN=PEBP1 PE=1 SV=3	sp|P30086|PEBP1_HUMAN	P30086	no meta role	no main role	no sub role	no sub sub role	21 kDa	4	6	5	5
Prostaglandin E synthase 3 OS=Homo sapiens GN=PTGES3 PE=1 SV=1	sp|Q15185|TEBP_HUMAN	Q15185	no meta role	no main role	no sub role	no sub sub role	19 kDa	4	6	2	4
Hepatoma-derived growth factor OS=Homo sapiens GN=HDGF PE=1 SV=1	sp|P51858|HDGF_HUMAN	P51858	no meta role	no main role	no sub role	no sub sub role	27 kDa	2	6	2	3.33333
Importin-5 OS=Homo sapiens GN=IPO5 PE=1 SV=4	sp|O00410|IPO5_HUMAN	O00410	no meta role	no main role	no sub role	no sub sub role	124 kDa	12	5	7	8
Costars family protein ABRACL OS=Homo sapiens GN=ABRACL PE=1 SV=1	sp|Q9P1F3|ABRAL_HUMAN	Q9P1F3	no meta role	no main role	no sub role	no sub sub role	9 kDa	3	5	5	4.33333
Small glutamine-rich tetratricopeptide repeat-containing protein alpha OS=Homo sapiens GN=SGTA PE=1 SV=1	sp|O43765|SGTA_HUMAN	O43765	no meta role	no main role	no sub role	no sub sub role	34 kDa	3	5	1	3
Importin subunit alpha-1 OS=Homo sapiens GN=KPNA2 PE=1 SV=1	sp|P52292|IMA1_HUMAN	P52292	no meta role	no main role	no sub role	no sub sub role	58 kDa	2	5	5	4
Opioid growth factor receptor OS=Homo sapiens GN=OGFR PE=1 SV=3	sp|Q9NZT2|OGFR_HUMAN	Q9NZT2	no meta role	no main role	no sub role	no sub sub role	73 kDa	2	5	5	4
NudC domain-containing protein 2 OS=Homo sapiens GN=NUDCD2 PE=1 SV=1	sp|Q8WVJ2|NUDC2_HUMAN	Q8WVJ2	no meta role	no main role	no sub role	no sub sub role	18 kDa	2	5	5	4
Serrate RNA effector molecule homolog OS=Homo sapiens GN=SRRT PE=1 SV=1	sp|Q9BXP5|SRRT_HUMAN	Q9BXP5	no meta role	no main role	no sub role	no sub sub role	101 kDa	5	3	6	4.66667
Importin-4 OS=Homo sapiens GN=IPO4 PE=1 SV=2	sp|Q8TEX9|IPO4_HUMAN	Q8TEX9	no meta role	no main role	no sub role	no sub sub role	119 kDa	5	3	4	4
Calponin-2 OS=Homo sapiens GN=CNN2 PE=1 SV=4	sp|Q99439|CNN2_HUMAN	Q99439	no meta role	no main role	no sub role	no sub sub role	34 kDa	4	3	5	4
Annexin A6 OS=Homo sapiens GN=ANXA6 PE=1 SV=3	sp|P08133|ANXA6_HUMAN	P08133	no meta role	no main role	no sub role	no sub sub role	76 kDa	4	3	4	3.66667
Leucine-rich repeat flightless-interacting protein 1 OS=Homo sapiens GN=LRRFIP1 PE=1 SV=2	sp|Q32MZ4|LRRF1_HUMAN	Q32MZ4	no meta role	no main role	no sub role	no sub sub role	89 kDa	3	3	5	3.66667
Basic leucine zipper and W2 domain-containing protein 1 OS=Homo sapiens GN=BZW1 PE=1 SV=1	sp|Q7L1Q6|BZW1_HUMAN	Q7L1Q6	no meta role	no main role	no sub role	no sub sub role	48 kDa	2	3	4	3
14 kDa phosphohistidine phosphatase OS=Homo sapiens GN=PHPT1 PE=1 SV=1	sp|Q9NRX4|PHP14_HUMAN	Q9NRX4	no meta role	no main role	no sub role	no sub sub role	14 kDa	2	3	4	3
dCTP pyrophosphatase 1 OS=Homo sapiens GN=DCTPP1 PE=1 SV=1	sp|Q9H773|DCTP1_HUMAN	Q9H773	no meta role	no main role	no sub role	no sub sub role	19 kDa	2	3	4	3
Importin-7 OS=Homo sapiens GN=IPO7 PE=1 SV=1	sp|O95373|IPO7_HUMAN	O95373	no meta role	no main role	no sub role	no sub sub role	120 kDa	2	3	2	2.33333
Drebrin-like protein OS=Homo sapiens GN=DBNL PE=1 SV=1	sp|Q9UJU6|DBNL_HUMAN	Q9UJU6	no meta role	no main role	no sub role	no sub sub role	48 kDa	2	3	2	2.33333
Calcineurin-like phosphoesterase domain-containing protein 1 OS=Homo sapiens GN=CPPED1 PE=1 SV=3	sp|Q9BRF8|CPPED_HUMAN	Q9BRF8	no meta role	no main role	no sub role	no sub sub role	36 kDa	2	3	2	2.33333
Transcription factor BTF3 OS=Homo sapiens GN=BTF3 PE=1 SV=1	sp|P20290|BTF3_HUMAN	P20290	no meta role	no main role	no sub role	no sub sub role	22 kDa	2	3	1	2
Eukaryotic translation initiation factor 3 subunit M OS=Homo sapiens GN=EIF3M PE=1 SV=1	sp|Q7L2H7|EIF3M_HUMAN	Q7L2H7	no meta role	no main role	no sub role	no sub sub role	43 kDa	1	3	1	1.66667
GSK3-beta interaction protein OS=Homo sapiens GN=GSKIP PE=1 SV=2	sp|Q9P0R6|GSKIP_HUMAN	Q9P0R6	no meta role	no main role	no sub role	no sub sub role	16 kDa	1	3	1	1.66667
Enhancer of rudimentary homolog OS=Homo sapiens GN=ERH PE=1 SV=1	sp|P84090|ERH_HUMAN	P84090	no meta role	no main role	no sub role	no sub sub role	12 kDa	6	2	2	3.33333
TIP41-like protein OS=Homo sapiens GN=TIPRL PE=1 SV=2	sp|O75663|TIPRL_HUMAN	O75663	no meta role	no main role	no sub role	no sub sub role	31 kDa	4	2	2	2.66667
Protein RCC2 OS=Homo sapiens GN=RCC2 PE=1 SV=2	sp|Q9P258|RCC2_HUMAN	Q9P258	no meta role	no main role	no sub role	no sub sub role	56 kDa	3	2	4	3
Scaffold attachment factor B1 OS=Homo sapiens GN=SAFB PE=1 SV=4	sp|Q15424|SAFB1_HUMAN	Q15424	no meta role	no main role	no sub role	no sub sub role	103 kDa	3	2	1	2
Ribosome biogenesis protein BOP1 OS=Homo sapiens GN=BOP1 PE=1 SV=2	sp|Q14137|BOP1_HUMAN	Q14137	no meta role	no main role	no sub role	no sub sub role	84 kDa	2	2	5	3
Tetratricopeptide repeat protein 1 OS=Homo sapiens GN=TTC1 PE=1 SV=1	sp|Q99614|TTC1_HUMAN	Q99614	no meta role	no main role	no sub role	no sub sub role	34 kDa	2	2	4	2.66667
Transcription elongation factor SPT5 OS=Homo sapiens GN=SUPT5H PE=1 SV=1	sp|O00267|SPT5H_HUMAN	O00267	no meta role	no main role	no sub role	no sub sub role	121 kDa	2	2	4	2.66667
Acidic leucine-rich nuclear phosphoprotein 32 family member A OS=Homo sapiens GN=ANP32A PE=1 SV=1	sp|P39687|AN32A_HUMAN	P39687	no meta role	no main role	no sub role	no sub sub role	29 kDa	2	2	2	2
Nuclear migration protein nudC OS=Homo sapiens GN=NUDC PE=1 SV=1	sp|Q9Y266|NUDC_HUMAN	Q9Y266	no meta role	no main role	no sub role	no sub sub role	38 kDa	2	2	2	2
Acidic leucine-rich nuclear phosphoprotein 32 family member B OS=Homo sapiens GN=ANP32B PE=1 SV=1	sp|Q92688|AN32B_HUMAN	Q92688	no meta role	no main role	no sub role	no sub sub role	29 kDa	2	2	2	2
Protein flightless-1 homolog OS=Homo sapiens GN=FLII PE=1 SV=2	sp|Q13045|FLII_HUMAN	Q13045	no meta role	no main role	no sub role	no sub sub role	145 kDa	2	2	2	2
PITH domain-containing protein 1 OS=Homo sapiens GN=PITHD1 PE=1 SV=1	sp|Q9GZP4|PITH1_HUMAN	Q9GZP4	no meta role	no main role	no sub role	no sub sub role	24 kDa	2	2	2	2
Protein CutA OS=Homo sapiens GN=CUTA PE=1 SV=2	sp|O60888|CUTA_HUMAN	O60888	no meta role	no main role	no sub role	no sub sub role	19 kDa	2	2	2	2
RING finger protein 114 OS=Homo sapiens GN=RNF114 PE=1 SV=1	sp|Q9Y508|RN114_HUMAN	Q9Y508	no meta role	no main role	no sub role	no sub sub role	26 kDa	2	2	2	2
Dr1-associated corepressor OS=Homo sapiens GN=DRAP1 PE=1 SV=3	sp|Q14919|NC2A_HUMAN	Q14919	no meta role	no main role	no sub role	no sub sub role	22 kDa	2	2	2	2
Immunity-related GTPase family Q protein OS=Homo sapiens GN=IRGQ PE=1 SV=1	sp|Q8WZA9|IRGQ_HUMAN	Q8WZA9	no meta role	no main role	no sub role	no sub sub role	63 kDa	2	2	2	2
Cold shock domain-containing protein E1 OS=Homo sapiens GN=CSDE1 PE=1 SV=2	sp|O75534|CSDE1_HUMAN	O75534	no meta role	no main role	no sub role	no sub sub role	89 kDa	2	2	1	1.66667
NFU1 iron-sulfur cluster scaffold homolog, mitochondrial OS=Homo sapiens GN=NFU1 PE=1 SV=2	sp|Q9UMS0|NFU1_HUMAN	Q9UMS0	no meta role	no main role	no sub role	no sub sub role	28 kDa	2	2	1	1.66667
Clustered mitochondria protein homolog OS=Homo sapiens GN=CLUH PE=1 SV=2	sp|O75153|CLU_HUMAN	O75153	no meta role	no main role	no sub role	no sub sub role	147 kDa	1	2	2	1.66667
EF-hand domain-containing protein D2 OS=Homo sapiens GN=EFHD2 PE=1 SV=1	sp|Q96C19|EFHD2_HUMAN	Q96C19	no meta role	no main role	no sub role	no sub sub role	27 kDa	1	2	2	1.66667
tRNA methyltransferase 112 homolog OS=Homo sapiens GN=TRMT112 PE=1 SV=1	sp|Q9UI30|TR112_HUMAN	Q9UI30	no meta role	no main role	no sub role	no sub sub role	14 kDa	1	2	2	1.66667
Uncharacterized protein C9orf142 OS=Homo sapiens GN=C9orf142 PE=1 SV=2	sp|Q9BUH6|CI142_HUMAN	Q9BUH6	no meta role	no main role	no sub role	no sub sub role	22 kDa	1	2	2	1.66667
Sorting nexin-6 OS=Homo sapiens GN=SNX6 PE=1 SV=1	sp|Q9UNH7|SNX6_HUMAN	Q9UNH7	no meta role	no main role	no sub role	no sub sub role	47 kDa	1	2	2	1.66667
Histidine triad nucleotide-binding protein 1 OS=Homo sapiens GN=HINT1 PE=1 SV=2	sp|P49773|HINT1_HUMAN	P49773	no meta role	no main role	no sub role	no sub sub role	14 kDa	1	2	1	1.33333
Septin-7 OS=Homo sapiens GN=SEPT7 PE=1 SV=2	sp|Q16181|SEPT7_HUMAN	Q16181	no meta role	no main role	no sub role	no sub sub role	51 kDa	1	2	1	1.33333
Sjoegren syndrome nuclear autoantigen 1 OS=Homo sapiens GN=SSNA1 PE=1 SV=2	sp|O43805|SSNA1_HUMAN	O43805	no meta role	no main role	no sub role	no sub sub role	14 kDa	1	2	1	1.33333
WD repeat-containing protein 1 OS=Homo sapiens GN=WDR1 PE=1 SV=4	sp|O75083|WDR1_HUMAN	O75083	no meta role	no main role	no sub role	no sub sub role	66 kDa	4	1	1	2
Heterogeneous nuclear ribonucleoprotein U-like protein 2 OS=Homo sapiens GN=HNRNPUL2 PE=1 SV=1	sp|Q1KMD3|HNRL2_HUMAN	Q1KMD3	no meta role	no main role	no sub role	no sub sub role	85 kDa	2	1	2	1.66667
Transportin-1 OS=Homo sapiens GN=TNPO1 PE=1 SV=2	sp|Q92973|TNPO1_HUMAN	Q92973	no meta role	no main role	no sub role	no sub sub role	102 kDa	2	1	2	1.66667
Obg-like ATPase 1 OS=Homo sapiens GN=OLA1 PE=1 SV=2	sp|Q9NTK5|OLA1_HUMAN	Q9NTK5	no meta role	no main role	no sub role	no sub sub role	45 kDa	2	1	2	1.66667
Stomatin-like protein 2, mitochondrial OS=Homo sapiens GN=STOML2 PE=1 SV=1	sp|Q9UJZ1|STML2_HUMAN	Q9UJZ1	no meta role	no main role	no sub role	no sub sub role	39 kDa	2	1	2	1.66667
FACT complex subunit SPT16 OS=Homo sapiens GN=SUPT16H PE=1 SV=1	sp|Q9Y5B9|SP16H_HUMAN	Q9Y5B9	no meta role	no main role	no sub role	no sub sub role	120 kDa	2	1	1	1.33333
Cancer-related nucleoside-triphosphatase OS=Homo sapiens GN=NTPCR PE=1 SV=1	sp|Q9BSD7|NTPCR_HUMAN	Q9BSD7	no meta role	no main role	no sub role	no sub sub role	21 kDa	2	1	1	1.33333
Leucine-rich PPR motif-containing protein, mitochondrial OS=Homo sapiens GN=LRPPRC PE=1 SV=3	sp|P42704|LPPRC_HUMAN	P42704	no meta role	no main role	no sub role	no sub sub role	158 kDa	2	1	1	1.33333
Acidic leucine-rich nuclear phosphoprotein 32 family member E OS=Homo sapiens GN=ANP32E PE=1 SV=1	sp|Q9BTT0|AN32E_HUMAN	Q9BTT0	no meta role	no main role	no sub role	no sub sub role	31 kDa	2	1	1	1.33333
Golgi reassembly-stacking protein 2 OS=Homo sapiens GN=GORASP2 PE=1 SV=3	sp|Q9H8Y8|GORS2_HUMAN	Q9H8Y8	no meta role	no main role	no sub role	no sub sub role	47 kDa	2	1	1	1.33333
CapZ-interacting protein OS=Homo sapiens GN=RCSD1 PE=1 SV=1	sp|Q6JBY9|CPZIP_HUMAN	Q6JBY9	no meta role	no main role	no sub role	no sub sub role	45 kDa	2	1	1	1.33333
Cleavage stimulation factor subunit 2 OS=Homo sapiens GN=CSTF2 PE=1 SV=1	sp|P33240|CSTF2_HUMAN	P33240	no meta role	no main role	no sub role	no sub sub role	61 kDa	2	1	1	1.33333
Sorting nexin-1 OS=Homo sapiens GN=SNX1 PE=1 SV=3	sp|Q13596|SNX1_HUMAN	Q13596	no meta role	no main role	no sub role	no sub sub role	59 kDa	2	1	1	1.33333
Core-binding factor subunit beta OS=Homo sapiens GN=CBFB PE=1 SV=2	sp|Q13951|PEBB_HUMAN	Q13951	no meta role	no main role	no sub role	no sub sub role	22 kDa	2	1	1	1.33333
Methylated-DNA--protein-cysteine methyltransferase OS=Homo sapiens GN=MGMT PE=1 SV=1	sp|P16455|MGMT_HUMAN	P16455	no meta role	no main role	no sub role	no sub sub role	22 kDa	2	1	1	1.33333
Glycolipid transfer protein OS=Homo sapiens GN=GLTP PE=1 SV=3	sp|Q9NZD2|GLTP_HUMAN	Q9NZD2	no meta role	no main role	no sub role	no sub sub role	24 kDa	2	1	1	1.33333
FLYWCH family member 2 OS=Homo sapiens GN=FLYWCH2 PE=1 SV=1	sp|Q96CP2|FWCH2_HUMAN	Q96CP2	no meta role	no main role	no sub role	no sub sub role	15 kDa	2	1	1	1.33333
MMS19 nucleotide excision repair protein homolog OS=Homo sapiens GN=MMS19 PE=1 SV=2	sp|Q96T76|MMS19_HUMAN	Q96T76	no meta role	no main role	no sub role	no sub sub role	113 kDa	2	1	1	1.33333
COMM domain-containing protein 6 OS=Homo sapiens GN=COMMD6 PE=1 SV=1	sp|Q7Z4G1|COMD6_HUMAN	Q7Z4G1	no meta role	no main role	no sub role	no sub sub role	10 kDa	2	1	1	1.33333
Cysteine and histidine-rich domain-containing protein 1 OS=Homo sapiens GN=CHORDC1 PE=1 SV=2	sp|Q9UHD1|CHRD1_HUMAN	Q9UHD1	no meta role	no main role	no sub role	no sub sub role	37 kDa	1	1	2	1.33333
Polyadenylate-binding protein-interacting protein 2 OS=Homo sapiens GN=PAIP2 PE=1 SV=1	sp|Q9BPZ3|PAIP2_HUMAN	Q9BPZ3	no meta role	no main role	no sub role	no sub sub role	15 kDa	1	1	2	1.33333
Ran-specific GTPase-activating protein OS=Homo sapiens GN=RANBP1 PE=1 SV=1	sp|P43487|RANG_HUMAN	P43487	no meta role	no main role	no sub role	no sub sub role	23 kDa	1	1	1	1
Na(+)/H(+) exchange regulatory cofactor NHE-RF1 OS=Homo sapiens GN=SLC9A3R1 PE=1 SV=4	sp|O14745|NHRF1_HUMAN	O14745	no meta role	no main role	no sub role	no sub sub role	39 kDa	1	1	1	1
BolA-like protein 2 OS=Homo sapiens GN=BOLA2 PE=1 SV=1	sp|Q9H3K6|BOLA2_HUMAN	Q9H3K6	no meta role	no main role	no sub role	no sub sub role	10 kDa	1	1	1	1
Uncharacterized protein C9orf78 OS=Homo sapiens GN=C9orf78 PE=1 SV=1	sp|Q9NZ63|CI078_HUMAN	Q9NZ63	no meta role	no main role	no sub role	no sub sub role	34 kDa	1	1	1	1
DCN1-like protein 1 OS=Homo sapiens GN=DCUN1D1 PE=1 SV=1	sp|Q96GG9|DCNL1_HUMAN	Q96GG9	no meta role	no main role	no sub role	no sub sub role	30 kDa	1	1	1	1
Lymphoid-specific helicase OS=Homo sapiens GN=HELLS PE=1 SV=1	sp|Q9NRZ9|HELLS_HUMAN	Q9NRZ9	no meta role	no main role	no sub role	no sub sub role	97 kDa	1	1	1	1
Developmentally-regulated GTP-binding protein 1 OS=Homo sapiens GN=DRG1 PE=1 SV=1	sp|Q9Y295|DRG1_HUMAN	Q9Y295	no meta role	no main role	no sub role	no sub sub role	41 kDa	1	1	1	1
Glycine cleavage system H protein, mitochondrial OS=Homo sapiens GN=GCSH PE=1 SV=2	sp|P23434|GCSH_HUMAN	P23434	no meta role	no main role	no sub role	no sub sub role	19 kDa	1	1	1	1
SNARE-associated protein Snapin OS=Homo sapiens GN=SNAPIN PE=1 SV=1	sp|O95295|SNAPN_HUMAN	O95295	no meta role	no main role	no sub role	no sub sub role	15 kDa	1	1	1	1
Cell division cycle protein 123 homolog OS=Homo sapiens GN=CDC123 PE=1 SV=1	sp|O75794|CD123_HUMAN	O75794	no meta role	no main role	no sub role	no sub sub role	39 kDa	1	1	1	1
Table S1: Identification of 332 proteins with S-thioallylation of Cys peptides using the Scaffold software in the Jurkat cell proteome under Allicin stress. The proteins with protein S-allylthiolations were identified based on the mass shift of Cys residues (Cys+72 Da) using the Proteome software Scaffold and the total spectral counts of S-allyl-modified Cys peptides are shown in 3 replicates in …
