# Supplementary material for: The human allicin-proteome: S-thioallylation of proteins by the garlic defence substance allicin and its biological effects
Source: Free Radic Biol Med. 2019 Feb 1;131:144–53. doi: 10.1016/j.freeradbiomed.2018.11.022 (PMC6342545; doi:10.1016/j.freeradbiomed.2018.11.022)
Supplement: Supplementary file 2 — Supplementary material [file mmc2.xlsx]

## Sheet: Table S2
Table S2: Total spectral counts as protein abundance in the S-thioallylation proteome under Allicin stress in human Jurkat cells
Bio View: Identified Proteins (2177) in the Jurkat cell Total Spectral counts	Accession Number	Molecular Weight	Replicate 1	Replicate 2	Replicate 3	Average
Heat shock protein HSP 90-beta OS=Homo sapiens GN=HSP90AB1 PE=1 SV=4	sp|P08238|HS90B_HUMAN	83 kDa	911	1424	1051	1128.67
Actin, cytoplasmic 2 OS=Homo sapiens GN=ACTG1 PE=1 SV=1	sp|P63261|ACTG_HUMAN	42 kDa	802	803	686	763.667
Glyceraldehyde-3-phosphate dehydrogenase OS=Homo sapiens GN=GAPDH PE=1 SV=3	sp|P04406|G3P_HUMAN	36 kDa	549	796	657	667.333
Plastin-2 OS=Homo sapiens GN=LCP1 PE=1 SV=6	sp|P13796|PLSL_HUMAN	70 kDa	459	363	491	437.667
Tubulin beta chain OS=Homo sapiens GN=TUBB PE=1 SV=2	sp|P07437|TBB5_HUMAN	50 kDa	498	537	485	506.667
Heat shock cognate 71 kDa protein OS=Homo sapiens GN=HSPA8 PE=1 SV=1	sp|P11142|HSP7C_HUMAN	71 kDa	436	442	461	446.333
Tubulin alpha-1B chain OS=Homo sapiens GN=TUBA1B PE=1 SV=1	sp|P68363|TBA1B_HUMAN	50 kDa	382	483	459	441.333
Elongation factor 2 OS=Homo sapiens GN=EEF2 PE=1 SV=4	sp|P13639|EF2_HUMAN	95 kDa	403	543	450	465.333
60 kDa heat shock protein, mitochondrial OS=Homo sapiens GN=HSPD1 PE=1 SV=2	sp|P10809|CH60_HUMAN	61 kDa	347	518	428	431
Alpha-enolase OS=Homo sapiens GN=ENO1 PE=1 SV=2	sp|P06733|ENOA_HUMAN	47 kDa	427	407	389	407.667
Filamin-B OS=Homo sapiens GN=FLNB PE=1 SV=2	sp|O75369|FLNB_HUMAN	278 kDa	411	233	323	322.333
Elongation factor 1-alpha 1 OS=Homo sapiens GN=EEF1A1 PE=1 SV=1	sp|P68104|EF1A1_HUMAN	50 kDa	282	342	297	307
Pyruvate kinase PKM OS=Homo sapiens GN=PKM PE=1 SV=4	sp|P14618|KPYM_HUMAN	58 kDa	335	201	246	260.667
Filamin-A OS=Homo sapiens GN=FLNA PE=1 SV=4	sp|P21333|FLNA_HUMAN	281 kDa	251	172	235	219.333
Heat shock 70 kDa protein 4 OS=Homo sapiens GN=HSPA4 PE=1 SV=4	sp|P34932|HSP74_HUMAN	94 kDa	179	282	229	230
14-3-3 protein epsilon OS=Homo sapiens GN=YWHAE PE=1 SV=1	sp|P62258|1433E_HUMAN	29 kDa	193	200	228	207
Talin-1 OS=Homo sapiens GN=TLN1 PE=1 SV=3	sp|Q9Y490|TLN1_HUMAN	270 kDa	190	239	215	214.667
Nucleolin OS=Homo sapiens GN=NCL PE=1 SV=3	sp|P19338|NUCL_HUMAN	77 kDa	327	169	212	236
14-3-3 protein zeta/delta OS=Homo sapiens GN=YWHAZ PE=1 SV=1	sp|P63104|1433Z_HUMAN	28 kDa	152	176	208	178.667
Endoplasmin OS=Homo sapiens GN=HSP90B1 PE=1 SV=1	sp|P14625|ENPL_HUMAN	92 kDa	157	244	201	200.667
Spectrin alpha chain, non-erythrocytic 1 OS=Homo sapiens GN=SPTAN1 PE=1 SV=3	sp|Q13813|SPTN1_HUMAN	285 kDa	162	287	196	215
Actin, alpha cardiac muscle 1 OS=Homo sapiens GN=ACTC1 PE=1 SV=1	sp|P68032|ACTC_HUMAN	42 kDa	216	183	195	198
Fructose-bisphosphate aldolase A OS=Homo sapiens GN=ALDOA PE=1 SV=2	sp|P04075|ALDOA_HUMAN	39 kDa	205	203	178	195.333
Cytoplasmic dynein 1 heavy chain 1 OS=Homo sapiens GN=DYNC1H1 PE=1 SV=5	sp|Q14204|DYHC1_HUMAN	532 kDa	115	167	168	150
Ubiquitin-like modifier-activating enzyme 1 OS=Homo sapiens GN=UBA1 PE=1 SV=3	sp|P22314|UBA1_HUMAN	118 kDa	139	154	166	153
Vimentin OS=Homo sapiens GN=VIM PE=1 SV=4	sp|P08670|VIME_HUMAN	54 kDa	187	149	161	165.667
Myosin-9 OS=Homo sapiens GN=MYH9 PE=1 SV=4	sp|P35579|MYH9_HUMAN	227 kDa	163	233	155	183.667
Spectrin beta chain, non-erythrocytic 1 OS=Homo sapiens GN=SPTBN1 PE=1 SV=2	sp|Q01082|SPTB2_HUMAN	275 kDa	137	220	155	170.667
Nuclear autoantigenic sperm protein OS=Homo sapiens GN=NASP PE=1 SV=2	sp|P49321|NASP_HUMAN	85 kDa	131	203	155	163
Moesin OS=Homo sapiens GN=MSN PE=1 SV=3	sp|P26038|MOES_HUMAN	68 kDa	166	148	146	153.333
Calreticulin OS=Homo sapiens GN=CALR PE=1 SV=1	sp|P27797|CALR_HUMAN	48 kDa	125	143	142	136.667
Far upstream element-binding protein 2 OS=Homo sapiens GN=KHSRP PE=1 SV=4	sp|Q92945|FUBP2_HUMAN	73 kDa	117	135	142	131.333
L-lactate dehydrogenase A chain OS=Homo sapiens GN=LDHA PE=1 SV=2	sp|P00338|LDHA_HUMAN	37 kDa	212	111	141	154.667
Cofilin-1 OS=Homo sapiens GN=CFL1 PE=1 SV=3	sp|P23528|COF1_HUMAN	19 kDa	129	220	141	163.333
Phosphoglycerate mutase 1 OS=Homo sapiens GN=PGAM1 PE=1 SV=2	sp|P18669|PGAM1_HUMAN	29 kDa	162	127	139	142.667
L-lactate dehydrogenase B chain OS=Homo sapiens GN=LDHB PE=1 SV=2	sp|P07195|LDHB_HUMAN	37 kDa	118	129	137	128
Glutathione S-transferase P OS=Homo sapiens GN=GSTP1 PE=1 SV=2	sp|P09211|GSTP1_HUMAN	23 kDa	187	150	135	157.333
Ubiquitin-40S ribosomal protein S27a OS=Homo sapiens GN=RPS27A PE=1 SV=2	sp|P62979|RS27A_HUMAN	18 kDa	141	132	135	136
Heterogeneous nuclear ribonucleoprotein U OS=Homo sapiens GN=HNRNPU PE=1 SV=6	sp|Q00839|HNRPU_HUMAN	91 kDa	177	84	133	131.333
Importin-5 OS=Homo sapiens GN=IPO5 PE=1 SV=4	sp|O00410|IPO5_HUMAN	124 kDa	122	141	132	131.667
Peptidyl-prolyl cis-trans isomerase A OS=Homo sapiens GN=PPIA PE=1 SV=2	sp|P62937|PPIA_HUMAN	18 kDa	223	176	131	176.667
Triosephosphate isomerase OS=Homo sapiens GN=TPI1 PE=1 SV=3	sp|P60174|TPIS_HUMAN	31 kDa	113	108	130	117
Profilin-1 OS=Homo sapiens GN=PFN1 PE=1 SV=2	sp|P07737|PROF1_HUMAN	15 kDa	212	105	129	148.667
Gamma-enolase OS=Homo sapiens GN=ENO2 PE=1 SV=3	sp|P09104|ENOG_HUMAN	47 kDa	176	158	129	154.333
14-3-3 protein beta/alpha OS=Homo sapiens GN=YWHAB PE=1 SV=3	sp|P31946|1433B_HUMAN	28 kDa	91	98	128	105.667
DNA replication licensing factor MCM2 OS=Homo sapiens GN=MCM2 PE=1 SV=4	sp|P49736|MCM2_HUMAN	102 kDa	125	155	127	135.667
Stress-induced-phosphoprotein 1 OS=Homo sapiens GN=STIP1 PE=1 SV=1	sp|P31948|STIP1_HUMAN	63 kDa	117	112	127	118.667
Alanine--tRNA ligase, cytoplasmic OS=Homo sapiens GN=AARS PE=1 SV=2	sp|P49588|SYAC_HUMAN	107 kDa	88	146	127	120.333
Clathrin heavy chain 1 OS=Homo sapiens GN=CLTC PE=1 SV=5	sp|Q00610|CLH1_HUMAN	192 kDa	200	130	126	152
Ras GTPase-activating-like protein IQGAP1 OS=Homo sapiens GN=IQGAP1 PE=1 SV=1	sp|P46940|IQGA1_HUMAN	189 kDa	107	131	123	120.333
Peroxiredoxin-1 OS=Homo sapiens GN=PRDX1 PE=1 SV=1	sp|Q06830|PRDX1_HUMAN	22 kDa	99	138	121	119.333
Chromobox protein homolog 3 OS=Homo sapiens GN=CBX3 PE=1 SV=4	sp|Q13185|CBX3_HUMAN	21 kDa	133	125	119	125.667
Bifunctional glutamate/proline--tRNA ligase OS=Homo sapiens GN=EPRS PE=1 SV=5	sp|P07814|SYEP_HUMAN	171 kDa	135	98	116	116.333
Nucleophosmin OS=Homo sapiens GN=NPM1 PE=1 SV=2	sp|P06748|NPM_HUMAN	33 kDa	99	105	114	106
Fatty acid synthase OS=Homo sapiens GN=FASN PE=1 SV=3	sp|P49327|FAS_HUMAN	273 kDa	140	81	113	111.333
Rho GDP-dissociation inhibitor 2 OS=Homo sapiens GN=ARHGDIB PE=1 SV=3	sp|P52566|GDIR2_HUMAN	23 kDa	114	113	113	113.333
High mobility group protein B1 OS=Homo sapiens GN=HMGB1 PE=1 SV=3	sp|P09429|HMGB1_HUMAN	25 kDa	115	120	112	115.667
Alpha-actinin-1 OS=Homo sapiens GN=ACTN1 PE=1 SV=2	sp|P12814|ACTN1_HUMAN	103 kDa	83	117	110	103.333
ADP-ribosylation factor 3 OS=Homo sapiens GN=ARF3 PE=1 SV=2	sp|P61204|ARF3_HUMAN	21 kDa	97	114	109	106.667
Transcription intermediary factor 1-beta OS=Homo sapiens GN=TRIM28 PE=1 SV=5	sp|Q13263|TIF1B_HUMAN	89 kDa	67	97	109	91
Chromobox protein homolog 1 OS=Homo sapiens GN=CBX1 PE=1 SV=1	sp|P83916|CBX1_HUMAN	21 kDa	114	111	107	110.667
78 kDa glucose-regulated protein OS=Homo sapiens GN=HSPA5 PE=1 SV=2	sp|P11021|GRP78_HUMAN	72 kDa	101	102	106	103
Rab GDP dissociation inhibitor beta OS=Homo sapiens GN=GDI2 PE=1 SV=2	sp|P50395|GDIB_HUMAN	51 kDa	100	87	106	97.6667
Transitional endoplasmic reticulum ATPase OS=Homo sapiens GN=VCP PE=1 SV=4	sp|P55072|TERA_HUMAN	89 kDa	94	86	102	94
T-complex protein 1 subunit beta OS=Homo sapiens GN=CCT2 PE=1 SV=4	sp|P78371|TCPB_HUMAN	57 kDa	90	139	102	110.333
Histidine triad nucleotide-binding protein 1 OS=Homo sapiens GN=HINT1 PE=1 SV=2	sp|P49773|HINT1_HUMAN	14 kDa	100	116	100	105.333
Beta-actin-like protein 2 OS=Homo sapiens GN=ACTBL2 PE=1 SV=2	sp|Q562R1|ACTBL_HUMAN	42 kDa	87	87	98	90.6667
CAD protein OS=Homo sapiens GN=CAD PE=1 SV=3	sp|P27708|PYR1_HUMAN	243 kDa	112	67	96	91.6667
Splicing factor 3B subunit 3 OS=Homo sapiens GN=SF3B3 PE=1 SV=4	sp|Q15393|SF3B3_HUMAN	136 kDa	97	62	96	85
Heterogeneous nuclear ribonucleoprotein K OS=Homo sapiens GN=HNRNPK PE=1 SV=1	sp|P61978|HNRPK_HUMAN	51 kDa	86	93	95	91.3333
Deoxyuridine 5'-triphosphate nucleotidohydrolase, mitochondrial OS=Homo sapiens GN=DUT PE=1 SV=4	sp|P33316|DUT_HUMAN	27 kDa	68	103	94	88.3333
Splicing factor 3B subunit 1 OS=Homo sapiens GN=SF3B1 PE=1 SV=3	sp|O75533|SF3B1_HUMAN	146 kDa	105	71	93	89.6667
Guanine nucleotide-binding protein subunit beta-2-like 1 OS=Homo sapiens GN=GNB2L1 PE=1 SV=3	sp|P63244|GBLP_HUMAN	35 kDa	87	82	93	87.3333
ADP-ribosylation factor 5 OS=Homo sapiens GN=ARF5 PE=1 SV=2	sp|P84085|ARF5_HUMAN	21 kDa	78	102	93	91
Annexin A6 OS=Homo sapiens GN=ANXA6 PE=1 SV=3	sp|P08133|ANXA6_HUMAN	76 kDa	88	88	92	89.3333
Heterogeneous nuclear ribonucleoprotein A1 OS=Homo sapiens GN=HNRNPA1 PE=1 SV=5	sp|P09651|ROA1_HUMAN	39 kDa	107	70	91	89.3333
ADP-ribosylation factor 4 OS=Homo sapiens GN=ARF4 PE=1 SV=3	sp|P18085|ARF4_HUMAN	21 kDa	74	97	91	87.3333
HIV Tat-specific factor 1 OS=Homo sapiens GN=HTATSF1 PE=1 SV=1	sp|O43719|HTSF1_HUMAN	86 kDa	37	120	91	82.6667
Ubiquitin-conjugating enzyme E2 variant 2 OS=Homo sapiens GN=UBE2V2 PE=1 SV=4	sp|Q15819|UB2V2_HUMAN	16 kDa	100	115	90	101.667
14-3-3 protein theta OS=Homo sapiens GN=YWHAQ PE=1 SV=1	sp|P27348|1433T_HUMAN	28 kDa	77	89	88	84.6667
Heterogeneous nuclear ribonucleoproteins A2/B1 OS=Homo sapiens GN=HNRNPA2B1 PE=1 SV=2	sp|P22626|ROA2_HUMAN	37 kDa	108	87	87	94
Ubiquitin-conjugating enzyme E2 variant 1 OS=Homo sapiens GN=UBE2V1 PE=1 SV=2	sp|Q13404|UB2V1_HUMAN	16 kDa	91	104	87	94
Stathmin OS=Homo sapiens GN=STMN1 PE=1 SV=3	sp|P16949|STMN1_HUMAN	17 kDa	88	101	87	92
Eukaryotic initiation factor 4A-I OS=Homo sapiens GN=EIF4A1 PE=1 SV=1	sp|P60842|IF4A1_HUMAN	46 kDa	84	76	87	82.3333
Drebrin OS=Homo sapiens GN=DBN1 PE=1 SV=4	sp|Q16643|DREB_HUMAN	71 kDa	43	103	87	77.6667
Phosphoglycerate kinase 1 OS=Homo sapiens GN=PGK1 PE=1 SV=3	sp|P00558|PGK1_HUMAN	45 kDa	141	122	86	116.333
E3 ubiquitin-protein ligase HUWE1 OS=Homo sapiens GN=HUWE1 PE=1 SV=3	sp|Q7Z6Z7|HUWE1_HUMAN	482 kDa	116	42	86	81.3333
Transcription factor BTF3 OS=Homo sapiens GN=BTF3 PE=1 SV=1	sp|P20290|BTF3_HUMAN	22 kDa	76	104	86	88.6667
Transketolase OS=Homo sapiens GN=TKT PE=1 SV=3	sp|P29401|TKT_HUMAN	68 kDa	64	62	84	70
Acidic leucine-rich nuclear phosphoprotein 32 family member A OS=Homo sapiens GN=ANP32A PE=1 SV=1	sp|P39687|AN32A_HUMAN	29 kDa	62	60	83	68.3333
Transcription elongation factor SPT5 OS=Homo sapiens GN=SUPT5H PE=1 SV=1	sp|O00267|SPT5H_HUMAN	121 kDa	47	69	83	66.3333
Eukaryotic translation initiation factor 3 subunit A OS=Homo sapiens GN=EIF3A PE=1 SV=1	sp|Q14152|EIF3A_HUMAN	167 kDa	92	51	82	75
Protein diaphanous homolog 1 OS=Homo sapiens GN=DIAPH1 PE=1 SV=2	sp|O60610|DIAP1_HUMAN	141 kDa	82	103	81	88.6667
DNA replication licensing factor MCM3 OS=Homo sapiens GN=MCM3 PE=1 SV=3	sp|P25205|MCM3_HUMAN	91 kDa	84	76	80	80
Bifunctional purine biosynthesis protein PURH OS=Homo sapiens GN=ATIC PE=1 SV=3	sp|P31939|PUR9_HUMAN	65 kDa	62	49	80	63.6667
Hypoxia up-regulated protein 1 OS=Homo sapiens GN=HYOU1 PE=1 SV=1	sp|Q9Y4L1|HYOU1_HUMAN	111 kDa	57	120	80	85.6667
U5 small nuclear ribonucleoprotein 200 kDa helicase OS=Homo sapiens GN=SNRNP200 PE=1 SV=2	sp|O75643|U520_HUMAN	245 kDa	81	78	79	79.3333
C-1-tetrahydrofolate synthase, cytoplasmic OS=Homo sapiens GN=MTHFD1 PE=1 SV=3	sp|P11586|C1TC_HUMAN	102 kDa	80	68	77	75
T-complex protein 1 subunit theta OS=Homo sapiens GN=CCT8 PE=1 SV=4	sp|P50990|TCPQ_HUMAN	60 kDa	102	91	76	89.6667
DNA-dependent protein kinase catalytic subunit OS=Homo sapiens GN=PRKDC PE=1 SV=3	sp|P78527|PRKDC_HUMAN	469 kDa	116	32	75	74.3333
Stress-70 protein, mitochondrial OS=Homo sapiens GN=HSPA9 PE=1 SV=2	sp|P38646|GRP75_HUMAN	74 kDa	57	89	74	73.3333
60S acidic ribosomal protein P0 OS=Homo sapiens GN=RPLP0 PE=1 SV=1	sp|P05388|RLA0_HUMAN	34 kDa	60	59	73	64
Transcription elongation factor SPT6 OS=Homo sapiens GN=SUPT6H PE=1 SV=2	sp|Q7KZ85|SPT6H_HUMAN	199 kDa	36	58	73	55.6667
40S ribosomal protein S3 OS=Homo sapiens GN=RPS3 PE=1 SV=2	sp|P23396|RS3_HUMAN	27 kDa	77	61	72	70
Proteasome subunit beta type-5 OS=Homo sapiens GN=PSMB5 PE=1 SV=3	sp|P28074|PSB5_HUMAN	28 kDa	76	79	72	75.6667
Phosphatidylethanolamine-binding protein 1 OS=Homo sapiens GN=PEBP1 PE=1 SV=3	sp|P30086|PEBP1_HUMAN	21 kDa	67	72	72	70.3333
Isoleucine--tRNA ligase, cytoplasmic OS=Homo sapiens GN=IARS PE=1 SV=2	sp|P41252|SYIC_HUMAN	145 kDa	85	60	71	72
T-complex protein 1 subunit delta OS=Homo sapiens GN=CCT4 PE=1 SV=4	sp|P50991|TCPD_HUMAN	58 kDa	77	74	71	74
T-complex protein 1 subunit gamma OS=Homo sapiens GN=CCT3 PE=1 SV=4	sp|P49368|TCPG_HUMAN	61 kDa	69	53	71	64.3333
Heterogeneous nuclear ribonucleoprotein H OS=Homo sapiens GN=HNRNPH1 PE=1 SV=4	sp|P31943|HNRH1_HUMAN	49 kDa	54	65	71	63.3333
Proteasome subunit beta type-6 OS=Homo sapiens GN=PSMB6 PE=1 SV=4	sp|P28072|PSB6_HUMAN	25 kDa	36	82	70	62.6667
Proliferating cell nuclear antigen OS=Homo sapiens GN=PCNA PE=1 SV=1	sp|P12004|PCNA_HUMAN	29 kDa	94	70	69	77.6667
14-3-3 protein gamma OS=Homo sapiens GN=YWHAG PE=1 SV=2	sp|P61981|1433G_HUMAN	28 kDa	74	78	69	73.6667
X-ray repair cross-complementing protein 5 OS=Homo sapiens GN=XRCC5 PE=1 SV=3	sp|P13010|XRCC5_HUMAN	83 kDa	105	85	68	86
Nuclease-sensitive element-binding protein 1 OS=Homo sapiens GN=YBX1 PE=1 SV=3	sp|P67809|YBOX1_HUMAN	36 kDa	100	59	68	75.6667
T-complex protein 1 subunit alpha OS=Homo sapiens GN=TCP1 PE=1 SV=1	sp|P17987|TCPA_HUMAN	60 kDa	62	69	68	66.3333
Exportin-2 OS=Homo sapiens GN=CSE1L PE=1 SV=3	sp|P55060|XPO2_HUMAN	110 kDa	74	57	67	66
Poly(rC)-binding protein 1 OS=Homo sapiens GN=PCBP1 PE=1 SV=2	sp|Q15365|PCBP1_HUMAN	37 kDa	61	60	67	62.6667
Eukaryotic translation initiation factor 4B OS=Homo sapiens GN=EIF4B PE=1 SV=2	sp|P23588|IF4B_HUMAN	69 kDa	58	48	67	57.6667
DNA replication licensing factor MCM4 OS=Homo sapiens GN=MCM4 PE=1 SV=5	sp|P33991|MCM4_HUMAN	97 kDa	57	45	67	56.3333
Macrophage migration inhibitory factor OS=Homo sapiens GN=MIF PE=1 SV=4	sp|P14174|MIF_HUMAN	12 kDa	80	62	66	69.3333
Importin subunit beta-1 OS=Homo sapiens GN=KPNB1 PE=1 SV=2	sp|Q14974|IMB1_HUMAN	97 kDa	67	67	66	66.6667
Cullin-associated NEDD8-dissociated protein 1 OS=Homo sapiens GN=CAND1 PE=1 SV=2	sp|Q86VP6|CAND1_HUMAN	136 kDa	55	64	66	61.6667
Eukaryotic translation initiation factor 3 subunit B OS=Homo sapiens GN=EIF3B PE=1 SV=3	sp|P55884|EIF3B_HUMAN	92 kDa	43	80	66	63
Malate dehydrogenase, mitochondrial OS=Homo sapiens GN=MDH2 PE=1 SV=3	sp|P40926|MDHM_HUMAN	36 kDa	68	88	65	73.6667
26S proteasome non-ATPase regulatory subunit 2 OS=Homo sapiens GN=PSMD2 PE=1 SV=3	sp|Q13200|PSMD2_HUMAN	100 kDa	65	72	65	67.3333
Eukaryotic translation initiation factor 4 gamma 1 OS=Homo sapiens GN=EIF4G1 PE=1 SV=4	sp|Q04637|IF4G1_HUMAN	175 kDa	54	50	65	56.3333
Glucose-6-phosphate isomerase OS=Homo sapiens GN=GPI PE=1 SV=4	sp|P06744|G6PI_HUMAN	63 kDa	71	82	64	72.3333
Protein disulfide-isomerase OS=Homo sapiens GN=P4HB PE=1 SV=3	sp|P07237|PDIA1_HUMAN	57 kDa	59	90	64	71
3-hydroxyacyl-CoA dehydrogenase type-2 OS=Homo sapiens GN=HSD17B10 PE=1 SV=3	sp|Q99714|HCD2_HUMAN	27 kDa	47	44	64	51.6667
Proteasome subunit alpha type-2 OS=Homo sapiens GN=PSMA2 PE=1 SV=2	sp|P25787|PSA2_HUMAN	26 kDa	67	70	63	66.6667
Ezrin OS=Homo sapiens GN=EZR PE=1 SV=4	sp|P15311|EZRI_HUMAN	69 kDa	66	77	61	68
Splicing factor 3B subunit 2 OS=Homo sapiens GN=SF3B2 PE=1 SV=2	sp|Q13435|SF3B2_HUMAN	100 kDa	65	59	61	61.6667
Peptidyl-prolyl cis-trans isomerase FKBP4 OS=Homo sapiens GN=FKBP4 PE=1 SV=3	sp|Q02790|FKBP4_HUMAN	52 kDa	59	73	61	64.3333
Splicing factor, proline- and glutamine-rich OS=Homo sapiens GN=SFPQ PE=1 SV=2	sp|P23246|SFPQ_HUMAN	76 kDa	59	49	61	56.3333
Poly(rC)-binding protein 2 OS=Homo sapiens GN=PCBP2 PE=1 SV=1	sp|Q15366|PCBP2_HUMAN	39 kDa	52	63	61	58.6667
T-complex protein 1 subunit epsilon OS=Homo sapiens GN=CCT5 PE=1 SV=1	sp|P48643|TCPE_HUMAN	60 kDa	50	66	61	59
DNA damage-binding protein 1 OS=Homo sapiens GN=DDB1 PE=1 SV=1	sp|Q16531|DDB1_HUMAN	127 kDa	43	46	61	50
Tropomyosin alpha-4 chain OS=Homo sapiens GN=TPM4 PE=1 SV=3	sp|P67936|TPM4_HUMAN	29 kDa	56	68	60	61.3333
Elongation factor 1-gamma OS=Homo sapiens GN=EEF1G PE=1 SV=3	sp|P26641|EF1G_HUMAN	50 kDa	41	66	60	55.6667
Heterogeneous nuclear ribonucleoprotein L OS=Homo sapiens GN=HNRNPL PE=1 SV=2	sp|P14866|HNRPL_HUMAN	64 kDa	64	31	59	51.3333
Heterogeneous nuclear ribonucleoprotein D0 OS=Homo sapiens GN=HNRNPD PE=1 SV=1	sp|Q14103|HNRPD_HUMAN	38 kDa	59	63	59	60.3333
Fumarate hydratase, mitochondrial OS=Homo sapiens GN=FH PE=1 SV=3	sp|P07954|FUMH_HUMAN	55 kDa	54	67	59	60
Transgelin-2 OS=Homo sapiens GN=TAGLN2 PE=1 SV=3	sp|P37802|TAGL2_HUMAN	22 kDa	64	53	58	58.3333
Eukaryotic initiation factor 4A-II OS=Homo sapiens GN=EIF4A2 PE=1 SV=2	sp|Q14240|IF4A2_HUMAN	46 kDa	49	56	58	54.3333
Heat shock protein 75 kDa, mitochondrial OS=Homo sapiens GN=TRAP1 PE=1 SV=3	sp|Q12931|TRAP1_HUMAN	80 kDa	38	61	57	52
Nucleoprotein TPR OS=Homo sapiens GN=TPR PE=1 SV=3	sp|P12270|TPR_HUMAN	267 kDa	7	54	57	39.3333
contamination	TRYP_PIG	24 kDa	57	70	56	61
26S proteasome non-ATPase regulatory subunit 1 OS=Homo sapiens GN=PSMD1 PE=1 SV=2	sp|Q99460|PSMD1_HUMAN	106 kDa	55	49	56	53.3333
6-phosphogluconate dehydrogenase, decarboxylating OS=Homo sapiens GN=PGD PE=1 SV=3	sp|P52209|6PGD_HUMAN	53 kDa	53	47	56	52
Protein SET OS=Homo sapiens GN=SET PE=1 SV=3	sp|Q01105|SET_HUMAN	33 kDa	51	77	56	61.3333
DNA replication licensing factor MCM6 OS=Homo sapiens GN=MCM6 PE=1 SV=1	sp|Q14566|MCM6_HUMAN	93 kDa	45	49	56	50
Prothymosin alpha OS=Homo sapiens GN=PTMA PE=1 SV=2	sp|P06454|PTMA_HUMAN	12 kDa	44	44	56	48
Heat shock 70 kDa protein 4L OS=Homo sapiens GN=HSPA4L PE=1 SV=3	sp|O95757|HS74L_HUMAN	95 kDa	43	67	56	55.3333
Pre-mRNA-processing-splicing factor 8 OS=Homo sapiens GN=PRPF8 PE=1 SV=2	sp|Q6P2Q9|PRP8_HUMAN	274 kDa	81	25	55	53.6667
Histone H2B type 1-B OS=Homo sapiens GN=HIST1H2BB PE=1 SV=2	sp|P33778|H2B1B_HUMAN	14 kDa	56	60	55	57
Adenosine deaminase OS=Homo sapiens GN=ADA PE=1 SV=3	sp|P00813|ADA_HUMAN	41 kDa	46	94	55	65
Microtubule-actin cross-linking factor 1, isoforms 1/2/3/5 OS=Homo sapiens GN=MACF1 PE=1 SV=4	sp|Q9UPN3|MACF1_HUMAN	838 kDa	19	56	55	43.3333
ATP-citrate synthase OS=Homo sapiens GN=ACLY PE=1 SV=3	sp|P53396|ACLY_HUMAN	121 kDa	84	48	54	62
Regulator of nonsense transcripts 1 OS=Homo sapiens GN=UPF1 PE=1 SV=2	sp|Q92900|RENT1_HUMAN	124 kDa	54	37	54	48.3333
116 kDa U5 small nuclear ribonucleoprotein component OS=Homo sapiens GN=EFTUD2 PE=1 SV=1	sp|Q15029|U5S1_HUMAN	109 kDa	43	58	54	51.6667
Histone H2B type 1-D OS=Homo sapiens GN=HIST1H2BD PE=1 SV=2	sp|P58876|H2B1D_HUMAN (+2)	14 kDa	56	61	53	56.6667
Serine/arginine-rich splicing factor 1 OS=Homo sapiens GN=SRSF1 PE=1 SV=2	sp|Q07955|SRSF1_HUMAN	28 kDa	56	60	53	56.3333
Heat shock protein 105 kDa OS=Homo sapiens GN=HSPH1 PE=1 SV=1	sp|Q92598|HS105_HUMAN	97 kDa	45	75	53	57.6667
60S ribosomal protein L5 OS=Homo sapiens GN=RPL5 PE=1 SV=3	sp|P46777|RL5_HUMAN	34 kDa	43	31	53	42.3333
T-complex protein 1 subunit eta OS=Homo sapiens GN=CCT7 PE=1 SV=2	sp|Q99832|TCPH_HUMAN	59 kDa	62	53	52	55.6667
Cytoskeleton-associated protein 5 OS=Homo sapiens GN=CKAP5 PE=1 SV=3	sp|Q14008|CKAP5_HUMAN	226 kDa	44	32	52	42.6667
ATP synthase subunit beta, mitochondrial OS=Homo sapiens GN=ATP5B PE=1 SV=3	sp|P06576|ATPB_HUMAN	57 kDa	27	74	52	51
60S ribosomal protein L22 OS=Homo sapiens GN=RPL22 PE=1 SV=2	sp|P35268|RL22_HUMAN	15 kDa	83	29	51	54.3333
Multifunctional protein ADE2 OS=Homo sapiens GN=PAICS PE=1 SV=3	sp|P22234|PUR6_HUMAN	47 kDa	61	54	51	55.3333
Nucleoside diphosphate kinase A OS=Homo sapiens GN=NME1 PE=1 SV=1	sp|P15531|NDKA_HUMAN	17 kDa	59	66	51	58.6667
Non-POU domain-containing octamer-binding protein OS=Homo sapiens GN=NONO PE=1 SV=4	sp|Q15233|NONO_HUMAN	54 kDa	55	47	51	51
Splicing factor 3A subunit 1 OS=Homo sapiens GN=SF3A1 PE=1 SV=1	sp|Q15459|SF3A1_HUMAN	89 kDa	46	55	51	50.6667
Annexin A2 OS=Homo sapiens GN=ANXA2 PE=1 SV=2	sp|P07355|ANXA2_HUMAN	39 kDa	46	33	51	43.3333
Protein disulfide-isomerase A3 OS=Homo sapiens GN=PDIA3 PE=1 SV=4	sp|P30101|PDIA3_HUMAN	57 kDa	43	59	51	51
Eukaryotic translation initiation factor 5A-1 OS=Homo sapiens GN=EIF5A PE=1 SV=2	sp|P63241|IF5A1_HUMAN	17 kDa	64	86	50	66.6667
Tripeptidyl-peptidase 2 OS=Homo sapiens GN=TPP2 PE=1 SV=4	sp|P29144|TPP2_HUMAN	138 kDa	63	35	50	49.3333
Myosin-10 OS=Homo sapiens GN=MYH10 PE=1 SV=3	sp|P35580|MYH10_HUMAN	229 kDa	51	67	50	56
Far upstream element-binding protein 1 OS=Homo sapiens GN=FUBP1 PE=1 SV=3	sp|Q96AE4|FUBP1_HUMAN	68 kDa	48	52	50	50
Fructose-bisphosphate aldolase C OS=Homo sapiens GN=ALDOC PE=1 SV=2	sp|P09972|ALDOC_HUMAN	39 kDa	72	50	49	57
T-complex protein 1 subunit zeta OS=Homo sapiens GN=CCT6A PE=1 SV=3	sp|P40227|TCPZ_HUMAN	58 kDa	58	47	49	51.3333
Polyadenylate-binding protein 1 OS=Homo sapiens GN=PABPC1 PE=1 SV=2	sp|P11940|PABP1_HUMAN	71 kDa	43	42	49	44.6667
F-actin-capping protein subunit beta OS=Homo sapiens GN=CAPZB PE=1 SV=4	sp|P47756|CAPZB_HUMAN	31 kDa	40	47	49	45.3333
Translational activator GCN1 OS=Homo sapiens GN=GCN1L1 PE=1 SV=6	sp|Q92616|GCN1L_HUMAN	293 kDa	32	45	49	42
Nardilysin OS=Homo sapiens GN=NRD1 PE=1 SV=2	sp|O43847|NRDC_HUMAN	132 kDa	20	45	49	38
S-phase kinase-associated protein 1 OS=Homo sapiens GN=SKP1 PE=1 SV=2	sp|P63208|SKP1_HUMAN	19 kDa	58	66	48	57.3333
WD repeat-containing protein 1 OS=Homo sapiens GN=WDR1 PE=1 SV=4	sp|O75083|WDR1_HUMAN	66 kDa	54	32	48	44.6667
Staphylococcal nuclease domain-containing protein 1 OS=Homo sapiens GN=SND1 PE=1 SV=1	sp|Q7KZF4|SND1_HUMAN	102 kDa	47	36	48	43.6667
Nuclear mitotic apparatus protein 1 OS=Homo sapiens GN=NUMA1 PE=1 SV=2	sp|Q14980|NUMA1_HUMAN	238 kDa	25	33	48	35.3333
DNA replication licensing factor MCM5 OS=Homo sapiens GN=MCM5 PE=1 SV=5	sp|P33992|MCM5_HUMAN	82 kDa	60	36	47	47.6667
Proteasome subunit alpha type-6 OS=Homo sapiens GN=PSMA6 PE=1 SV=1	sp|P60900|PSA6_HUMAN	27 kDa	47	49	47	47.6667
Translationally-controlled tumor protein OS=Homo sapiens GN=TPT1 PE=1 SV=1	sp|P13693|TCTP_HUMAN	20 kDa	46	72	47	55
Adenylyl cyclase-associated protein 1 OS=Homo sapiens GN=CAP1 PE=1 SV=5	sp|Q01518|CAP1_HUMAN	52 kDa	36	50	47	44.3333
FACT complex subunit SPT16 OS=Homo sapiens GN=SUPT16H PE=1 SV=1	sp|Q9Y5B9|SP16H_HUMAN	120 kDa	84	32	46	54
60S acidic ribosomal protein P2 OS=Homo sapiens GN=RPLP2 PE=1 SV=1	sp|P05387|RLA2_HUMAN	12 kDa	60	46	46	50.6667
Proliferation-associated protein 2G4 OS=Homo sapiens GN=PA2G4 PE=1 SV=3	sp|Q9UQ80|PA2G4_HUMAN	44 kDa	46	38	46	43.3333
Malate dehydrogenase, cytoplasmic OS=Homo sapiens GN=MDH1 PE=1 SV=4	sp|P40925|MDHC_HUMAN	36 kDa	35	39	46	40
Kinesin-1 heavy chain OS=Homo sapiens GN=KIF5B PE=1 SV=1	sp|P33176|KINH_HUMAN	110 kDa	35	39	46	40
Thymidylate synthase OS=Homo sapiens GN=TYMS PE=1 SV=3	sp|P04818|TYSY_HUMAN	36 kDa	22	41	46	36.3333
Annexin A1 OS=Homo sapiens GN=ANXA1 PE=1 SV=2	sp|P04083|ANXA1_HUMAN	39 kDa	56	37	45	46
Caprin-1 OS=Homo sapiens GN=CAPRIN1 PE=1 SV=2	sp|Q14444|CAPR1_HUMAN	78 kDa	44	56	45	48.3333
Protein DJ-1 OS=Homo sapiens GN=PARK7 PE=1 SV=2	sp|Q99497|PARK7_HUMAN	20 kDa	43	40	45	42.6667
Nuclear migration protein nudC OS=Homo sapiens GN=NUDC PE=1 SV=1	sp|Q9Y266|NUDC_HUMAN	38 kDa	40	48	45	44.3333
Aspartate aminotransferase, mitochondrial OS=Homo sapiens GN=GOT2 PE=1 SV=3	sp|P00505|AATM_HUMAN	48 kDa	34	50	45	43
Serine/threonine-protein phosphatase 2A 65 kDa regulatory subunit A alpha isoform OS=Homo sapiens GN=PPP2R1A PE=1 SV=4	sp|P30153|2AAA_HUMAN	65 kDa	34	45	45	41.3333
Nucleoside diphosphate kinase B OS=Homo sapiens GN=NME2 PE=1 SV=1	sp|P22392|NDKB_HUMAN	17 kDa	59	64	44	55.6667
Probable ATP-dependent RNA helicase DDX5 OS=Homo sapiens GN=DDX5 PE=1 SV=1	sp|P17844|DDX5_HUMAN	69 kDa	48	27	44	39.6667
Peroxiredoxin-2 OS=Homo sapiens GN=PRDX2 PE=1 SV=5	sp|P32119|PRDX2_HUMAN	22 kDa	45	55	44	48
Cell cycle and apoptosis regulator protein 2 OS=Homo sapiens GN=CCAR2 PE=1 SV=2	sp|Q8N163|CCAR2_HUMAN	103 kDa	44	37	44	41.6667
Transaldolase OS=Homo sapiens GN=TALDO1 PE=1 SV=2	sp|P37837|TALDO_HUMAN	38 kDa	35	38	44	39
Cyclin-dependent kinase 1 OS=Homo sapiens GN=CDK1 PE=1 SV=3	sp|P06493|CDK1_HUMAN	34 kDa	27	45	44	38.6667
DnaJ homolog subfamily A member 1 OS=Homo sapiens GN=DNAJA1 PE=1 SV=2	sp|P31689|DNJA1_HUMAN	45 kDa	18	30	44	30.6667
Heterogeneous nuclear ribonucleoprotein Q OS=Homo sapiens GN=SYNCRIP PE=1 SV=2	sp|O60506|HNRPQ_HUMAN	70 kDa	54	27	43	41.3333
GTP-binding nuclear protein Ran OS=Homo sapiens GN=RAN PE=1 SV=3	sp|P62826|RAN_HUMAN	24 kDa	45	47	43	45
Leucine--tRNA ligase, cytoplasmic OS=Homo sapiens GN=LARS PE=1 SV=2	sp|Q9P2J5|SYLC_HUMAN	134 kDa	41	33	43	39
Plectin OS=Homo sapiens GN=PLEC PE=1 SV=3	sp|Q15149|PLEC_HUMAN	532 kDa	41	26	43	36.6667
Inosine-5'-monophosphate dehydrogenase 2 OS=Homo sapiens GN=IMPDH2 PE=1 SV=2	sp|P12268|IMDH2_HUMAN	56 kDa	39	48	43	43.3333
Microtubule-associated protein 4 OS=Homo sapiens GN=MAP4 PE=1 SV=3	sp|P27816|MAP4_HUMAN	121 kDa	39	23	43	35
Keratin, type II cytoskeletal 1 OS=Homo sapiens GN=KRT1 PE=1 SV=6	sp|P04264|K2C1_HUMAN	66 kDa	37	54	43	44.6667
Acidic leucine-rich nuclear phosphoprotein 32 family member B OS=Homo sapiens GN=ANP32B PE=1 SV=1	sp|Q92688|AN32B_HUMAN	29 kDa	31	36	43	36.6667
Ribonucleoside-diphosphate reductase large subunit OS=Homo sapiens GN=RRM1 PE=1 SV=1	sp|P23921|RIR1_HUMAN	90 kDa	19	36	43	32.6667
X-ray repair cross-complementing protein 6 OS=Homo sapiens GN=XRCC6 PE=1 SV=2	sp|P12956|XRCC6_HUMAN	70 kDa	56	29	42	42.3333
1-phosphatidylinositol 4,5-bisphosphate phosphodiesterase gamma-1 OS=Homo sapiens GN=PLCG1 PE=1 SV=1	sp|P19174|PLCG1_HUMAN	149 kDa	47	29	42	39.3333
Neutral alpha-glucosidase AB OS=Homo sapiens GN=GANAB PE=1 SV=3	sp|Q14697|GANAB_HUMAN	107 kDa	41	29	42	37.3333
Protein disulfide-isomerase A4 OS=Homo sapiens GN=PDIA4 PE=1 SV=2	sp|P13667|PDIA4_HUMAN	73 kDa	38	56	42	45.3333
Proteasome subunit alpha type-7 OS=Homo sapiens GN=PSMA7 PE=1 SV=1	sp|O14818|PSA7_HUMAN	28 kDa	37	36	42	38.3333
Enhancer of rudimentary homolog OS=Homo sapiens GN=ERH PE=1 SV=1	sp|P84090|ERH_HUMAN	12 kDa	32	44	42	39.3333
Tropomyosin alpha-3 chain OS=Homo sapiens GN=TPM3 PE=1 SV=2	sp|P06753|TPM3_HUMAN	33 kDa	30	50	42	40.6667
Eukaryotic translation initiation factor 4 gamma 2 OS=Homo sapiens GN=EIF4G2 PE=1 SV=1	sp|P78344|IF4G2_HUMAN	102 kDa	50	37	41	42.6667
Purine nucleoside phosphorylase OS=Homo sapiens GN=PNP PE=1 SV=2	sp|P00491|PNPH_HUMAN	32 kDa	46	44	41	43.6667
Rab GDP dissociation inhibitor alpha OS=Homo sapiens GN=GDI1 PE=1 SV=2	sp|P31150|GDIA_HUMAN (+1)	51 kDa	46	38	41	41.6667
Eukaryotic translation initiation factor 3 subunit C OS=Homo sapiens GN=EIF3C PE=1 SV=1	sp|Q99613|EIF3C_HUMAN	105 kDa	45	28	41	38
Puromycin-sensitive aminopeptidase OS=Homo sapiens GN=NPEPPS PE=1 SV=2	sp|P55786|PSA_HUMAN	103 kDa	33	38	41	37.3333
Thioredoxin-dependent peroxide reductase, mitochondrial OS=Homo sapiens GN=PRDX3 PE=1 SV=3	sp|P30048|PRDX3_HUMAN	28 kDa	30	40	41	37
Keratin, type I cytoskeletal 9 OS=Homo sapiens GN=KRT9 PE=1 SV=3	sp|P35527|K1C9_HUMAN	62 kDa	21	32	41	31.3333
Heterogeneous nuclear ribonucleoprotein R OS=Homo sapiens GN=HNRNPR PE=1 SV=1	sp|O43390|HNRPR_HUMAN	71 kDa	56	28	40	41.3333
Elongation factor 1-delta OS=Homo sapiens GN=EEF1D PE=1 SV=5	sp|P29692|EF1D_HUMAN	31 kDa	40	43	40	41
Phosphoribosylformylglycinamidine synthase OS=Homo sapiens GN=PFAS PE=1 SV=4	sp|O15067|PUR4_HUMAN	145 kDa	40	24	40	34.6667
Poly(U)-binding-splicing factor PUF60 OS=Homo sapiens GN=PUF60 PE=1 SV=1	sp|Q9UHX1|PUF60_HUMAN	60 kDa	36	37	40	37.6667
14-3-3 protein eta OS=Homo sapiens GN=YWHAH PE=1 SV=4	sp|Q04917|1433F_HUMAN	28 kDa	35	46	40	40.3333
Heterogeneous nuclear ribonucleoprotein M OS=Homo sapiens GN=HNRNPM PE=1 SV=3	sp|P52272|HNRPM_HUMAN	78 kDa	34	36	40	36.6667
Serine/threonine-protein phosphatase 2A catalytic subunit alpha isoform OS=Homo sapiens GN=PPP2CA PE=1 SV=1	sp|P67775|PP2AA_HUMAN	36 kDa	27	36	40	34.3333
40S ribosomal protein SA OS=Homo sapiens GN=RPSA PE=1 SV=4	sp|P08865|RSSA_HUMAN	33 kDa	47	55	39	47
Radixin OS=Homo sapiens GN=RDX PE=1 SV=1	sp|P35241|RADI_HUMAN	69 kDa	47	47	39	44.3333
Glucosidase 2 subunit beta OS=Homo sapiens GN=PRKCSH PE=1 SV=2	sp|P14314|GLU2B_HUMAN	59 kDa	41	57	39	45.6667
Exportin-1 OS=Homo sapiens GN=XPO1 PE=1 SV=1	sp|O14980|XPO1_HUMAN	123 kDa	40	40	39	39.6667
Protein phosphatase 1G OS=Homo sapiens GN=PPM1G PE=1 SV=1	sp|O15355|PPM1G_HUMAN	59 kDa	39	37	39	38.3333
Ubiquitin-conjugating enzyme E2 L3 OS=Homo sapiens GN=UBE2L3 PE=1 SV=1	sp|P68036|UB2L3_HUMAN	18 kDa	37	53	39	43
Proteasome subunit alpha type-5 OS=Homo sapiens GN=PSMA5 PE=1 SV=3	sp|P28066|PSA5_HUMAN	26 kDa	36	45	39	40
Protein FAM49B OS=Homo sapiens GN=FAM49B PE=1 SV=1	sp|Q9NUQ9|FA49B_HUMAN	37 kDa	43	51	38	44
Serine/threonine-protein kinase PAK 2 OS=Homo sapiens GN=PAK2 PE=1 SV=3	sp|Q13177|PAK2_HUMAN	58 kDa	43	27	38	36
Calcyclin-binding protein OS=Homo sapiens GN=CACYBP PE=1 SV=2	sp|Q9HB71|CYBP_HUMAN	26 kDa	36	39	38	37.6667
UMP-CMP kinase OS=Homo sapiens GN=CMPK1 PE=1 SV=3	sp|P30085|KCY_HUMAN	22 kDa	36	33	38	35.6667
UDP-glucose:glycoprotein glucosyltransferase 1 OS=Homo sapiens GN=UGGT1 PE=1 SV=3	sp|Q9NYU2|UGGG1_HUMAN	177 kDa	35	37	38	36.6667
Proteasome subunit beta type-4 OS=Homo sapiens GN=PSMB4 PE=1 SV=4	sp|P28070|PSB4_HUMAN	29 kDa	51	60	37	49.3333
Serrate RNA effector molecule homolog OS=Homo sapiens GN=SRRT PE=1 SV=1	sp|Q9BXP5|SRRT_HUMAN	101 kDa	39	26	37	34
Elongation factor 1-beta OS=Homo sapiens GN=EEF1B2 PE=1 SV=3	sp|P24534|EF1B_HUMAN	25 kDa	38	35	37	36.6667
Septin-7 OS=Homo sapiens GN=SEPT7 PE=1 SV=2	sp|Q16181|SEPT7_HUMAN	51 kDa	31	33	37	33.6667
Complement component 1 Q subcomponent-binding protein, mitochondrial OS=Homo sapiens GN=C1QBP PE=1 SV=1	sp|Q07021|C1QBP_HUMAN	31 kDa	26	50	37	37.6667
Transferrin receptor protein 1 OS=Homo sapiens GN=TFRC PE=1 SV=2	sp|P02786|TFR1_HUMAN	85 kDa	20	41	37	32.6667
Superoxide dismutase [Cu-Zn] OS=Homo sapiens GN=SOD1 PE=1 SV=2	sp|P00441|SODC_HUMAN	16 kDa	93	65	36	64.6667
60S ribosomal protein L12 OS=Homo sapiens GN=RPL12 PE=1 SV=1	sp|P30050|RL12_HUMAN	18 kDa	60	58	36	51.3333
40S ribosomal protein S8 OS=Homo sapiens GN=RPS8 PE=1 SV=2	sp|P62241|RS8_HUMAN	24 kDa	55	25	36	38.6667
40S ribosomal protein S3a OS=Homo sapiens GN=RPS3A PE=1 SV=2	sp|P61247|RS3A_HUMAN	30 kDa	48	34	36	39.3333
Inorganic pyrophosphatase OS=Homo sapiens GN=PPA1 PE=1 SV=2	sp|Q15181|IPYR_HUMAN	33 kDa	37	46	36	39.6667
Plastin-1 OS=Homo sapiens GN=PLS1 PE=1 SV=2	sp|Q14651|PLSI_HUMAN	70 kDa	36	24	36	32
Myosin light polypeptide 6 OS=Homo sapiens GN=MYL6 PE=1 SV=2	sp|P60660|MYL6_HUMAN	17 kDa	35	40	36	37
N-alpha-acetyltransferase 38, NatC auxiliary subunit OS=Homo sapiens GN=NAA38 PE=1 SV=3	sp|O95777|NAA38_HUMAN	10 kDa	33	55	36	41.3333
Leucine-rich repeat flightless-interacting protein 1 OS=Homo sapiens GN=LRRFIP1 PE=1 SV=2	sp|Q32MZ4|LRRF1_HUMAN	89 kDa	29	35	36	33.3333
Cellular nucleic acid-binding protein OS=Homo sapiens GN=CNBP PE=1 SV=1	sp|P62633|CNBP_HUMAN	19 kDa	27	30	36	31
Structural maintenance of chromosomes protein 4 OS=Homo sapiens GN=SMC4 PE=1 SV=2	sp|Q9NTJ3|SMC4_HUMAN	147 kDa	24	33	36	31
Ubiquitin carboxyl-terminal hydrolase 47 OS=Homo sapiens GN=USP47 PE=1 SV=3	sp|Q96K76|UBP47_HUMAN	157 kDa	22	26	36	28
Exportin-5 OS=Homo sapiens GN=XPO5 PE=1 SV=1	sp|Q9HAV4|XPO5_HUMAN	136 kDa	22	21	36	26.3333
Cysteine and histidine-rich domain-containing protein 1 OS=Homo sapiens GN=CHORDC1 PE=1 SV=2	sp|Q9UHD1|CHRD1_HUMAN	37 kDa	21	28	36	28.3333
Polypyrimidine tract-binding protein 1 OS=Homo sapiens GN=PTBP1 PE=1 SV=1	sp|P26599|PTBP1_HUMAN	57 kDa	69	55	35	53
Small nuclear ribonucleoprotein Sm D2 OS=Homo sapiens GN=SNRPD2 PE=1 SV=1	sp|P62316|SMD2_HUMAN	14 kDa	51	38	35	41.3333
D-3-phosphoglycerate dehydrogenase OS=Homo sapiens GN=PHGDH PE=1 SV=4	sp|O43175|SERA_HUMAN	57 kDa	49	24	35	36
Lupus La protein OS=Homo sapiens GN=SSB PE=1 SV=2	sp|P05455|LA_HUMAN	47 kDa	48	59	35	47.3333
Proteasome subunit alpha type-1 OS=Homo sapiens GN=PSMA1 PE=1 SV=1	sp|P25786|PSA1_HUMAN	30 kDa	41	40	35	38.6667
Tyrosine--tRNA ligase, cytoplasmic OS=Homo sapiens GN=YARS PE=1 SV=4	sp|P54577|SYYC_HUMAN	59 kDa	41	31	35	35.6667
Ubiquitin carboxyl-terminal hydrolase 14 OS=Homo sapiens GN=USP14 PE=1 SV=3	sp|P54578|UBP14_HUMAN	56 kDa	38	42	35	38.3333
Vinculin OS=Homo sapiens GN=VCL PE=1 SV=4	sp|P18206|VINC_HUMAN	124 kDa	34	41	35	36.6667
Ubiquilin-1 OS=Homo sapiens GN=UBQLN1 PE=1 SV=2	sp|Q9UMX0|UBQL1_HUMAN	63 kDa	28	34	35	32.3333
Suppressor of G2 allele of SKP1 homolog OS=Homo sapiens GN=SUGT1 PE=1 SV=3	sp|Q9Y2Z0|SUGT1_HUMAN	41 kDa	22	36	35	31
Structural maintenance of chromosomes protein 2 OS=Homo sapiens GN=SMC2 PE=1 SV=2	sp|O95347|SMC2_HUMAN	136 kDa	20	29	35	28
Probable ATP-dependent RNA helicase DDX17 OS=Homo sapiens GN=DDX17 PE=1 SV=2	sp|Q92841|DDX17_HUMAN	80 kDa	54	23	34	37
Matrin-3 OS=Homo sapiens GN=MATR3 PE=1 SV=2	sp|P43243|MATR3_HUMAN	95 kDa	48	31	34	37.6667
Coronin-1A OS=Homo sapiens GN=CORO1A PE=1 SV=4	sp|P31146|COR1A_HUMAN	51 kDa	43	27	34	34.6667
Phosphoserine aminotransferase OS=Homo sapiens GN=PSAT1 PE=1 SV=2	sp|Q9Y617|SERC_HUMAN	40 kDa	39	43	34	38.6667
Peptidyl-prolyl cis-trans isomerase FKBP1A OS=Homo sapiens GN=FKBP1A PE=1 SV=2	sp|P62942|FKB1A_HUMAN	12 kDa	38	33	34	35
Chloride intracellular channel protein 1 OS=Homo sapiens GN=CLIC1 PE=1 SV=4	sp|O00299|CLIC1_HUMAN	27 kDa	37	30	34	33.6667
Fatty acid-binding protein, epidermal OS=Homo sapiens GN=FABP5 PE=1 SV=3	sp|Q01469|FABP5_HUMAN	15 kDa	36	46	34	38.6667
Importin-4 OS=Homo sapiens GN=IPO4 PE=1 SV=2	sp|Q8TEX9|IPO4_HUMAN	119 kDa	35	36	34	35
NSFL1 cofactor p47 OS=Homo sapiens GN=NSFL1C PE=1 SV=2	sp|Q9UNZ2|NSF1C_HUMAN	41 kDa	34	24	34	30.6667
Cytosolic acyl coenzyme A thioester hydrolase OS=Homo sapiens GN=ACOT7 PE=1 SV=3	sp|O00154|BACH_HUMAN	42 kDa	33	28	34	31.6667
Glutathione reductase, mitochondrial OS=Homo sapiens GN=GSR PE=1 SV=2	sp|P00390|GSHR_HUMAN	56 kDa	32	39	34	35
Microtubule-associated protein RP/EB family member 1 OS=Homo sapiens GN=MAPRE1 PE=1 SV=3	sp|Q15691|MARE1_HUMAN	30 kDa	31	36	34	33.6667
RuvB-like 2 OS=Homo sapiens GN=RUVBL2 PE=1 SV=3	sp|Q9Y230|RUVB2_HUMAN	51 kDa	29	22	34	28.3333
Heterogeneous nuclear ribonucleoprotein A/B OS=Homo sapiens GN=HNRNPAB PE=1 SV=2	sp|Q99729|ROAA_HUMAN	36 kDa	28	36	34	32.6667
Peroxiredoxin-6 OS=Homo sapiens GN=PRDX6 PE=1 SV=3	sp|P30041|PRDX6_HUMAN	25 kDa	28	24	34	28.6667
Hematopoietic lineage cell-specific protein OS=Homo sapiens GN=HCLS1 PE=1 SV=3	sp|P14317|HCLS1_HUMAN	54 kDa	27	27	34	29.3333
Proteasome activator complex subunit 1 OS=Homo sapiens GN=PSME1 PE=1 SV=1	sp|Q06323|PSME1_HUMAN	29 kDa	26	36	34	32
40S ribosomal protein S19 OS=Homo sapiens GN=RPS19 PE=1 SV=2	sp|P39019|RS19_HUMAN	16 kDa	26	25	34	28.3333
Activator of 90 kDa heat shock protein ATPase homolog 1 OS=Homo sapiens GN=AHSA1 PE=1 SV=1	sp|O95433|AHSA1_HUMAN	38 kDa	25	35	34	31.3333
Ran-specific GTPase-activating protein OS=Homo sapiens GN=RANBP1 PE=1 SV=1	sp|P43487|RANG_HUMAN	23 kDa	23	29	34	28.6667
Ras-related protein Rab-1A OS=Homo sapiens GN=RAB1A PE=1 SV=3	sp|P62820|RAB1A_HUMAN	23 kDa	37	29	33	33
26S protease regulatory subunit 8 OS=Homo sapiens GN=PSMC5 PE=1 SV=1	sp|P62195|PRS8_HUMAN	46 kDa	35	21	33	29.6667
Interleukin enhancer-binding factor 2 OS=Homo sapiens GN=ILF2 PE=1 SV=2	sp|Q12905|ILF2_HUMAN	43 kDa	33	32	33	32.6667
Ras-related protein Rab-5C OS=Homo sapiens GN=RAB5C PE=1 SV=2	sp|P51148|RAB5C_HUMAN	23 kDa	30	36	33	33
AP-2 complex subunit beta OS=Homo sapiens GN=AP2B1 PE=1 SV=1	sp|P63010|AP2B1_HUMAN	105 kDa	25	24	33	27.3333
Ubiquitin-conjugating enzyme E2 O OS=Homo sapiens GN=UBE2O PE=1 SV=3	sp|Q9C0C9|UBE2O_HUMAN	141 kDa	23	18	33	24.6667
ATP synthase subunit alpha, mitochondrial OS=Homo sapiens GN=ATP5A1 PE=1 SV=1	sp|P25705|ATPA_HUMAN	60 kDa	15	42	33	30
Coatomer subunit alpha OS=Homo sapiens GN=COPA PE=1 SV=2	sp|P53621|COPA_HUMAN	138 kDa	53	21	32	35.3333
Ras-related protein Rab-14 OS=Homo sapiens GN=RAB14 PE=1 SV=4	sp|P61106|RAB14_HUMAN	24 kDa	47	36	32	38.3333
Plasminogen activator inhibitor 1 RNA-binding protein OS=Homo sapiens GN=SERBP1 PE=1 SV=2	sp|Q8NC51|PAIRB_HUMAN	45 kDa	46	23	32	33.6667
DNA replication licensing factor MCM7 OS=Homo sapiens GN=MCM7 PE=1 SV=4	sp|P33993|MCM7_HUMAN	81 kDa	45	44	32	40.3333
Glycine--tRNA ligase OS=Homo sapiens GN=GARS PE=1 SV=3	sp|P41250|SYG_HUMAN	83 kDa	44	37	32	37.6667
Ubiquitin-associated protein 2-like OS=Homo sapiens GN=UBAP2L PE=1 SV=2	sp|Q14157|UBP2L_HUMAN	115 kDa	44	23	32	33
Ras-related protein Rab-1B OS=Homo sapiens GN=RAB1B PE=1 SV=1	sp|Q9H0U4|RAB1B_HUMAN	22 kDa	41	30	32	34.3333
Histone H1.3 OS=Homo sapiens GN=HIST1H1D PE=1 SV=2	sp|P16402|H13_HUMAN	22 kDa	40	34	32	35.3333
Eukaryotic translation initiation factor 2 subunit 1 OS=Homo sapiens GN=EIF2S1 PE=1 SV=3	sp|P05198|IF2A_HUMAN	36 kDa	36	39	32	35.6667
RNA-binding protein FUS OS=Homo sapiens GN=FUS PE=1 SV=1	sp|P35637|FUS_HUMAN	53 kDa	36	26	32	31.3333
6-phosphofructokinase type C OS=Homo sapiens GN=PFKP PE=1 SV=2	sp|Q01813|K6PP_HUMAN	86 kDa	34	25	32	30.3333
Methionine--tRNA ligase, cytoplasmic OS=Homo sapiens GN=MARS PE=1 SV=2	sp|P56192|SYMC_HUMAN	101 kDa	32	26	32	30
Serine/arginine-rich splicing factor 2 OS=Homo sapiens GN=SRSF2 PE=1 SV=4	sp|Q01130|SRSF2_HUMAN	25 kDa	30	40	32	34
F-actin-capping protein subunit alpha-1 OS=Homo sapiens GN=CAPZA1 PE=1 SV=3	sp|P52907|CAZA1_HUMAN	33 kDa	29	38	32	33
ADP-sugar pyrophosphatase OS=Homo sapiens GN=NUDT5 PE=1 SV=1	sp|Q9UKK9|NUDT5_HUMAN	24 kDa	29	31	32	30.6667
Platelet-activating factor acetylhydrolase IB subunit gamma OS=Homo sapiens GN=PAFAH1B3 PE=1 SV=1	sp|Q15102|PA1B3_HUMAN	26 kDa	21	22	32	25
Hexokinase-2 OS=Homo sapiens GN=HK2 PE=1 SV=2	sp|P52789|HXK2_HUMAN	102 kDa	6	21	32	19.6667
E3 ubiquitin-protein ligase UBR4 OS=Homo sapiens GN=UBR4 PE=1 SV=1	sp|Q5T4S7|UBR4_HUMAN	574 kDa	66	8	31	35
Proteasome subunit beta type-3 OS=Homo sapiens GN=PSMB3 PE=1 SV=2	sp|P49720|PSB3_HUMAN	23 kDa	44	38	31	37.6667
10 kDa heat shock protein, mitochondrial OS=Homo sapiens GN=HSPE1 PE=1 SV=2	sp|P61604|CH10_HUMAN	11 kDa	39	55	31	41.6667
Probable ATP-dependent RNA helicase DDX46 OS=Homo sapiens GN=DDX46 PE=1 SV=2	sp|Q7L014|DDX46_HUMAN	117 kDa	39	19	31	29.6667
Translin OS=Homo sapiens GN=TSN PE=1 SV=1	sp|Q15631|TSN_HUMAN	26 kDa	37	34	31	34
Proteasome subunit beta type-8 OS=Homo sapiens GN=PSMB8 PE=1 SV=3	sp|P28062|PSB8_HUMAN	30 kDa	36	33	31	33.3333
40S ribosomal protein S17 OS=Homo sapiens GN=RPS17 PE=1 SV=2	sp|P08708|RS17_HUMAN (+1)	16 kDa	36	31	31	32.6667
40S ribosomal protein S9 OS=Homo sapiens GN=RPS9 PE=1 SV=3	sp|P46781|RS9_HUMAN	23 kDa	35	26	31	30.6667
Polyadenylate-binding protein 4 OS=Homo sapiens GN=PABPC4 PE=1 SV=1	sp|Q13310|PABP4_HUMAN	71 kDa	34	25	31	30
Adenine phosphoribosyltransferase OS=Homo sapiens GN=APRT PE=1 SV=2	sp|P07741|APT_HUMAN	20 kDa	31	30	31	30.6667
26S protease regulatory subunit 4 OS=Homo sapiens GN=PSMC1 PE=1 SV=1	sp|P62191|PRS4_HUMAN	49 kDa	29	18	31	26
Heterogeneous nuclear ribonucleoprotein H2 OS=Homo sapiens GN=HNRNPH2 PE=1 SV=1	sp|P55795|HNRH2_HUMAN	49 kDa	27	33	31	30.3333
Heterogeneous nuclear ribonucleoprotein F OS=Homo sapiens GN=HNRNPF PE=1 SV=3	sp|P52597|HNRPF_HUMAN	46 kDa	24	37	31	30.6667
Hsp90 co-chaperone Cdc37 OS=Homo sapiens GN=CDC37 PE=1 SV=1	sp|Q16543|CDC37_HUMAN	44 kDa	24	26	31	27
Dihydrofolate reductase OS=Homo sapiens GN=DHFR PE=1 SV=2	sp|P00374|DYR_HUMAN	21 kDa	17	36	31	28
CCR4-NOT transcription complex subunit 1 OS=Homo sapiens GN=CNOT1 PE=1 SV=2	sp|A5YKK6|CNOT1_HUMAN	267 kDa	17	12	31	20
FACT complex subunit SSRP1 OS=Homo sapiens GN=SSRP1 PE=1 SV=1	sp|Q08945|SSRP1_HUMAN	81 kDa	40	26	30	32
Proteasome subunit alpha type-4 OS=Homo sapiens GN=PSMA4 PE=1 SV=1	sp|P25789|PSA4_HUMAN	29 kDa	35	28	30	31
Obg-like ATPase 1 OS=Homo sapiens GN=OLA1 PE=1 SV=2	sp|Q9NTK5|OLA1_HUMAN	45 kDa	32	23	30	28.3333
Peptidyl-prolyl cis-trans isomerase B OS=Homo sapiens GN=PPIB PE=1 SV=2	sp|P23284|PPIB_HUMAN	24 kDa	30	41	30	33.6667
Tubulin-specific chaperone A OS=Homo sapiens GN=TBCA PE=1 SV=3	sp|O75347|TBCA_HUMAN	13 kDa	26	34	30	30
Eukaryotic translation initiation factor 3 subunit L OS=Homo sapiens GN=EIF3L PE=1 SV=1	sp|Q9Y262|EIF3L_HUMAN	67 kDa	26	21	30	25.6667
Nucleolar RNA helicase 2 OS=Homo sapiens GN=DDX21 PE=1 SV=5	sp|Q9NR30|DDX21_HUMAN	87 kDa	26	20	30	25.3333
Importin subunit alpha-1 OS=Homo sapiens GN=KPNA2 PE=1 SV=1	sp|P52292|IMA1_HUMAN	58 kDa	24	32	30	28.6667
26S protease regulatory subunit 6A OS=Homo sapiens GN=PSMC3 PE=1 SV=3	sp|P17980|PRS6A_HUMAN	49 kDa	24	31	30	28.3333
U2 small nuclear ribonucleoprotein A' OS=Homo sapiens GN=SNRPA1 PE=1 SV=2	sp|P09661|RU2A_HUMAN	28 kDa	24	28	30	27.3333
Spliceosome RNA helicase DDX39B OS=Homo sapiens GN=DDX39B PE=1 SV=1	sp|Q13838|DX39B_HUMAN	49 kDa	23	32	30	28.3333
Protein disulfide-isomerase A6 OS=Homo sapiens GN=PDIA6 PE=1 SV=1	sp|Q15084|PDIA6_HUMAN	48 kDa	23	32	30	28.3333
SH3 domain-binding glutamic acid-rich-like protein OS=Homo sapiens GN=SH3BGRL PE=1 SV=1	sp|O75368|SH3L1_HUMAN	13 kDa	19	28	30	25.6667
Cyclin-dependent kinase 6 OS=Homo sapiens GN=CDK6 PE=1 SV=1	sp|Q00534|CDK6_HUMAN	37 kDa	11	20	30	20.3333
Heterogeneous nuclear ribonucleoproteins C1/C2 OS=Homo sapiens GN=HNRNPC PE=1 SV=4	sp|P07910|HNRPC_HUMAN	34 kDa	57	41	29	42.3333
40S ribosomal protein S14 OS=Homo sapiens GN=RPS14 PE=1 SV=3	sp|P62263|RS14_HUMAN	16 kDa	45	33	29	35.6667
Proteasome subunit beta type-1 OS=Homo sapiens GN=PSMB1 PE=1 SV=2	sp|P20618|PSB1_HUMAN	26 kDa	43	39	29	37
60S acidic ribosomal protein P1 OS=Homo sapiens GN=RPLP1 PE=1 SV=1	sp|P05386|RLA1_HUMAN	12 kDa	40	27	29	32
Proteasome subunit alpha type-3 OS=Homo sapiens GN=PSMA3 PE=1 SV=2	sp|P25788|PSA3_HUMAN	28 kDa	30	26	29	28.3333
Lysine--tRNA ligase OS=Homo sapiens GN=KARS PE=1 SV=3	sp|Q15046|SYK_HUMAN	68 kDa	27	27	29	27.6667
Hypoxanthine-guanine phosphoribosyltransferase OS=Homo sapiens GN=HPRT1 PE=1 SV=2	sp|P00492|HPRT_HUMAN	25 kDa	22	20	29	23.6667
Growth factor receptor-bound protein 2 OS=Homo sapiens GN=GRB2 PE=1 SV=1	sp|P62993|GRB2_HUMAN	25 kDa	17	21	29	22.3333
DNA-directed RNA polymerase II subunit RPB1 OS=Homo sapiens GN=POLR2A PE=1 SV=2	sp|P24928|RPB1_HUMAN	217 kDa	15	22	29	22
Threonine--tRNA ligase, cytoplasmic OS=Homo sapiens GN=TARS PE=1 SV=3	sp|P26639|SYTC_HUMAN	83 kDa	43	31	28	34
Aspartate--tRNA ligase, cytoplasmic OS=Homo sapiens GN=DARS PE=1 SV=2	sp|P14868|SYDC_HUMAN	57 kDa	25	23	28	25.3333
Chromodomain-helicase-DNA-binding protein 4 OS=Homo sapiens GN=CHD4 PE=1 SV=2	sp|Q14839|CHD4_HUMAN	218 kDa	25	10	28	21
Scaffold attachment factor B1 OS=Homo sapiens GN=SAFB PE=1 SV=4	sp|Q15424|SAFB1_HUMAN	103 kDa	25	9	28	20.6667
Proteasome activator complex subunit 2 OS=Homo sapiens GN=PSME2 PE=1 SV=4	sp|Q9UL46|PSME2_HUMAN	27 kDa	24	27	28	26.3333
RNA-binding protein 8A OS=Homo sapiens GN=RBM8A PE=1 SV=1	sp|Q9Y5S9|RBM8A_HUMAN	20 kDa	21	23	28	24
Programmed cell death 6-interacting protein OS=Homo sapiens GN=PDCD6IP PE=1 SV=1	sp|Q8WUM4|PDC6I_HUMAN	96 kDa	19	34	28	27
Trifunctional purine biosynthetic protein adenosine-3 OS=Homo sapiens GN=GART PE=1 SV=1	sp|P22102|PUR2_HUMAN	108 kDa	15	20	28	21
Host cell factor 1 OS=Homo sapiens GN=HCFC1 PE=1 SV=2	sp|P51610|HCFC1_HUMAN	209 kDa	34	16	27	25.6667
Adenosylhomocysteinase OS=Homo sapiens GN=AHCY PE=1 SV=4	sp|P23526|SAHH_HUMAN	48 kDa	30	31	27	29.3333
Tumor protein D52 OS=Homo sapiens GN=TPD52 PE=1 SV=2	sp|P55327|TPD52_HUMAN	24 kDa	29	29	27	28.3333
Nucleosome assembly protein 1-like 1 OS=Homo sapiens GN=NAP1L1 PE=1 SV=1	sp|P55209|NP1L1_HUMAN	45 kDa	29	26	27	27.3333
40S ribosomal protein S4, X isoform OS=Homo sapiens GN=RPS4X PE=1 SV=2	sp|P62701|RS4X_HUMAN	30 kDa	29	25	27	27
Leukotriene A-4 hydrolase OS=Homo sapiens GN=LTA4H PE=1 SV=2	sp|P09960|LKHA4_HUMAN	69 kDa	28	26	27	27
RNA-binding protein 39 OS=Homo sapiens GN=RBM39 PE=1 SV=2	sp|Q14498|RBM39_HUMAN	59 kDa	28	20	27	25
GMP synthase [glutamine-hydrolyzing] OS=Homo sapiens GN=GMPS PE=1 SV=1	sp|P49915|GUAA_HUMAN	77 kDa	23	24	27	24.6667
Endoplasmic reticulum resident protein 29 OS=Homo sapiens GN=ERP29 PE=1 SV=4	sp|P30040|ERP29_HUMAN	29 kDa	22	28	27	25.6667
PDZ and LIM domain protein 1 OS=Homo sapiens GN=PDLIM1 PE=1 SV=4	sp|O00151|PDLI1_HUMAN	36 kDa	19	28	27	24.6667
Histone H2A type 1-J OS=Homo sapiens GN=HIST1H2AJ PE=1 SV=3	sp|Q99878|H2A1J_HUMAN (+2)	14 kDa	40	23	26	29.6667
Replication protein A 70 kDa DNA-binding subunit OS=Homo sapiens GN=RPA1 PE=1 SV=2	sp|P27694|RFA1_HUMAN	68 kDa	27	18	26	23.6667
Septin-6 OS=Homo sapiens GN=SEPT6 PE=1 SV=4	sp|Q14141|SEPT6_HUMAN	50 kDa	26	27	26	26.3333
Chromobox protein homolog 5 OS=Homo sapiens GN=CBX5 PE=1 SV=1	sp|P45973|CBX5_HUMAN	22 kDa	24	25	26	25
Hematological and neurological expressed 1 protein OS=Homo sapiens GN=HN1 PE=1 SV=3	sp|Q9UK76|HN1_HUMAN	16 kDa	23	23	26	24
Coactosin-like protein OS=Homo sapiens GN=COTL1 PE=1 SV=3	sp|Q14019|COTL1_HUMAN	16 kDa	22	29	26	25.6667
26S protease regulatory subunit 10B OS=Homo sapiens GN=PSMC6 PE=1 SV=1	sp|P62333|PRS10_HUMAN	44 kDa	22	28	26	25.3333
Lon protease homolog, mitochondrial OS=Homo sapiens GN=LONP1 PE=1 SV=2	sp|P36776|LONM_HUMAN	106 kDa	22	22	26	23.3333
S-formylglutathione hydrolase OS=Homo sapiens GN=ESD PE=1 SV=2	sp|P10768|ESTD_HUMAN	31 kDa	22	15	26	21
Serine/arginine-rich splicing factor 7 OS=Homo sapiens GN=SRSF7 PE=1 SV=1	sp|Q16629|SRSF7_HUMAN	27 kDa	19	23	26	22.6667
Ubiquitin carboxyl-terminal hydrolase 11 OS=Homo sapiens GN=USP11 PE=1 SV=3	sp|P51784|UBP11_HUMAN	110 kDa	18	18	26	20.6667
DNA-directed RNA polymerases I, II, and III subunit RPABC3 OS=Homo sapiens GN=POLR2H PE=1 SV=4	sp|P52434|RPAB3_HUMAN	17 kDa	15	29	26	23.3333
Lysine-specific histone demethylase 1A OS=Homo sapiens GN=KDM1A PE=1 SV=2	sp|O60341|KDM1A_HUMAN	93 kDa	10	12	26	16
ATP-dependent RNA helicase A OS=Homo sapiens GN=DHX9 PE=1 SV=4	sp|Q08211|DHX9_HUMAN	141 kDa	58	15	25	32.6667
60S ribosomal protein L13 OS=Homo sapiens GN=RPL13 PE=1 SV=4	sp|P26373|RL13_HUMAN	24 kDa	44	27	25	32
TATA-binding protein-associated factor 2N OS=Homo sapiens GN=TAF15 PE=1 SV=1	sp|Q92804|RBP56_HUMAN	62 kDa	44	20	25	29.6667
Histone H2A type 2-B OS=Homo sapiens GN=HIST2H2AB PE=1 SV=3	sp|Q8IUE6|H2A2B_HUMAN	14 kDa	35	24	25	28
Prefoldin subunit 3 OS=Homo sapiens GN=VBP1 PE=1 SV=3	sp|P61758|PFD3_HUMAN	23 kDa	34	35	25	31.3333
60S ribosomal protein L10 OS=Homo sapiens GN=RPL10 PE=1 SV=4	sp|P27635|RL10_HUMAN	25 kDa	34	19	25	26
60S ribosomal protein L23 OS=Homo sapiens GN=RPL23 PE=1 SV=1	sp|P62829|RL23_HUMAN	15 kDa	31	21	25	25.6667
Serine/arginine-rich splicing factor 3 OS=Homo sapiens GN=SRSF3 PE=1 SV=1	sp|P84103|SRSF3_HUMAN	19 kDa	30	24	25	26.3333
BH3-interacting domain death agonist OS=Homo sapiens GN=BID PE=1 SV=1	sp|P55957|BID_HUMAN	22 kDa	24	26	25	25
Proteasome subunit beta type-7 OS=Homo sapiens GN=PSMB7 PE=1 SV=1	sp|Q99436|PSB7_HUMAN	30 kDa	24	23	25	24
Eukaryotic initiation factor 4A-III OS=Homo sapiens GN=EIF4A3 PE=1 SV=4	sp|P38919|IF4A3_HUMAN	47 kDa	24	19	25	22.6667
Hepatoma-derived growth factor OS=Homo sapiens GN=HDGF PE=1 SV=1	sp|P51858|HDGF_HUMAN	27 kDa	23	29	25	25.6667
Ubiquilin-2 OS=Homo sapiens GN=UBQLN2 PE=1 SV=2	sp|Q9UHD9|UBQL2_HUMAN	66 kDa	20	26	25	23.6667
Eukaryotic translation initiation factor 3 subunit F OS=Homo sapiens GN=EIF3F PE=1 SV=1	sp|O00303|EIF3F_HUMAN	38 kDa	20	22	25	22.3333
Glutathione S-transferase Mu 3 OS=Homo sapiens GN=GSTM3 PE=1 SV=3	sp|P21266|GSTM3_HUMAN	27 kDa	19	18	25	20.6667
Prefoldin subunit 5 OS=Homo sapiens GN=PFDN5 PE=1 SV=2	sp|Q99471|PFD5_HUMAN	17 kDa	18	24	25	22.3333
Serine-threonine kinase receptor-associated protein OS=Homo sapiens GN=STRAP PE=1 SV=1	sp|Q9Y3F4|STRAP_HUMAN	38 kDa	17	25	25	22.3333
Sjoegren syndrome/scleroderma autoantigen 1 OS=Homo sapiens GN=SSSCA1 PE=1 SV=1	sp|O60232|SSA27_HUMAN	21 kDa	12	18	25	18.3333
Opioid growth factor receptor OS=Homo sapiens GN=OGFR PE=1 SV=3	sp|Q9NZT2|OGFR_HUMAN	73 kDa	11	25	25	20.3333
Clustered mitochondria protein homolog OS=Homo sapiens GN=CLUH PE=1 SV=2	sp|O75153|CLU_HUMAN	147 kDa	11	17	25	17.6667
Histone H2A type 1-C OS=Homo sapiens GN=HIST1H2AC PE=1 SV=3	sp|Q93077|H2A1C_HUMAN	14 kDa	38	22	24	28
40S ribosomal protein S7 OS=Homo sapiens GN=RPS7 PE=1 SV=1	sp|P62081|RS7_HUMAN	22 kDa	34	24	24	27.3333
40S ribosomal protein S18 OS=Homo sapiens GN=RPS18 PE=1 SV=3	sp|P62269|RS18_HUMAN	18 kDa	34	22	24	26.6667
High mobility group protein B2 OS=Homo sapiens GN=HMGB2 PE=1 SV=2	sp|P26583|HMGB2_HUMAN	24 kDa	33	34	24	30.3333
Histone acetyltransferase type B catalytic subunit OS=Homo sapiens GN=HAT1 PE=1 SV=1	sp|O14929|HAT1_HUMAN	50 kDa	30	26	24	26.6667
Delta(3,5)-Delta(2,4)-dienoyl-CoA isomerase, mitochondrial OS=Homo sapiens GN=ECH1 PE=1 SV=2	sp|Q13011|ECH1_HUMAN	36 kDa	29	29	24	27.3333
Nucleosome assembly protein 1-like 4 OS=Homo sapiens GN=NAP1L4 PE=1 SV=1	sp|Q99733|NP1L4_HUMAN	43 kDa	29	28	24	27
Activated RNA polymerase II transcriptional coactivator p15 OS=Homo sapiens GN=SUB1 PE=1 SV=3	sp|P53999|TCP4_HUMAN	14 kDa	28	36	24	29.3333
Ras-related protein Rab-35 OS=Homo sapiens GN=RAB35 PE=1 SV=1	sp|Q15286|RAB35_HUMAN	23 kDa	27	22	24	24.3333
ELAV-like protein 1 OS=Homo sapiens GN=ELAVL1 PE=1 SV=2	sp|Q15717|ELAV1_HUMAN	36 kDa	26	20	24	23.3333
Exportin-7 OS=Homo sapiens GN=XPO7 PE=1 SV=3	sp|Q9UIA9|XPO7_HUMAN	124 kDa	26	20	24	23.3333
60S ribosomal protein L19 OS=Homo sapiens GN=RPL19 PE=1 SV=1	sp|P84098|RL19_HUMAN	23 kDa	25	12	24	20.3333
Prolyl 4-hydroxylase subunit alpha-1 OS=Homo sapiens GN=P4HA1 PE=1 SV=2	sp|P13674|P4HA1_HUMAN	61 kDa	24	37	24	28.3333
Small glutamine-rich tetratricopeptide repeat-containing protein alpha OS=Homo sapiens GN=SGTA PE=1 SV=1	sp|O43765|SGTA_HUMAN	34 kDa	24	30	24	26
40S ribosomal protein S12 OS=Homo sapiens GN=RPS12 PE=1 SV=3	sp|P25398|RS12_HUMAN	15 kDa	24	26	24	24.6667
Ras-related protein Rab-7a OS=Homo sapiens GN=RAB7A PE=1 SV=1	sp|P51149|RAB7A_HUMAN	23 kDa	24	19	24	22.3333
Vigilin OS=Homo sapiens GN=HDLBP PE=1 SV=2	sp|Q00341|VIGLN_HUMAN	141 kDa	23	25	24	24
Serine/threonine-protein phosphatase PP1-alpha catalytic subunit OS=Homo sapiens GN=PPP1CA PE=1 SV=1	sp|P62136|PP1A_HUMAN	38 kDa	22	25	24	23.6667
Transcription elongation factor B polypeptide 1 OS=Homo sapiens GN=TCEB1 PE=1 SV=1	sp|Q15369|ELOC_HUMAN	12 kDa	22	24	24	23.3333
Rho GDP-dissociation inhibitor 1 OS=Homo sapiens GN=ARHGDIA PE=1 SV=3	sp|P52565|GDIR1_HUMAN	23 kDa	20	20	24	21.3333
Tumor protein D54 OS=Homo sapiens GN=TPD52L2 PE=1 SV=2	sp|O43399|TPD54_HUMAN	22 kDa	19	24	24	22.3333
Pre-mRNA-processing factor 40 homolog A OS=Homo sapiens GN=PRPF40A PE=1 SV=2	sp|O75400|PR40A_HUMAN	109 kDa	19	21	24	21.3333
Importin-9 OS=Homo sapiens GN=IPO9 PE=1 SV=3	sp|Q96P70|IPO9_HUMAN	116 kDa	19	18	24	20.3333
Glutathione S-transferase Mu 2 OS=Homo sapiens GN=GSTM2 PE=1 SV=2	sp|P28161|GSTM2_HUMAN	26 kDa	12	18	24	18
Epidermal growth factor receptor substrate 15-like 1 OS=Homo sapiens GN=EPS15L1 PE=1 SV=1	sp|Q9UBC2|EP15R_HUMAN	94 kDa	11	21	24	18.6667
Serine/threonine-protein phosphatase 6 regulatory subunit 1 OS=Homo sapiens GN=PPP6R1 PE=1 SV=5	sp|Q9UPN7|PP6R1_HUMAN	97 kDa	11	17	24	17.3333
Golgin subfamily A member 3 OS=Homo sapiens GN=GOLGA3 PE=1 SV=2	sp|Q08378|GOGA3_HUMAN	167 kDa	5	24	24	17.6667
40S ribosomal protein S10 OS=Homo sapiens GN=RPS10 PE=1 SV=1	sp|P46783|RS10_HUMAN	19 kDa	60	25	23	36
60S ribosomal protein L23a OS=Homo sapiens GN=RPL23A PE=1 SV=1	sp|P62750|RL23A_HUMAN	18 kDa	48	21	23	30.6667
Histone H4 OS=Homo sapiens GN=HIST1H4A PE=1 SV=2	sp|P62805|H4_HUMAN	11 kDa	35	25	23	27.6667
Xaa-Pro aminopeptidase 1 OS=Homo sapiens GN=XPNPEP1 PE=1 SV=3	sp|Q9NQW7|XPP1_HUMAN	70 kDa	25	18	23	22
26S protease regulatory subunit 7 OS=Homo sapiens GN=PSMC2 PE=1 SV=3	sp|P35998|PRS7_HUMAN	49 kDa	24	20	23	22.3333
Peroxiredoxin-5, mitochondrial OS=Homo sapiens GN=PRDX5 PE=1 SV=4	sp|P30044|PRDX5_HUMAN	22 kDa	21	28	23	24
Ubiquitin carboxyl-terminal hydrolase 5 OS=Homo sapiens GN=USP5 PE=1 SV=2	sp|P45974|UBP5_HUMAN	96 kDa	21	21	23	21.6667
Actin-related protein 3 OS=Homo sapiens GN=ACTR3 PE=1 SV=3	sp|P61158|ARP3_HUMAN	47 kDa	21	20	23	21.3333
ATP-dependent RNA helicase DDX39A OS=Homo sapiens GN=DDX39A PE=1 SV=2	sp|O00148|DX39A_HUMAN	49 kDa	19	26	23	22.6667
RuvB-like 1 OS=Homo sapiens GN=RUVBL1 PE=1 SV=1	sp|Q9Y265|RUVB1_HUMAN	50 kDa	19	22	23	21.3333
Coatomer subunit beta' OS=Homo sapiens GN=COPB2 PE=1 SV=2	sp|P35606|COPB2_HUMAN	102 kDa	19	20	23	20.6667
Ubiquitin-conjugating enzyme E2 K OS=Homo sapiens GN=UBE2K PE=1 SV=3	sp|P61086|UBE2K_HUMAN	22 kDa	17	20	23	20
DnaJ homolog subfamily C member 9 OS=Homo sapiens GN=DNAJC9 PE=1 SV=1	sp|Q8WXX5|DNJC9_HUMAN	30 kDa	13	18	23	18
Eukaryotic translation initiation factor 3 subunit J OS=Homo sapiens GN=EIF3J PE=1 SV=2	sp|O75822|EIF3J_HUMAN	29 kDa	11	25	23	19.6667
Heterogeneous nuclear ribonucleoprotein A3 OS=Homo sapiens GN=HNRNPA3 PE=1 SV=2	sp|P51991|ROA3_HUMAN	40 kDa	49	20	22	30.3333
40S ribosomal protein S2 OS=Homo sapiens GN=RPS2 PE=1 SV=2	sp|P15880|RS2_HUMAN	31 kDa	37	20	22	26.3333
Ras-related protein Rab-11B OS=Homo sapiens GN=RAB11B PE=1 SV=4	sp|Q15907|RB11B_HUMAN	24 kDa	31	22	22	25
Dihydropyrimidinase-related protein 2 OS=Homo sapiens GN=DPYSL2 PE=1 SV=1	sp|Q16555|DPYL2_HUMAN	62 kDa	31	16	22	23
Ras GTPase-activating protein-binding protein 1 OS=Homo sapiens GN=G3BP1 PE=1 SV=1	sp|Q13283|G3BP1_HUMAN	52 kDa	30	19	22	23.6667
Putative pre-mRNA-splicing factor ATP-dependent RNA helicase DHX15 OS=Homo sapiens GN=DHX15 PE=1 SV=2	sp|O43143|DHX15_HUMAN	91 kDa	27	21	22	23.3333
Protein-L-isoaspartate(D-aspartate) O-methyltransferase OS=Homo sapiens GN=PCMT1 PE=1 SV=4	sp|P22061|PIMT_HUMAN	25 kDa	26	18	22	22
CTP synthase 1 OS=Homo sapiens GN=CTPS1 PE=1 SV=2	sp|P17812|PYRG1_HUMAN	67 kDa	26	16	22	21.3333
Serine/threonine-protein kinase PAK 1 OS=Homo sapiens GN=PAK1 PE=1 SV=2	sp|Q13153|PAK1_HUMAN	61 kDa	26	16	22	21.3333
N-alpha-acetyltransferase 15, NatA auxiliary subunit OS=Homo sapiens GN=NAA15 PE=1 SV=1	sp|Q9BXJ9|NAA15_HUMAN	101 kDa	25	23	22	23.3333
Eukaryotic translation initiation factor 4H OS=Homo sapiens GN=EIF4H PE=1 SV=5	sp|Q15056|IF4H_HUMAN	27 kDa	25	22	22	23
40S ribosomal protein S16 OS=Homo sapiens GN=RPS16 PE=1 SV=2	sp|P62249|RS16_HUMAN	16 kDa	23	28	22	24.3333
Alpha-soluble NSF attachment protein OS=Homo sapiens GN=NAPA PE=1 SV=3	sp|P54920|SNAA_HUMAN	33 kDa	23	17	22	20.6667
Replication protein A 32 kDa subunit OS=Homo sapiens GN=RPA2 PE=1 SV=1	sp|P15927|RFA2_HUMAN	29 kDa	21	26	22	23
Histone-binding protein RBBP4 OS=Homo sapiens GN=RBBP4 PE=1 SV=3	sp|Q09028|RBBP4_HUMAN	48 kDa	21	25	22	22.6667
26S proteasome non-ATPase regulatory subunit 3 OS=Homo sapiens GN=PSMD3 PE=1 SV=2	sp|O43242|PSMD3_HUMAN	61 kDa	21	23	22	22
Adenylate kinase 2, mitochondrial OS=Homo sapiens GN=AK2 PE=1 SV=2	sp|P54819|KAD2_HUMAN	26 kDa	21	23	22	22
60S ribosomal protein L31 OS=Homo sapiens GN=RPL31 PE=1 SV=1	sp|P62899|RL31_HUMAN	14 kDa	21	17	22	20
Eukaryotic translation initiation factor 2 subunit 3 OS=Homo sapiens GN=EIF2S3 PE=1 SV=3	sp|P41091|IF2G_HUMAN	51 kDa	21	14	22	19
Actin-related protein 2 OS=Homo sapiens GN=ACTR2 PE=1 SV=1	sp|P61160|ARP2_HUMAN	45 kDa	20	26	22	22.6667
NudC domain-containing protein 2 OS=Homo sapiens GN=NUDCD2 PE=1 SV=1	sp|Q8WVJ2|NUDC2_HUMAN	18 kDa	19	26	22	22.3333
Low molecular weight phosphotyrosine protein phosphatase OS=Homo sapiens GN=ACP1 PE=1 SV=3	sp|P24666|PPAC_HUMAN	18 kDa	19	19	22	20
Programmed cell death protein 5 OS=Homo sapiens GN=PDCD5 PE=1 SV=3	sp|O14737|PDCD5_HUMAN	14 kDa	16	21	22	19.6667
Splicing factor 3A subunit 3 OS=Homo sapiens GN=SF3A3 PE=1 SV=1	sp|Q12874|SF3A3_HUMAN	59 kDa	13	27	22	20.6667
Hsc70-interacting protein OS=Homo sapiens GN=ST13 PE=1 SV=2	sp|P50502|F10A1_HUMAN	41 kDa	10	20	22	17.3333
40S ribosomal protein S15 OS=Homo sapiens GN=RPS15 PE=1 SV=2	sp|P62841|RS15_HUMAN	17 kDa	63	32	21	38.6667
60S ribosomal protein L4 OS=Homo sapiens GN=RPL4 PE=1 SV=5	sp|P36578|RL4_HUMAN	48 kDa	55	19	21	31.6667
60S ribosomal protein L9 OS=Homo sapiens GN=RPL9 PE=1 SV=1	sp|P32969|RL9_HUMAN	22 kDa	44	25	21	30
Treacle protein OS=Homo sapiens GN=TCOF1 PE=1 SV=3	sp|Q13428|TCOF_HUMAN	152 kDa	43	8	21	24
Squamous cell carcinoma antigen recognized by T-cells 3 OS=Homo sapiens GN=SART3 PE=1 SV=1	sp|Q15020|SART3_HUMAN	110 kDa	35	19	21	25
60S ribosomal protein L24 OS=Homo sapiens GN=RPL24 PE=1 SV=1	sp|P83731|RL24_HUMAN	18 kDa	30	16	21	22.3333
Ras-related protein Rab-11A OS=Homo sapiens GN=RAB11A PE=1 SV=3	sp|P62491|RB11A_HUMAN	24 kDa	28	21	21	23.3333
Heterogeneous nuclear ribonucleoprotein U-like protein 2 OS=Homo sapiens GN=HNRNPUL2 PE=1 SV=1	sp|Q1KMD3|HNRL2_HUMAN	85 kDa	26	19	21	22
Proteasome subunit beta type-2 OS=Homo sapiens GN=PSMB2 PE=1 SV=1	sp|P49721|PSB2_HUMAN	23 kDa	24	19	21	21.3333
Prefoldin subunit 2 OS=Homo sapiens GN=PFDN2 PE=1 SV=1	sp|Q9UHV9|PFD2_HUMAN	17 kDa	23	32	21	25.3333
Gamma-glutamylcyclotransferase OS=Homo sapiens GN=GGCT PE=1 SV=1	sp|O75223|GGCT_HUMAN	21 kDa	23	23	21	22.3333
Aconitate hydratase, mitochondrial OS=Homo sapiens GN=ACO2 PE=1 SV=2	sp|Q99798|ACON_HUMAN	85 kDa	23	20	21	21.3333
Prolyl endopeptidase OS=Homo sapiens GN=PREP PE=1 SV=2	sp|P48147|PPCE_HUMAN	81 kDa	23	10	21	18
UPF0568 protein C14orf166 OS=Homo sapiens GN=C14orf166 PE=1 SV=1	sp|Q9Y224|CN166_HUMAN	28 kDa	22	23	21	22
ATP-binding cassette sub-family E member 1 OS=Homo sapiens GN=ABCE1 PE=1 SV=1	sp|P61221|ABCE1_HUMAN	67 kDa	21	20	21	20.6667
Serine/arginine-rich splicing factor 4 OS=Homo sapiens GN=SRSF4 PE=1 SV=2	sp|Q08170|SRSF4_HUMAN	57 kDa	21	17	21	19.6667
Acidic leucine-rich nuclear phosphoprotein 32 family member E OS=Homo sapiens GN=ANP32E PE=1 SV=1	sp|Q9BTT0|AN32E_HUMAN	31 kDa	20	36	21	25.6667
Glucosamine-6-phosphate isomerase 1 OS=Homo sapiens GN=GNPDA1 PE=1 SV=1	sp|P46926|GNPI1_HUMAN	33 kDa	19	22	21	20.6667
Xaa-Pro dipeptidase OS=Homo sapiens GN=PEPD PE=1 SV=3	sp|P12955|PEPD_HUMAN	55 kDa	19	17	21	19
Calmodulin OS=Homo sapiens GN=CALM1 PE=1 SV=2	sp|P62158|CALM_HUMAN	17 kDa	18	29	21	22.6667
Aldose reductase OS=Homo sapiens GN=AKR1B1 PE=1 SV=3	sp|P15121|ALDR_HUMAN	36 kDa	18	16	21	18.3333
E3 ubiquitin-protein ligase RNF213 OS=Homo sapiens GN=RNF213 PE=1 SV=3	sp|Q63HN8|RN213_HUMAN	591 kDa	18	5	21	14.6667
Ras-related protein Rab-5A OS=Homo sapiens GN=RAB5A PE=1 SV=2	sp|P20339|RAB5A_HUMAN	24 kDa	17	18	21	18.6667
Large proline-rich protein BAG6 OS=Homo sapiens GN=BAG6 PE=1 SV=2	sp|P46379|BAG6_HUMAN	119 kDa	16	22	21	19.6667
S-adenosylmethionine synthase isoform type-2 OS=Homo sapiens GN=MAT2A PE=1 SV=1	sp|P31153|METK2_HUMAN	44 kDa	16	19	21	18.6667
Kinesin-like protein KIF11 OS=Homo sapiens GN=KIF11 PE=1 SV=2	sp|P52732|KIF11_HUMAN	119 kDa	15	23	21	19.6667
Septin-2 OS=Homo sapiens GN=SEPT2 PE=1 SV=1	sp|Q15019|SEPT2_HUMAN	41 kDa	13	21	21	18.3333
Ubiquitin-like protein ISG15 OS=Homo sapiens GN=ISG15 PE=1 SV=5	sp|P05161|ISG15_HUMAN	18 kDa	12	22	21	18.3333
Retinoblastoma-associated protein OS=Homo sapiens GN=RB1 PE=1 SV=2	sp|P06400|RB_HUMAN	106 kDa	12	19	21	17.3333
Na(+)/H(+) exchange regulatory cofactor NHE-RF1 OS=Homo sapiens GN=SLC9A3R1 PE=1 SV=4	sp|O14745|NHRF1_HUMAN	39 kDa	12	18	21	17
Histidine--tRNA ligase, cytoplasmic OS=Homo sapiens GN=HARS PE=1 SV=2	sp|P12081|SYHC_HUMAN	57 kDa	8	21	21	16.6667
PEST proteolytic signal-containing nuclear protein OS=Homo sapiens GN=PCNP PE=1 SV=2	sp|Q8WW12|PCNP_HUMAN	19 kDa	44	36	20	33.3333
40S ribosomal protein S5 OS=Homo sapiens GN=RPS5 PE=1 SV=4	sp|P46782|RS5_HUMAN	23 kDa	36	26	20	27.3333
Small nuclear ribonucleoprotein F OS=Homo sapiens GN=SNRPF PE=1 SV=1	sp|P62306|RUXF_HUMAN	10 kDa	32	24	20	25.3333
Eukaryotic translation initiation factor 5B OS=Homo sapiens GN=EIF5B PE=1 SV=4	sp|O60841|IF2P_HUMAN	139 kDa	32	12	20	21.3333
Heterogeneous nuclear ribonucleoprotein H3 OS=Homo sapiens GN=HNRNPH3 PE=1 SV=2	sp|P31942|HNRH3_HUMAN	37 kDa	30	20	20	23.3333
Y-box-binding protein 3 OS=Homo sapiens GN=YBX3 PE=1 SV=4	sp|P16989|YBOX3_HUMAN	40 kDa	27	20	20	22.3333
60S ribosomal protein L14 OS=Homo sapiens GN=RPL14 PE=1 SV=4	sp|P50914|RL14_HUMAN	23 kDa	27	15	20	20.6667
Spermidine synthase OS=Homo sapiens GN=SRM PE=1 SV=1	sp|P19623|SPEE_HUMAN	34 kDa	26	22	20	22.6667
Eukaryotic translation initiation factor 3 subunit K OS=Homo sapiens GN=EIF3K PE=1 SV=1	sp|Q9UBQ5|EIF3K_HUMAN	25 kDa	23	23	20	22
Protein flightless-1 homolog OS=Homo sapiens GN=FLII PE=1 SV=2	sp|Q13045|FLII_HUMAN	145 kDa	23	13	20	18.6667
Heterogeneous nuclear ribonucleoprotein D-like OS=Homo sapiens GN=HNRNPDL PE=1 SV=3	sp|O14979|HNRDL_HUMAN	46 kDa	22	24	20	22
Mitotic checkpoint protein BUB3 OS=Homo sapiens GN=BUB3 PE=1 SV=1	sp|O43684|BUB3_HUMAN	37 kDa	22	20	20	20.6667
U1 small nuclear ribonucleoprotein A OS=Homo sapiens GN=SNRPA PE=1 SV=3	sp|P09012|SNRPA_HUMAN	31 kDa	22	15	20	19
40S ribosomal protein S21 OS=Homo sapiens GN=RPS21 PE=1 SV=1	sp|P63220|RS21_HUMAN	9 kDa	21	21	20	20.6667
Ubiquitin carboxyl-terminal hydrolase isozyme L3 OS=Homo sapiens GN=UCHL3 PE=1 SV=1	sp|P15374|UCHL3_HUMAN	26 kDa	20	22	20	20.6667
Ubiquitin-conjugating enzyme E2 N OS=Homo sapiens GN=UBE2N PE=1 SV=1	sp|P61088|UBE2N_HUMAN	17 kDa	19	20	20	19.6667
Ras suppressor protein 1 OS=Homo sapiens GN=RSU1 PE=1 SV=3	sp|Q15404|RSU1_HUMAN	32 kDa	19	17	20	18.6667
Cleavage and polyadenylation specificity factor subunit 5 OS=Homo sapiens GN=NUDT21 PE=1 SV=1	sp|O43809|CPSF5_HUMAN	26 kDa	17	12	20	16.3333
Cold shock domain-containing protein E1 OS=Homo sapiens GN=CSDE1 PE=1 SV=2	sp|O75534|CSDE1_HUMAN	89 kDa	16	24	20	20
SWI/SNF complex subunit SMARCC1 OS=Homo sapiens GN=SMARCC1 PE=1 SV=3	sp|Q92922|SMRC1_HUMAN	123 kDa	16	17	20	17.6667
Leucine-rich PPR motif-containing protein, mitochondrial OS=Homo sapiens GN=LRPPRC PE=1 SV=3	sp|P42704|LPPRC_HUMAN	158 kDa	15	28	20	21
Proline synthase co-transcribed bacterial homolog protein OS=Homo sapiens GN=PROSC PE=1 SV=1	sp|O94903|PROSC_HUMAN	30 kDa	13	20	20	17.6667
Eukaryotic translation initiation factor 3 subunit M OS=Homo sapiens GN=EIF3M PE=1 SV=1	sp|Q7L2H7|EIF3M_HUMAN	43 kDa	12	26	20	19.3333
tRNA (cytosine(34)-C(5))-methyltransferase OS=Homo sapiens GN=NSUN2 PE=1 SV=2	sp|Q08J23|NSUN2_HUMAN	86 kDa	9	13	20	14
A-kinase anchor protein 2 OS=Homo sapiens GN=AKAP2 PE=1 SV=3	sp|Q9Y2D5|AKAP2_HUMAN	95 kDa	8	11	20	13
DNA-directed RNA polymerase I subunit RPA1 OS=Homo sapiens GN=POLR1A PE=1 SV=2	sp|O95602|RPA1_HUMAN	195 kDa	6	5	20	10.3333
GRIP1-associated protein 1 OS=Homo sapiens GN=GRIPAP1 PE=1 SV=1	sp|Q4V328|GRAP1_HUMAN	96 kDa	2	30	20	17.3333
Bcl-2-associated transcription factor 1 OS=Homo sapiens GN=BCLAF1 PE=1 SV=2	sp|Q9NYF8|BCLF1_HUMAN	106 kDa	35	11	19	21.6667
60S ribosomal protein L7a OS=Homo sapiens GN=RPL7A PE=1 SV=2	sp|P62424|RL7A_HUMAN	30 kDa	33	18	19	23.3333
40S ribosomal protein S24 OS=Homo sapiens GN=RPS24 PE=1 SV=1	sp|P62847|RS24_HUMAN	15 kDa	33	14	19	22
60S ribosomal protein L18 OS=Homo sapiens GN=RPL18 PE=1 SV=2	sp|Q07020|RL18_HUMAN	22 kDa	30	13	19	20.6667
Heterogeneous nuclear ribonucleoprotein U-like protein 1 OS=Homo sapiens GN=HNRNPUL1 PE=1 SV=2	sp|Q9BUJ2|HNRL1_HUMAN	96 kDa	29	10	19	19.3333
Cytoplasmic aconitate hydratase OS=Homo sapiens GN=ACO1 PE=1 SV=3	sp|P21399|ACOC_HUMAN	98 kDa	27	17	19	21
Small nuclear ribonucleoprotein-associated proteins B and B' OS=Homo sapiens GN=SNRPB PE=1 SV=2	sp|P14678|RSMB_HUMAN	25 kDa	26	18	19	21
Serine/arginine-rich splicing factor 9 OS=Homo sapiens GN=SRSF9 PE=1 SV=1	sp|Q13242|SRSF9_HUMAN	26 kDa	24	20	19	21
Nascent polypeptide-associated complex subunit alpha OS=Homo sapiens GN=NACA PE=1 SV=1	sp|Q13765|NACA_HUMAN	23 kDa	23	31	19	24.3333
Macrophage-capping protein OS=Homo sapiens GN=CAPG PE=1 SV=2	sp|P40121|CAPG_HUMAN	38 kDa	23	21	19	21
Synaptic vesicle membrane protein VAT-1 homolog OS=Homo sapiens GN=VAT1 PE=1 SV=2	sp|Q99536|VAT1_HUMAN	42 kDa	23	16	19	19.3333
V-type proton ATPase subunit B, brain isoform OS=Homo sapiens GN=ATP6V1B2 PE=1 SV=3	sp|P21281|VATB2_HUMAN	57 kDa	22	12	19	17.6667
Prostaglandin E synthase 3 OS=Homo sapiens GN=PTGES3 PE=1 SV=1	sp|Q15185|TEBP_HUMAN	19 kDa	21	25	19	21.6667
BAG family molecular chaperone regulator 2 OS=Homo sapiens GN=BAG2 PE=1 SV=1	sp|O95816|BAG2_HUMAN	24 kDa	21	20	19	20
Casein kinase II subunit beta OS=Homo sapiens GN=CSNK2B PE=1 SV=1	sp|P67870|CSK2B_HUMAN	25 kDa	21	18	19	19.3333
Enhancer of mRNA-decapping protein 4 OS=Homo sapiens GN=EDC4 PE=1 SV=1	sp|Q6P2E9|EDC4_HUMAN	152 kDa	20	12	19	17
Protein CDV3 homolog OS=Homo sapiens GN=CDV3 PE=1 SV=1	sp|Q9UKY7|CDV3_HUMAN	27 kDa	19	20	19	19.3333
Actin-related protein 2/3 complex subunit 5 OS=Homo sapiens GN=ARPC5 PE=1 SV=3	sp|O15511|ARPC5_HUMAN	16 kDa	17	18	19	18
Prefoldin subunit 4 OS=Homo sapiens GN=PFDN4 PE=1 SV=1	sp|Q9NQP4|PFD4_HUMAN	15 kDa	17	17	19	17.6667
Sorcin OS=Homo sapiens GN=SRI PE=1 SV=1	sp|P30626|SORCN_HUMAN	22 kDa	16	25	19	20
Oxysterol-binding protein 1 OS=Homo sapiens GN=OSBP PE=1 SV=1	sp|P22059|OSBP1_HUMAN	89 kDa	16	12	19	15.6667
Proteasome activator complex subunit 3 OS=Homo sapiens GN=PSME3 PE=1 SV=1	sp|P61289|PSME3_HUMAN	30 kDa	15	29	19	21
Ubiquitin carboxyl-terminal hydrolase 15 OS=Homo sapiens GN=USP15 PE=1 SV=3	sp|Q9Y4E8|UBP15_HUMAN	112 kDa	15	15	19	16.3333
Putative RNA-binding protein Luc7-like 2 OS=Homo sapiens GN=LUC7L2 PE=1 SV=2	sp|Q9Y383|LC7L2_HUMAN	47 kDa	13	22	19	18
GTPase-activating protein and VPS9 domain-containing protein 1 OS=Homo sapiens GN=GAPVD1 PE=1 SV=2	sp|Q14C86|GAPD1_HUMAN	165 kDa	13	8	19	13.3333
Regulator of chromosome condensation OS=Homo sapiens GN=RCC1 PE=1 SV=1	sp|P18754|RCC1_HUMAN	45 kDa	12	13	19	14.6667
Structural maintenance of chromosomes protein 3 OS=Homo sapiens GN=SMC3 PE=1 SV=2	sp|Q9UQE7|SMC3_HUMAN	142 kDa	11	14	19	14.6667
Serine/threonine-protein phosphatase 2A 65 kDa regulatory subunit A beta isoform OS=Homo sapiens GN=PPP2R1B PE=1 SV=3	sp|P30154|2AAB_HUMAN	66 kDa	10	20	19	16.3333
Ribonuclease inhibitor OS=Homo sapiens GN=RNH1 PE=1 SV=2	sp|P13489|RINI_HUMAN	50 kDa	9	17	19	15
Ubiquitin-like modifier-activating enzyme 6 OS=Homo sapiens GN=UBA6 PE=1 SV=1	sp|A0AVT1|UBA6_HUMAN	118 kDa	9	10	19	12.6667
Proline-, glutamic acid- and leucine-rich protein 1 OS=Homo sapiens GN=PELP1 PE=1 SV=2	sp|Q8IZL8|PELP1_HUMAN	120 kDa	6	21	19	15.3333
Transforming acidic coiled-coil-containing protein 3 OS=Homo sapiens GN=TACC3 PE=1 SV=1	sp|Q9Y6A5|TACC3_HUMAN	90 kDa	6	19	19	14.6667
Pre-mRNA-splicing regulator WTAP OS=Homo sapiens GN=WTAP PE=1 SV=2	sp|Q15007|FL2D_HUMAN	44 kDa	6	18	19	14.3333
C-Jun-amino-terminal kinase-interacting protein 4 OS=Homo sapiens GN=SPAG9 PE=1 SV=4	sp|O60271|JIP4_HUMAN	146 kDa	4	7	19	10
CAP-Gly domain-containing linker protein 1 OS=Homo sapiens GN=CLIP1 PE=1 SV=2	sp|P30622|CLIP1_HUMAN	162 kDa	2	18	19	13
Interleukin enhancer-binding factor 3 OS=Homo sapiens GN=ILF3 PE=1 SV=3	sp|Q12906|ILF3_HUMAN	95 kDa	52	13	18	27.6667
60S ribosomal protein L3 OS=Homo sapiens GN=RPL3 PE=1 SV=2	sp|P39023|RL3_HUMAN	46 kDa	40	11	18	23
60S ribosomal protein L18a OS=Homo sapiens GN=RPL18A PE=1 SV=2	sp|Q02543|RL18A_HUMAN	21 kDa	39	20	18	25.6667
40S ribosomal protein S15a OS=Homo sapiens GN=RPS15A PE=1 SV=2	sp|P62244|RS15A_HUMAN	15 kDa	36	21	18	25
Transforming protein RhoA OS=Homo sapiens GN=RHOA PE=1 SV=1	sp|P61586|RHOA_HUMAN	22 kDa	35	17	18	23.3333
Small nuclear ribonucleoprotein Sm D3 OS=Homo sapiens GN=SNRPD3 PE=1 SV=1	sp|P62318|SMD3_HUMAN	14 kDa	29	25	18	24
Poly [ADP-ribose] polymerase 1 OS=Homo sapiens GN=PARP1 PE=1 SV=4	sp|P09874|PARP1_HUMAN	113 kDa	28	8	18	18
Probable ATP-dependent RNA helicase DDX6 OS=Homo sapiens GN=DDX6 PE=1 SV=2	sp|P26196|DDX6_HUMAN	54 kDa	24	20	18	20.6667
Small nuclear ribonucleoprotein Sm D1 OS=Homo sapiens GN=SNRPD1 PE=1 SV=1	sp|P62314|SMD1_HUMAN	13 kDa	23	25	18	22
Eukaryotic translation initiation factor 3 subunit E OS=Homo sapiens GN=EIF3E PE=1 SV=1	sp|P60228|EIF3E_HUMAN	52 kDa	22	19	18	19.6667
Histone H1.5 OS=Homo sapiens GN=HIST1H1B PE=1 SV=3	sp|P16401|H15_HUMAN	23 kDa	22	17	18	19
Ribose-5-phosphate isomerase OS=Homo sapiens GN=RPIA PE=1 SV=3	sp|P49247|RPIA_HUMAN	33 kDa	21	19	18	19.3333
Glucose-6-phosphate 1-dehydrogenase OS=Homo sapiens GN=G6PD PE=1 SV=4	sp|P11413|G6PD_HUMAN	59 kDa	21	11	18	16.6667
Acetyl-CoA acetyltransferase, mitochondrial OS=Homo sapiens GN=ACAT1 PE=1 SV=1	sp|P24752|THIL_HUMAN	45 kDa	20	20	18	19.3333
26S protease regulatory subunit 6B OS=Homo sapiens GN=PSMC4 PE=1 SV=2	sp|P43686|PRS6B_HUMAN	47 kDa	20	18	18	18.6667
Cytosol aminopeptidase OS=Homo sapiens GN=LAP3 PE=1 SV=3	sp|P28838|AMPL_HUMAN	56 kDa	20	16	18	18
Deoxyhypusine synthase OS=Homo sapiens GN=DHPS PE=1 SV=1	sp|P49366|DHYS_HUMAN	41 kDa	19	25	18	20.6667
Hydroxyacyl-coenzyme A dehydrogenase, mitochondrial OS=Homo sapiens GN=HADH PE=1 SV=3	sp|Q16836|HCDH_HUMAN	34 kDa	19	19	18	18.6667
Protein RCC2 OS=Homo sapiens GN=RCC2 PE=1 SV=2	sp|Q9P258|RCC2_HUMAN	56 kDa	19	11	18	16
26S proteasome non-ATPase regulatory subunit 12 OS=Homo sapiens GN=PSMD12 PE=1 SV=3	sp|O00232|PSD12_HUMAN	53 kDa	18	17	18	17.6667
Cell division cycle 5-like protein OS=Homo sapiens GN=CDC5L PE=1 SV=2	sp|Q99459|CDC5L_HUMAN	92 kDa	18	10	18	15.3333
Serine/threonine-protein phosphatase PP1-beta catalytic subunit OS=Homo sapiens GN=PPP1CB PE=1 SV=3	sp|P62140|PP1B_HUMAN	37 kDa	17	20	18	18.3333
Glutathione S-transferase omega-1 OS=Homo sapiens GN=GSTO1 PE=1 SV=2	sp|P78417|GSTO1_HUMAN	28 kDa	16	19	18	17.6667
Synaptobrevin homolog YKT6 OS=Homo sapiens GN=YKT6 PE=1 SV=1	sp|O15498|YKT6_HUMAN	22 kDa	16	16	18	16.6667
Actin-related protein 2/3 complex subunit 2 OS=Homo sapiens GN=ARPC2 PE=1 SV=1	sp|O15144|ARPC2_HUMAN	34 kDa	16	12	18	15.3333
Protein arginine N-methyltransferase 1 OS=Homo sapiens GN=PRMT1 PE=1 SV=2	sp|Q99873|ANM1_HUMAN	42 kDa	13	26	18	19
Small acidic protein OS=Homo sapiens GN=SMAP PE=1 SV=1	sp|O00193|SMAP_HUMAN	20 kDa	13	17	18	16
Isoaspartyl peptidase/L-asparaginase OS=Homo sapiens GN=ASRGL1 PE=1 SV=2	sp|Q7L266|ASGL1_HUMAN	32 kDa	13	17	18	16
Methylosome subunit pICln OS=Homo sapiens GN=CLNS1A PE=1 SV=1	sp|P54105|ICLN_HUMAN	26 kDa	12	21	18	17
Ubiquitin carboxyl-terminal hydrolase 7 OS=Homo sapiens GN=USP7 PE=1 SV=2	sp|Q93009|UBP7_HUMAN	128 kDa	12	10	18	13.3333
Signal transducer and activator of transcription 1-alpha/beta OS=Homo sapiens GN=STAT1 PE=1 SV=2	sp|P42224|STAT1_HUMAN	87 kDa	11	18	18	15.6667
Pre-mRNA-processing factor 19 OS=Homo sapiens GN=PRPF19 PE=1 SV=1	sp|Q9UMS4|PRP19_HUMAN	55 kDa	11	14	18	14.3333
dCTP pyrophosphatase 1 OS=Homo sapiens GN=DCTPP1 PE=1 SV=1	sp|Q9H773|DCTP1_HUMAN	19 kDa	10	16	18	14.6667
Kinesin-like protein KIF15 OS=Homo sapiens GN=KIF15 PE=1 SV=1	sp|Q9NS87|KIF15_HUMAN	160 kDa	2	17	18	12.3333
Thyroid hormone receptor-associated protein 3 OS=Homo sapiens GN=THRAP3 PE=1 SV=2	sp|Q9Y2W1|TR150_HUMAN	109 kDa	41	14	17	24
Apoptosis regulator BAX OS=Homo sapiens GN=BAX PE=1 SV=1	sp|Q07812|BAX_HUMAN	21 kDa	22	18	17	19
Protein arginine N-methyltransferase 5 OS=Homo sapiens GN=PRMT5 PE=1 SV=4	sp|O14744|ANM5_HUMAN	73 kDa	20	14	17	17
ATP-dependent RNA helicase DDX3X OS=Homo sapiens GN=DDX3X PE=1 SV=3	sp|O00571|DDX3X_HUMAN	73 kDa	20	14	17	17
Thioredoxin-like protein 1 OS=Homo sapiens GN=TXNL1 PE=1 SV=3	sp|O43396|TXNL1_HUMAN	32 kDa	19	18	17	18
Exosome complex exonuclease RRP44 OS=Homo sapiens GN=DIS3 PE=1 SV=2	sp|Q9Y2L1|RRP44_HUMAN	109 kDa	19	8	17	14.6667
GrpE protein homolog 1, mitochondrial OS=Homo sapiens GN=GRPEL1 PE=1 SV=2	sp|Q9HAV7|GRPE1_HUMAN	24 kDa	17	22	17	18.6667
40S ribosomal protein S28 OS=Homo sapiens GN=RPS28 PE=1 SV=1	sp|P62857|RS28_HUMAN	8 kDa	17	14	17	16
Serine hydroxymethyltransferase, mitochondrial OS=Homo sapiens GN=SHMT2 PE=1 SV=3	sp|P34897|GLYM_HUMAN	56 kDa	16	20	17	17.6667
Diablo homolog, mitochondrial OS=Homo sapiens GN=DIABLO PE=1 SV=1	sp|Q9NR28|DBLOH_HUMAN	27 kDa	15	19	17	17
Tetratricopeptide repeat protein 1 OS=Homo sapiens GN=TTC1 PE=1 SV=1	sp|Q99614|TTC1_HUMAN	34 kDa	15	16	17	16
Eukaryotic translation initiation factor 6 OS=Homo sapiens GN=EIF6 PE=1 SV=1	sp|P56537|IF6_HUMAN	27 kDa	15	15	17	15.6667
Ubiquitin-protein ligase E3A OS=Homo sapiens GN=UBE3A PE=1 SV=4	sp|Q05086|UBE3A_HUMAN	101 kDa	15	12	17	14.6667
DNA polymerase delta catalytic subunit OS=Homo sapiens GN=POLD1 PE=1 SV=2	sp|P28340|DPOD1_HUMAN	124 kDa	13	7	17	12.3333
Glutamate dehydrogenase 1, mitochondrial OS=Homo sapiens GN=GLUD1 PE=1 SV=2	sp|P00367|DHE3_HUMAN	61 kDa	12	16	17	15
Nuclear pore complex protein Nup93 OS=Homo sapiens GN=NUP93 PE=1 SV=2	sp|Q8N1F7|NUP93_HUMAN	93 kDa	12	15	17	14.6667
Transportin-1 OS=Homo sapiens GN=TNPO1 PE=1 SV=2	sp|Q92973|TNPO1_HUMAN	102 kDa	12	12	17	13.6667
Huntingtin-interacting protein K OS=Homo sapiens GN=HYPK PE=1 SV=2	sp|Q9NX55|HYPK_HUMAN	15 kDa	10	16	17	14.3333
Cleavage and polyadenylation specificity factor subunit 1 OS=Homo sapiens GN=CPSF1 PE=1 SV=2	sp|Q10570|CPSF1_HUMAN	161 kDa	9	8	17	11.3333
Elongator complex protein 1 OS=Homo sapiens GN=IKBKAP PE=1 SV=3	sp|O95163|ELP1_HUMAN	150 kDa	8	9	17	11.3333
Eukaryotic translation initiation factor 5 OS=Homo sapiens GN=EIF5 PE=1 SV=2	sp|P55010|IF5_HUMAN	49 kDa	7	14	17	12.6667
RNA-binding motif protein, X chromosome OS=Homo sapiens GN=RBMX PE=1 SV=3	sp|P38159|RBMX_HUMAN	42 kDa	35	18	16	23
60S ribosomal protein L30 OS=Homo sapiens GN=RPL30 PE=1 SV=2	sp|P62888|RL30_HUMAN	13 kDa	33	22	16	23.6667
Myosin regulatory light chain 12B OS=Homo sapiens GN=MYL12B PE=1 SV=2	sp|O14950|ML12B_HUMAN	20 kDa	29	32	16	25.6667
60S ribosomal protein L7 OS=Homo sapiens GN=RPL7 PE=1 SV=1	sp|P18124|RL7_HUMAN	29 kDa	28	14	16	19.3333
28 kDa heat- and acid-stable phosphoprotein OS=Homo sapiens GN=PDAP1 PE=1 SV=1	sp|Q13442|HAP28_HUMAN	21 kDa	24	17	16	19
Signal recognition particle subunit SRP68 OS=Homo sapiens GN=SRP68 PE=1 SV=2	sp|Q9UHB9|SRP68_HUMAN	71 kDa	22	10	16	16
Valine--tRNA ligase OS=Homo sapiens GN=VARS PE=1 SV=4	sp|P26640|SYVC_HUMAN	140 kDa	21	9	16	15.3333
Glia maturation factor gamma OS=Homo sapiens GN=GMFG PE=1 SV=1	sp|O60234|GMFG_HUMAN	17 kDa	20	20	16	18.6667
Dipeptidyl peptidase 3 OS=Homo sapiens GN=DPP3 PE=1 SV=2	sp|Q9NY33|DPP3_HUMAN	83 kDa	17	18	16	17
LIM and SH3 domain protein 1 OS=Homo sapiens GN=LASP1 PE=1 SV=2	sp|Q14847|LASP1_HUMAN	30 kDa	16	20	16	17.3333
Electron transfer flavoprotein subunit alpha, mitochondrial OS=Homo sapiens GN=ETFA PE=1 SV=1	sp|P13804|ETFA_HUMAN	35 kDa	16	12	16	14.6667
FK506-binding protein 15 OS=Homo sapiens GN=FKBP15 PE=1 SV=2	sp|Q5T1M5|FKB15_HUMAN	134 kDa	16	5	16	12.3333
Tubulin-folding cofactor B OS=Homo sapiens GN=TBCB PE=1 SV=2	sp|Q99426|TBCB_HUMAN	27 kDa	15	18	16	16.3333
Cytosolic non-specific dipeptidase OS=Homo sapiens GN=CNDP2 PE=1 SV=2	sp|Q96KP4|CNDP2_HUMAN	53 kDa	15	16	16	15.6667
COP9 signalosome complex subunit 8 OS=Homo sapiens GN=COPS8 PE=1 SV=1	sp|Q99627|CSN8_HUMAN	23 kDa	15	13	16	14.6667
Heme-binding protein 2 OS=Homo sapiens GN=HEBP2 PE=1 SV=1	sp|Q9Y5Z4|HEBP2_HUMAN	23 kDa	12	13	16	13.6667
Keratin, type II cytoskeletal 2 epidermal OS=Homo sapiens GN=KRT2 PE=1 SV=2	sp|P35908|K22E_HUMAN (+1)	65 kDa	11	25	16	17.3333
Putative RNA-binding protein Luc7-like 1 OS=Homo sapiens GN=LUC7L PE=1 SV=1	sp|Q9NQ29|LUC7L_HUMAN	44 kDa	11	19	16	15.3333
Putative RNA-binding protein 3 OS=Homo sapiens GN=RBM3 PE=1 SV=1	sp|P98179|RBM3_HUMAN	17 kDa	10	14	16	13.3333
Chloride intracellular channel protein 4 OS=Homo sapiens GN=CLIC4 PE=1 SV=4	sp|Q9Y696|CLIC4_HUMAN	29 kDa	10	10	16	12
UV excision repair protein RAD23 homolog B OS=Homo sapiens GN=RAD23B PE=1 SV=1	sp|P54727|RD23B_HUMAN	43 kDa	9	16	16	13.6667
Anamorsin OS=Homo sapiens GN=CIAPIN1 PE=1 SV=2	sp|Q6FI81|CPIN1_HUMAN	34 kDa	9	10	16	11.6667
DNA ligase 1 OS=Homo sapiens GN=LIG1 PE=1 SV=1	sp|P18858|DNLI1_HUMAN	102 kDa	7	9	16	10.6667
Protein IWS1 homolog OS=Homo sapiens GN=IWS1 PE=1 SV=2	sp|Q96ST2|IWS1_HUMAN	92 kDa	6	20	16	14
DNA excision repair protein ERCC-6-like OS=Homo sapiens GN=ERCC6L PE=1 SV=1	sp|Q2NKX8|ERC6L_HUMAN	141 kDa	1	9	16	8.66667
40S ribosomal protein S6 OS=Homo sapiens GN=RPS6 PE=1 SV=1	sp|P62753|RS6_HUMAN	29 kDa	66	8	15	29.6667
60S ribosomal protein L6 OS=Homo sapiens GN=RPL6 PE=1 SV=3	sp|Q02878|RL6_HUMAN	33 kDa	30	10	15	18.3333
40S ribosomal protein S11 OS=Homo sapiens GN=RPS11 PE=1 SV=3	sp|P62280|RS11_HUMAN	18 kDa	29	21	15	21.6667
60S ribosomal protein L13a OS=Homo sapiens GN=RPL13A PE=1 SV=2	sp|P40429|RL13A_HUMAN	24 kDa	29	7	15	17
Rho guanine nucleotide exchange factor 2 OS=Homo sapiens GN=ARHGEF2 PE=1 SV=4	sp|Q92974|ARHG2_HUMAN	112 kDa	25	12	15	17.3333
26S proteasome non-ATPase regulatory subunit 11 OS=Homo sapiens GN=PSMD11 PE=1 SV=3	sp|O00231|PSD11_HUMAN	47 kDa	20	11	15	15.3333
Signal recognition particle 14 kDa protein OS=Homo sapiens GN=SRP14 PE=1 SV=2	sp|P37108|SRP14_HUMAN	15 kDa	20	10	15	15
Ataxin-2-like protein OS=Homo sapiens GN=ATXN2L PE=1 SV=2	sp|Q8WWM7|ATX2L_HUMAN	113 kDa	20	8	15	14.3333
SRSF protein kinase 1 OS=Homo sapiens GN=SRPK1 PE=1 SV=2	sp|Q96SB4|SRPK1_HUMAN	74 kDa	19	12	15	15.3333
SAP domain-containing ribonucleoprotein OS=Homo sapiens GN=SARNP PE=1 SV=3	sp|P82979|SARNP_HUMAN	24 kDa	18	14	15	15.6667
Dynein light chain 1, cytoplasmic OS=Homo sapiens GN=DYNLL1 PE=1 SV=1	sp|P63167|DYL1_HUMAN	10 kDa	17	20	15	17.3333
Serine/arginine-rich splicing factor 6 OS=Homo sapiens GN=SRSF6 PE=1 SV=2	sp|Q13247|SRSF6_HUMAN	40 kDa	17	14	15	15.3333
NAD(P)H-hydrate epimerase OS=Homo sapiens GN=APOA1BP PE=1 SV=2	sp|Q8NCW5|NNRE_HUMAN	32 kDa	17	13	15	15
Thioredoxin OS=Homo sapiens GN=TXN PE=1 SV=3	sp|P10599|THIO_HUMAN	12 kDa	16	20	15	17
7,8-dihydro-8-oxoguanine triphosphatase OS=Homo sapiens GN=NUDT1 PE=1 SV=3	sp|P36639|8ODP_HUMAN	23 kDa	16	17	15	16
Rho-related GTP-binding protein RhoG OS=Homo sapiens GN=RHOG PE=1 SV=1	sp|P84095|RHOG_HUMAN	21 kDa	16	16	15	15.6667
Sorting nexin-2 OS=Homo sapiens GN=SNX2 PE=1 SV=2	sp|O60749|SNX2_HUMAN	58 kDa	15	18	15	16
Eukaryotic translation initiation factor 3 subunit I OS=Homo sapiens GN=EIF3I PE=1 SV=1	sp|Q13347|EIF3I_HUMAN	37 kDa	15	17	15	15.6667
WW domain-binding protein 11 OS=Homo sapiens GN=WBP11 PE=1 SV=1	sp|Q9Y2W2|WBP11_HUMAN	70 kDa	15	5	15	11.6667
WASH complex subunit FAM21A OS=Homo sapiens GN=FAM21A PE=2 SV=3	sp|Q641Q2|FA21A_HUMAN	147 kDa	15	2	15	10.6667
Golgi reassembly-stacking protein 2 OS=Homo sapiens GN=GORASP2 PE=1 SV=3	sp|Q9H8Y8|GORS2_HUMAN	47 kDa	13	18	15	15.3333
Eukaryotic translation initiation factor 3 subunit G OS=Homo sapiens GN=EIF3G PE=1 SV=2	sp|O75821|EIF3G_HUMAN	36 kDa	13	13	15	13.6667
Tropomodulin-3 OS=Homo sapiens GN=TMOD3 PE=1 SV=1	sp|Q9NYL9|TMOD3_HUMAN	40 kDa	12	19	15	15.3333
Ras GTPase-activating-like protein IQGAP2 OS=Homo sapiens GN=IQGAP2 PE=1 SV=4	sp|Q13576|IQGA2_HUMAN	181 kDa	12	17	15	14.6667
Small ubiquitin-related modifier 2 OS=Homo sapiens GN=SUMO2 PE=1 SV=3	sp|P61956|SUMO2_HUMAN	11 kDa	12	14	15	13.6667
NAD-dependent malic enzyme, mitochondrial OS=Homo sapiens GN=ME2 PE=1 SV=1	sp|P23368|MAOM_HUMAN	65 kDa	12	11	15	12.6667
Dynamin-1-like protein OS=Homo sapiens GN=DNM1L PE=1 SV=2	sp|O00429|DNM1L_HUMAN	82 kDa	12	6	15	11
Ubiquitin carboxyl-terminal hydrolase 24 OS=Homo sapiens GN=USP24 PE=1 SV=3	sp|Q9UPU5|UBP24_HUMAN	294 kDa	12	2	15	9.66667
DnaJ homolog subfamily B member 1 OS=Homo sapiens GN=DNAJB1 PE=1 SV=4	sp|P25685|DNJB1_HUMAN	38 kDa	11	13	15	13
Thymidylate kinase OS=Homo sapiens GN=DTYMK PE=1 SV=4	sp|P23919|KTHY_HUMAN	24 kDa	11	12	15	12.6667
Eukaryotic translation initiation factor 3 subunit H OS=Homo sapiens GN=EIF3H PE=1 SV=1	sp|O15372|EIF3H_HUMAN	40 kDa	10	16	15	13.6667
Rho-associated protein kinase 2 OS=Homo sapiens GN=ROCK2 PE=1 SV=4	sp|O75116|ROCK2_HUMAN	161 kDa	10	13	15	12.6667
Uncharacterized protein C9orf142 OS=Homo sapiens GN=C9orf142 PE=1 SV=2	sp|Q9BUH6|CI142_HUMAN	22 kDa	10	13	15	12.6667
Charged multivesicular body protein 4b OS=Homo sapiens GN=CHMP4B PE=1 SV=1	sp|Q9H444|CHM4B_HUMAN	25 kDa	10	12	15	12.3333
DNA-directed RNA polymerase II subunit RPB2 OS=Homo sapiens GN=POLR2B PE=1 SV=1	sp|P30876|RPB2_HUMAN	134 kDa	10	11	15	12
Coatomer subunit beta OS=Homo sapiens GN=COPB1 PE=1 SV=3	sp|P53618|COPB_HUMAN	107 kDa	9	23	15	15.6667
tRNA methyltransferase 112 homolog OS=Homo sapiens GN=TRMT112 PE=1 SV=1	sp|Q9UI30|TR112_HUMAN	14 kDa	9	15	15	13
UDP-N-acetylhexosamine pyrophosphorylase OS=Homo sapiens GN=UAP1 PE=1 SV=3	sp|Q16222|UAP1_HUMAN	59 kDa	9	11	15	11.6667
Endothelial differentiation-related factor 1 OS=Homo sapiens GN=EDF1 PE=1 SV=1	sp|O60869|EDF1_HUMAN	16 kDa	8	9	15	10.6667
Lamin-B1 OS=Homo sapiens GN=LMNB1 PE=1 SV=2	sp|P20700|LMNB1_HUMAN	66 kDa	7	14	15	12
Acetyl-CoA carboxylase 1 OS=Homo sapiens GN=ACACA PE=1 SV=2	sp|Q13085|ACACA_HUMAN	266 kDa	7	3	15	8.33333
Glyoxalase domain-containing protein 4 OS=Homo sapiens GN=GLOD4 PE=1 SV=1	sp|Q9HC38|GLOD4_HUMAN	35 kDa	5	20	15	13.3333
Band 4.1-like protein 2 OS=Homo sapiens GN=EPB41L2 PE=1 SV=1	sp|O43491|E41L2_HUMAN	113 kDa	4	13	15	10.6667
E3 ubiquitin-protein ligase BRE1A OS=Homo sapiens GN=RNF20 PE=1 SV=2	sp|Q5VTR2|BRE1A_HUMAN	114 kDa	2	20	15	12.3333
60S ribosomal protein L26 OS=Homo sapiens GN=RPL26 PE=1 SV=1	sp|P61254|RL26_HUMAN	17 kDa	36	12	14	20.6667
La-related protein 1 OS=Homo sapiens GN=LARP1 PE=1 SV=2	sp|Q6PKG0|LARP1_HUMAN	124 kDa	34	10	14	19.3333
60S ribosomal protein L15 OS=Homo sapiens GN=RPL15 PE=1 SV=2	sp|P61313|RL15_HUMAN	24 kDa	26	10	14	16.6667
Drebrin-like protein OS=Homo sapiens GN=DBNL PE=1 SV=1	sp|Q9UJU6|DBNL_HUMAN	48 kDa	22	21	14	19
V-type proton ATPase catalytic subunit A OS=Homo sapiens GN=ATP6V1A PE=1 SV=2	sp|P38606|VATA_HUMAN	68 kDa	20	15	14	16.3333
E3 ubiquitin-protein ligase UBR5 OS=Homo sapiens GN=UBR5 PE=1 SV=2	sp|O95071|UBR5_HUMAN	309 kDa	20	2	14	12
RNA-binding protein Raly OS=Homo sapiens GN=RALY PE=1 SV=1	sp|Q9UKM9|RALY_HUMAN	32 kDa	19	17	14	16.6667
Arginine--tRNA ligase, cytoplasmic OS=Homo sapiens GN=RARS PE=1 SV=2	sp|P54136|SYRC_HUMAN	75 kDa	19	13	14	15.3333
Putative ribosomal RNA methyltransferase NOP2 OS=Homo sapiens GN=NOP2 PE=1 SV=2	sp|P46087|NOP2_HUMAN	89 kDa	19	10	14	14.3333
26S proteasome non-ATPase regulatory subunit 5 OS=Homo sapiens GN=PSMD5 PE=1 SV=3	sp|Q16401|PSMD5_HUMAN	56 kDa	18	17	14	16.3333
Phosphoglucomutase-1 OS=Homo sapiens GN=PGM1 PE=1 SV=3	sp|P36871|PGM1_HUMAN	61 kDa	18	12	14	14.6667
5'-3' exoribonuclease 2 OS=Homo sapiens GN=XRN2 PE=1 SV=1	sp|Q9H0D6|XRN2_HUMAN	109 kDa	18	9	14	13.6667
Histone-binding protein RBBP7 OS=Homo sapiens GN=RBBP7 PE=1 SV=1	sp|Q16576|RBBP7_HUMAN	48 kDa	17	19	14	16.6667
26S proteasome non-ATPase regulatory subunit 13 OS=Homo sapiens GN=PSMD13 PE=1 SV=2	sp|Q9UNM6|PSD13_HUMAN	43 kDa	16	19	14	16.3333
V-type proton ATPase subunit E 1 OS=Homo sapiens GN=ATP6V1E1 PE=1 SV=1	sp|P36543|VATE1_HUMAN	26 kDa	16	15	14	15
Coatomer subunit gamma-1 OS=Homo sapiens GN=COPG1 PE=1 SV=1	sp|Q9Y678|COPG1_HUMAN	98 kDa	16	13	14	14.3333
Translin-associated protein X OS=Homo sapiens GN=TSNAX PE=1 SV=1	sp|Q99598|TSNAX_HUMAN	33 kDa	15	20	14	16.3333
Protein mago nashi homolog OS=Homo sapiens GN=MAGOH PE=1 SV=1	sp|P61326|MGN_HUMAN (+1)	17 kDa	15	16	14	15
General vesicular transport factor p115 OS=Homo sapiens GN=USO1 PE=1 SV=2	sp|O60763|USO1_HUMAN	108 kDa	15	16	14	15
Lactoylglutathione lyase OS=Homo sapiens GN=GLO1 PE=1 SV=4	sp|Q04760|LGUL_HUMAN	21 kDa	15	14	14	14.3333
Ras-related C3 botulinum toxin substrate 2 OS=Homo sapiens GN=RAC2 PE=1 SV=1	sp|P15153|RAC2_HUMAN	21 kDa	15	14	14	14.3333
Importin-7 OS=Homo sapiens GN=IPO7 PE=1 SV=1	sp|O95373|IPO7_HUMAN	120 kDa	15	13	14	14
Heterogeneous nuclear ribonucleoprotein A0 OS=Homo sapiens GN=HNRNPA0 PE=1 SV=1	sp|Q13151|ROA0_HUMAN	31 kDa	15	13	14	14
14 kDa phosphohistidine phosphatase OS=Homo sapiens GN=PHPT1 PE=1 SV=1	sp|Q9NRX4|PHP14_HUMAN	14 kDa	13	17	14	14.6667
Oligoribonuclease, mitochondrial OS=Homo sapiens GN=REXO2 PE=1 SV=3	sp|Q9Y3B8|ORN_HUMAN	27 kDa	13	16	14	14.3333
26S proteasome non-ATPase regulatory subunit 9 OS=Homo sapiens GN=PSMD9 PE=1 SV=3	sp|O00233|PSMD9_HUMAN	25 kDa	13	15	14	14
Proteasome subunit beta type-9 OS=Homo sapiens GN=PSMB9 PE=1 SV=2	sp|P28065|PSB9_HUMAN	23 kDa	13	14	14	13.6667
Protein phosphatase 1 regulatory subunit 7 OS=Homo sapiens GN=PPP1R7 PE=1 SV=1	sp|Q15435|PP1R7_HUMAN	42 kDa	12	22	14	16
Delta-1-pyrroline-5-carboxylate synthase OS=Homo sapiens GN=ALDH18A1 PE=1 SV=2	sp|P54886|P5CS_HUMAN	87 kDa	12	14	14	13.3333
Glutathione synthetase OS=Homo sapiens GN=GSS PE=1 SV=1	sp|P48637|GSHB_HUMAN	52 kDa	11	16	14	13.6667
NEDD8-conjugating enzyme Ubc12 OS=Homo sapiens GN=UBE2M PE=1 SV=1	sp|P61081|UBC12_HUMAN	21 kDa	11	11	14	12
Stomatin-like protein 2, mitochondrial OS=Homo sapiens GN=STOML2 PE=1 SV=1	sp|Q9UJZ1|STML2_HUMAN	39 kDa	10	16	14	13.3333
Dihydropteridine reductase OS=Homo sapiens GN=QDPR PE=1 SV=2	sp|P09417|DHPR_HUMAN	26 kDa	10	11	14	11.6667
L-xylulose reductase OS=Homo sapiens GN=DCXR PE=1 SV=2	sp|Q7Z4W1|DCXR_HUMAN	26 kDa	10	11	14	11.6667
Cytoplasmic dynein 1 light intermediate chain 1 OS=Homo sapiens GN=DYNC1LI1 PE=1 SV=3	sp|Q9Y6G9|DC1L1_HUMAN	57 kDa	9	11	14	11.3333
Glutathione S-transferase Mu 1 OS=Homo sapiens GN=GSTM1 PE=1 SV=3	sp|P09488|GSTM1_HUMAN	26 kDa	9	10	14	11
Proteasome-associated protein ECM29 homolog OS=Homo sapiens GN=ECM29 PE=1 SV=2	sp|Q5VYK3|ECM29_HUMAN	204 kDa	9	9	14	10.6667
E3 ubiquitin-protein ligase CBL OS=Homo sapiens GN=CBL PE=1 SV=2	sp|P22681|CBL_HUMAN	100 kDa	9	7	14	10
PERQ amino acid-rich with GYF domain-containing protein 2 OS=Homo sapiens GN=GIGYF2 PE=1 SV=1	sp|Q6Y7W6|PERQ2_HUMAN	150 kDa	9	5	14	9.33333
Isochorismatase domain-containing protein 1 OS=Homo sapiens GN=ISOC1 PE=1 SV=3	sp|Q96CN7|ISOC1_HUMAN	32 kDa	8	11	14	11
DNA topoisomerase 1 OS=Homo sapiens GN=TOP1 PE=1 SV=2	sp|P11387|TOP1_HUMAN	91 kDa	8	7	14	9.66667
AT-rich interactive domain-containing protein 1A OS=Homo sapiens GN=ARID1A PE=1 SV=3	sp|O14497|ARI1A_HUMAN	242 kDa	8	2	14	8
Coiled-coil domain-containing protein 6 OS=Homo sapiens GN=CCDC6 PE=1 SV=2	sp|Q16204|CCDC6_HUMAN	53 kDa	7	12	14	11
Actin-like protein 6A OS=Homo sapiens GN=ACTL6A PE=1 SV=1	sp|O96019|ACL6A_HUMAN	47 kDa	7	11	14	10.6667
Lysosomal alpha-glucosidase OS=Homo sapiens GN=GAA PE=1 SV=4	sp|P10253|LYAG_HUMAN	105 kDa	6	14	14	11.3333
Quinone oxidoreductase OS=Homo sapiens GN=CRYZ PE=1 SV=1	sp|Q08257|QOR_HUMAN	35 kDa	6	13	14	11
Pogo transposable element with ZNF domain OS=Homo sapiens GN=POGZ PE=1 SV=2	sp|Q7Z3K3|POGZ_HUMAN	155 kDa	6	2	14	7.33333
Nucleolar and coiled-body phosphoprotein 1 OS=Homo sapiens GN=NOLC1 PE=1 SV=2	sp|Q14978|NOLC1_HUMAN	74 kDa	57	8	13	26
Signal recognition particle subunit SRP72 OS=Homo sapiens GN=SRP72 PE=1 SV=3	sp|O76094|SRP72_HUMAN	75 kDa	24	9	13	15.3333
Vesicle-fusing ATPase OS=Homo sapiens GN=NSF PE=1 SV=3	sp|P46459|NSF_HUMAN	83 kDa	24	7	13	14.6667
Myotrophin OS=Homo sapiens GN=MTPN PE=1 SV=2	sp|P58546|MTPN_HUMAN	13 kDa	23	21	13	19
RNA-binding protein EWS OS=Homo sapiens GN=EWSR1 PE=1 SV=1	sp|Q01844|EWS_HUMAN	68 kDa	22	11	13	15.3333
Cleavage and polyadenylation specificity factor subunit 6 OS=Homo sapiens GN=CPSF6 PE=1 SV=2	sp|Q16630|CPSF6_HUMAN	59 kDa	21	15	13	16.3333
Septin-9 OS=Homo sapiens GN=SEPT9 PE=1 SV=2	sp|Q9UHD8|SEPT9_HUMAN	65 kDa	19	12	13	14.6667
Metastasis-associated protein MTA2 OS=Homo sapiens GN=MTA2 PE=1 SV=1	sp|O94776|MTA2_HUMAN	75 kDa	18	4	13	11.6667
Glycine cleavage system H protein, mitochondrial OS=Homo sapiens GN=GCSH PE=1 SV=2	sp|P23434|GCSH_HUMAN	19 kDa	17	21	13	17
Alcohol dehydrogenase [NADP(+)] OS=Homo sapiens GN=AKR1A1 PE=1 SV=3	sp|P14550|AK1A1_HUMAN	37 kDa	16	16	13	15
U4/U6.U5 tri-snRNP-associated protein 1 OS=Homo sapiens GN=SART1 PE=1 SV=1	sp|O43290|SNUT1_HUMAN	90 kDa	16	9	13	12.6667
Thymocyte nuclear protein 1 OS=Homo sapiens GN=THYN1 PE=1 SV=1	sp|Q9P016|THYN1_HUMAN	26 kDa	16	8	13	12.3333
Ribonuclease H2 subunit C OS=Homo sapiens GN=RNASEH2C PE=1 SV=1	sp|Q8TDP1|RNH2C_HUMAN	18 kDa	15	16	13	14.6667
Isocitrate dehydrogenase [NADP] cytoplasmic OS=Homo sapiens GN=IDH1 PE=1 SV=2	sp|O75874|IDHC_HUMAN	47 kDa	15	9	13	12.3333
ATP-dependent RNA helicase DDX24 OS=Homo sapiens GN=DDX24 PE=1 SV=1	sp|Q9GZR7|DDX24_HUMAN	96 kDa	15	6	13	11.3333
Ubiquitin-fold modifier-conjugating enzyme 1 OS=Homo sapiens GN=UFC1 PE=1 SV=3	sp|Q9Y3C8|UFC1_HUMAN	19 kDa	13	18	13	14.6667
Dihydrolipoyl dehydrogenase, mitochondrial OS=Homo sapiens GN=DLD PE=1 SV=2	sp|P09622|DLDH_HUMAN	54 kDa	13	18	13	14.6667
Annexin A5 OS=Homo sapiens GN=ANXA5 PE=1 SV=2	sp|P08758|ANXA5_HUMAN	36 kDa	13	13	13	13
N-alpha-acetyltransferase 10 OS=Homo sapiens GN=NAA10 PE=1 SV=1	sp|P41227|NAA10_HUMAN	26 kDa	13	13	13	13
Superkiller viralicidic activity 2-like 2 OS=Homo sapiens GN=SKIV2L2 PE=1 SV=3	sp|P42285|SK2L2_HUMAN	118 kDa	13	12	13	12.6667
Aspartate aminotransferase, cytoplasmic OS=Homo sapiens GN=GOT1 PE=1 SV=3	sp|P17174|AATC_HUMAN	46 kDa	12	16	13	13.6667
Phenylalanine--tRNA ligase alpha subunit OS=Homo sapiens GN=FARSA PE=1 SV=3	sp|Q9Y285|SYFA_HUMAN	58 kDa	12	16	13	13.6667
Replication protein A 14 kDa subunit OS=Homo sapiens GN=RPA3 PE=1 SV=1	sp|P35244|RFA3_HUMAN	14 kDa	12	15	13	13.3333
TIP41-like protein OS=Homo sapiens GN=TIPRL PE=1 SV=2	sp|O75663|TIPRL_HUMAN	31 kDa	12	13	13	12.6667
Ankyrin repeat and KH domain-containing protein 1 OS=Homo sapiens GN=ANKHD1 PE=1 SV=1	sp|Q8IWZ3|ANKH1_HUMAN	269 kDa	12	5	13	10
Single-stranded DNA-binding protein, mitochondrial OS=Homo sapiens GN=SSBP1 PE=1 SV=1	sp|Q04837|SSBP_HUMAN	17 kDa	11	19	13	14.3333
Transcription factor BTF3 homolog 4 OS=Homo sapiens GN=BTF3L4 PE=1 SV=1	sp|Q96K17|BT3L4_HUMAN	17 kDa	11	18	13	14
Actin-related protein 2/3 complex subunit 4 OS=Homo sapiens GN=ARPC4 PE=1 SV=3	sp|P59998|ARPC4_HUMAN	20 kDa	11	16	13	13.3333
SH3 domain-binding glutamic acid-rich-like protein 3 OS=Homo sapiens GN=SH3BGRL3 PE=1 SV=1	sp|Q9H299|SH3L3_HUMAN	10 kDa	11	14	13	12.6667
Programmed cell death protein 6 OS=Homo sapiens GN=PDCD6 PE=1 SV=1	sp|O75340|PDCD6_HUMAN	22 kDa	10	15	13	12.6667
Coatomer subunit zeta-1 OS=Homo sapiens GN=COPZ1 PE=1 SV=1	sp|P61923|COPZ1_HUMAN	20 kDa	10	13	13	12
Glutamine--tRNA ligase OS=Homo sapiens GN=QARS PE=1 SV=1	sp|P47897|SYQ_HUMAN	88 kDa	10	5	13	9.33333
SWI/SNF-related matrix-associated actin-dependent regulator of chromatin subfamily A member 5 OS=Homo sapiens GN=SMARCA5 PE=1 SV=1	sp|O60264|SMCA5_HUMAN	122 kDa	10	5	13	9.33333
Putative tropomyosin alpha-3 chain-like protein OS=Homo sapiens PE=5 SV=2	sp|A6NL28|TPM3L_HUMAN	26 kDa	9	20	13	14
Probable RNA-binding protein EIF1AD OS=Homo sapiens GN=EIF1AD PE=1 SV=1	sp|Q8N9N8|EIF1A_HUMAN	19 kDa	9	16	13	12.6667
EF-hand domain-containing protein D2 OS=Homo sapiens GN=EFHD2 PE=1 SV=1	sp|Q96C19|EFHD2_HUMAN	27 kDa	9	12	13	11.3333
Leucine-rich repeat-containing protein 16C OS=Homo sapiens GN=RLTPR PE=1 SV=2	sp|Q6F5E8|LR16C_HUMAN	155 kDa	9	4	13	8.66667
Ankyrin repeat domain-containing protein 17 OS=Homo sapiens GN=ANKRD17 PE=1 SV=3	sp|O75179|ANR17_HUMAN	274 kDa	9	4	13	8.66667
Superoxide dismutase [Mn], mitochondrial OS=Homo sapiens GN=SOD2 PE=1 SV=2	sp|P04179|SODM_HUMAN	25 kDa	8	19	13	13.3333
Adenylate kinase isoenzyme 6 OS=Homo sapiens GN=AK6 PE=1 SV=1	sp|Q9Y3D8|KAD6_HUMAN	20 kDa	8	18	13	13
Programmed cell death protein 10 OS=Homo sapiens GN=PDCD10 PE=1 SV=1	sp|Q9BUL8|PDC10_HUMAN	25 kDa	8	14	13	11.6667
Differentially expressed in FDCP 6 homolog OS=Homo sapiens GN=DEF6 PE=1 SV=1	sp|Q9H4E7|DEFI6_HUMAN	74 kDa	8	8	13	9.66667
Pre-mRNA-processing factor 6 OS=Homo sapiens GN=PRPF6 PE=1 SV=1	sp|O94906|PRP6_HUMAN	107 kDa	8	8	13	9.66667
Hsp70-binding protein 1 OS=Homo sapiens GN=HSPBP1 PE=1 SV=1	sp|Q9NZL4|HPBP1_HUMAN	39 kDa	7	13	13	11
DNA-directed RNA polymerase II subunit RPB4 OS=Homo sapiens GN=POLR2D PE=1 SV=1	sp|O15514|RPB4_HUMAN	16 kDa	7	11	13	10.3333
Keratin, type I cytoskeletal 10 OS=Homo sapiens GN=KRT10 PE=1 SV=6	sp|P13645|K1C10_HUMAN	59 kDa	6	26	13	15
Sorting nexin-3 OS=Homo sapiens GN=SNX3 PE=1 SV=3	sp|O60493|SNX3_HUMAN	19 kDa	6	19	13	12.6667
Mitogen-activated protein kinase 14 OS=Homo sapiens GN=MAPK14 PE=1 SV=3	sp|Q16539|MK14_HUMAN	41 kDa	6	18	13	12.3333
Serine/threonine-protein phosphatase 6 regulatory subunit 3 OS=Homo sapiens GN=PPP6R3 PE=1 SV=2	sp|Q5H9R7|PP6R3_HUMAN	98 kDa	5	7	13	8.33333
Absent in melanoma 1 protein OS=Homo sapiens GN=AIM1 PE=1 SV=3	sp|Q9Y4K1|AIM1_HUMAN	189 kDa	5	4	13	7.33333
Formin-like protein 1 OS=Homo sapiens GN=FMNL1 PE=1 SV=3	sp|O95466|FMNL_HUMAN	122 kDa	4	12	13	9.66667
E3 ubiquitin-protein ligase BRE1B OS=Homo sapiens GN=RNF40 PE=1 SV=4	sp|O75150|BRE1B_HUMAN	114 kDa	3	20	13	12
Rho-related GTP-binding protein RhoC OS=Homo sapiens GN=RHOC PE=1 SV=1	sp|P08134|RHOC_HUMAN	22 kDa	25	11	12	16
Splicing factor U2AF 65 kDa subunit OS=Homo sapiens GN=U2AF2 PE=1 SV=4	sp|P26368|U2AF2_HUMAN	54 kDa	24	12	12	16
60S ribosomal protein L11 OS=Homo sapiens GN=RPL11 PE=1 SV=2	sp|P62913|RL11_HUMAN	20 kDa	23	11	12	15.3333
U2 snRNP-associated SURP motif-containing protein OS=Homo sapiens GN=U2SURP PE=1 SV=2	sp|O15042|SR140_HUMAN	118 kDa	21	11	12	14.6667
60S ribosomal protein L32 OS=Homo sapiens GN=RPL32 PE=1 SV=2	sp|P62910|RL32_HUMAN	16 kDa	21	11	12	14.6667
60S ribosomal protein L37a OS=Homo sapiens GN=RPL37A PE=1 SV=2	sp|P61513|RL37A_HUMAN	10 kDa	20	13	12	15
ATP-dependent RNA helicase DDX1 OS=Homo sapiens GN=DDX1 PE=1 SV=2	sp|Q92499|DDX1_HUMAN	82 kDa	20	9	12	13.6667
DNA-(apurinic or apyrimidinic site) lyase OS=Homo sapiens GN=APEX1 PE=1 SV=2	sp|P27695|APEX1_HUMAN	36 kDa	19	10	12	13.6667
Cancer-related nucleoside-triphosphatase OS=Homo sapiens GN=NTPCR PE=1 SV=1	sp|Q9BSD7|NTPCR_HUMAN	21 kDa	18	12	12	14
40S ribosomal protein S13 OS=Homo sapiens GN=RPS13 PE=1 SV=2	sp|P62277|RS13_HUMAN	17 kDa	18	10	12	13.3333
Phenylalanine--tRNA ligase beta subunit OS=Homo sapiens GN=FARSB PE=1 SV=3	sp|Q9NSD9|SYFB_HUMAN	66 kDa	17	18	12	15.6667
GTP-binding protein SAR1a OS=Homo sapiens GN=SAR1A PE=1 SV=1	sp|Q9NR31|SAR1A_HUMAN	22 kDa	17	12	12	13.6667
Dynamin-2 OS=Homo sapiens GN=DNM2 PE=1 SV=2	sp|P50570|DYN2_HUMAN	98 kDa	17	10	12	13
60S ribosomal protein L36 OS=Homo sapiens GN=RPL36 PE=1 SV=3	sp|Q9Y3U8|RL36_HUMAN	12 kDa	17	10	12	13
THO complex subunit 4 OS=Homo sapiens GN=ALYREF PE=1 SV=3	sp|Q86V81|THOC4_HUMAN	27 kDa	16	11	12	13
COP9 signalosome complex subunit 4 OS=Homo sapiens GN=COPS4 PE=1 SV=1	sp|Q9BT78|CSN4_HUMAN	46 kDa	15	18	12	15
ATP-dependent RNA helicase DDX19A OS=Homo sapiens GN=DDX19A PE=1 SV=1	sp|Q9NUU7|DD19A_HUMAN	54 kDa	15	10	12	12.3333
DNA replication complex GINS protein PSF3 OS=Homo sapiens GN=GINS3 PE=1 SV=1	sp|Q9BRX5|PSF3_HUMAN	25 kDa	13	20	12	15
Selenide, water dikinase 1 OS=Homo sapiens GN=SEPHS1 PE=1 SV=2	sp|P49903|SPS1_HUMAN	43 kDa	13	17	12	14
Serine/threonine-protein phosphatase 5 OS=Homo sapiens GN=PPP5C PE=1 SV=1	sp|P53041|PPP5_HUMAN	57 kDa	13	12	12	12.3333
Serine/threonine-protein kinase OSR1 OS=Homo sapiens GN=OXSR1 PE=1 SV=1	sp|O95747|OXSR1_HUMAN	58 kDa	13	8	12	11
Zinc finger CCCH-type antiviral protein 1 OS=Homo sapiens GN=ZC3HAV1 PE=1 SV=3	sp|Q7Z2W4|ZCCHV_HUMAN	101 kDa	13	4	12	9.66667
ERO1-like protein alpha OS=Homo sapiens GN=ERO1L PE=1 SV=2	sp|Q96HE7|ERO1A_HUMAN	54 kDa	12	16	12	13.3333
Signal recognition particle 19 kDa protein OS=Homo sapiens GN=SRP19 PE=1 SV=3	sp|P09132|SRP19_HUMAN	16 kDa	12	15	12	13
Glucosamine 6-phosphate N-acetyltransferase OS=Homo sapiens GN=GNPNAT1 PE=1 SV=1	sp|Q96EK6|GNA1_HUMAN	21 kDa	12	14	12	12.6667
SUMO-activating enzyme subunit 2 OS=Homo sapiens GN=UBA2 PE=1 SV=2	sp|Q9UBT2|SAE2_HUMAN	71 kDa	12	12	12	12
Proteasomal ubiquitin receptor ADRM1 OS=Homo sapiens GN=ADRM1 PE=1 SV=2	sp|Q16186|ADRM1_HUMAN	42 kDa	12	12	12	12
40S ribosomal protein S27 OS=Homo sapiens GN=RPS27 PE=1 SV=3	sp|P42677|RS27_HUMAN	9 kDa	12	11	12	11.6667
Casein kinase II subunit alpha OS=Homo sapiens GN=CSNK2A1 PE=1 SV=1	sp|P68400|CSK21_HUMAN	45 kDa	12	10	12	11.3333
Histone deacetylase 1 OS=Homo sapiens GN=HDAC1 PE=1 SV=1	sp|Q13547|HDAC1_HUMAN	55 kDa	11	15	12	12.6667
Histone chaperone ASF1A OS=Homo sapiens GN=ASF1A PE=1 SV=1	sp|Q9Y294|ASF1A_HUMAN	23 kDa	11	14	12	12.3333
26S proteasome non-ATPase regulatory subunit 6 OS=Homo sapiens GN=PSMD6 PE=1 SV=1	sp|Q15008|PSMD6_HUMAN	46 kDa	11	13	12	12
Aminoacyl tRNA synthase complex-interacting multifunctional protein 1 OS=Homo sapiens GN=AIMP1 PE=1 SV=2	sp|Q12904|AIMP1_HUMAN	34 kDa	11	5	12	9.33333
Nuclear cap-binding protein subunit 1 OS=Homo sapiens GN=NCBP1 PE=1 SV=1	sp|Q09161|NCBP1_HUMAN	92 kDa	11	4	12	9
NEDD8-activating enzyme E1 regulatory subunit OS=Homo sapiens GN=NAE1 PE=1 SV=1	sp|Q13564|ULA1_HUMAN	60 kDa	10	13	12	11.6667
Trafficking protein particle complex subunit 3 OS=Homo sapiens GN=TRAPPC3 PE=1 SV=1	sp|O43617|TPPC3_HUMAN	20 kDa	10	12	12	11.3333
DNA replication complex GINS protein PSF1 OS=Homo sapiens GN=GINS1 PE=1 SV=1	sp|Q14691|PSF1_HUMAN	23 kDa	10	11	12	11
Alpha/beta hydrolase domain-containing protein 14B OS=Homo sapiens GN=ABHD14B PE=1 SV=1	sp|Q96IU4|ABHEB_HUMAN	22 kDa	10	9	12	10.3333
Ras-related protein Rap-1b OS=Homo sapiens GN=RAP1B PE=1 SV=1	sp|P61224|RAP1B_HUMAN	21 kDa	9	11	12	10.6667
Septin-8 OS=Homo sapiens GN=SEPT8 PE=1 SV=4	sp|Q92599|SEPT8_HUMAN	56 kDa	9	11	12	10.6667
RNA-binding protein 12 OS=Homo sapiens GN=RBM12 PE=1 SV=1	sp|Q9NTZ6|RBM12_HUMAN	97 kDa	9	10	12	10.3333
BRCA2 and CDKN1A-interacting protein OS=Homo sapiens GN=BCCIP PE=1 SV=1	sp|Q9P287|BCCIP_HUMAN	36 kDa	9	9	12	10
Protein transport protein Sec16A OS=Homo sapiens GN=SEC16A PE=1 SV=3	sp|O15027|SC16A_HUMAN	234 kDa	9	1	12	7.33333
Casein kinase II subunit alpha' OS=Homo sapiens GN=CSNK2A2 PE=1 SV=1	sp|P19784|CSK22_HUMAN	41 kDa	8	8	12	9.33333
4F2 cell-surface antigen heavy chain OS=Homo sapiens GN=SLC3A2 PE=1 SV=3	sp|P08195|4F2_HUMAN	68 kDa	7	24	12	14.3333
Histone deacetylase 2 OS=Homo sapiens GN=HDAC2 PE=1 SV=2	sp|Q92769|HDAC2_HUMAN	55 kDa	7	14	12	11
Density-regulated protein OS=Homo sapiens GN=DENR PE=1 SV=2	sp|O43583|DENR_HUMAN	22 kDa	7	11	12	10
Ubiquitin-conjugating enzyme E2 S OS=Homo sapiens GN=UBE2S PE=1 SV=2	sp|Q16763|UBE2S_HUMAN	24 kDa	7	7	12	8.66667
Citrate synthase, mitochondrial OS=Homo sapiens GN=CS PE=1 SV=2	sp|O75390|CISY_HUMAN	52 kDa	6	14	12	10.6667
Dual specificity mitogen-activated protein kinase kinase 2 OS=Homo sapiens GN=MAP2K2 PE=1 SV=1	sp|P36507|MP2K2_HUMAN	44 kDa	6	13	12	10.3333
Zinc finger Ran-binding domain-containing protein 2 OS=Homo sapiens GN=ZRANB2 PE=1 SV=2	sp|O95218|ZRAB2_HUMAN	37 kDa	6	9	12	9
Kanadaptin OS=Homo sapiens GN=SLC4A1AP PE=1 SV=1	sp|Q9BWU0|NADAP_HUMAN	89 kDa	6	4	12	7.33333
Mini-chromosome maintenance complex-binding protein OS=Homo sapiens GN=MCMBP PE=1 SV=2	sp|Q9BTE3|MCMBP_HUMAN	73 kDa	6	4	12	7.33333
DnaJ homolog subfamily C member 7 OS=Homo sapiens GN=DNAJC7 PE=1 SV=2	sp|Q99615|DNJC7_HUMAN	56 kDa	5	12	12	9.66667
Sperm-associated antigen 5 OS=Homo sapiens GN=SPAG5 PE=1 SV=2	sp|Q96R06|SPAG5_HUMAN	134 kDa	5	6	12	7.66667
Golgi-specific brefeldin A-resistance guanine nucleotide exchange factor 1 OS=Homo sapiens GN=GBF1 PE=1 SV=2	sp|Q92538|GBF1_HUMAN	206 kDa	5	3	12	6.66667
Mitotic spindle assembly checkpoint protein MAD1 OS=Homo sapiens GN=MAD1L1 PE=1 SV=2	sp|Q9Y6D9|MD1L1_HUMAN	83 kDa	4	11	12	9
Transcription activator BRG1 OS=Homo sapiens GN=SMARCA4 PE=1 SV=2	sp|P51532|SMCA4_HUMAN	185 kDa	4	3	12	6.33333
TATA-binding protein-associated factor 172 OS=Homo sapiens GN=BTAF1 PE=1 SV=2	sp|O14981|BTAF1_HUMAN	207 kDa	3	9	12	8
Rab GTPase-binding effector protein 1 OS=Homo sapiens GN=RABEP1 PE=1 SV=2	sp|Q15276|RABE1_HUMAN	99 kDa	1	11	12	8
60S ribosomal protein L21 OS=Homo sapiens GN=RPL21 PE=1 SV=2	sp|P46778|RL21_HUMAN	19 kDa	23	12	11	15.3333
Protein PRRC2C OS=Homo sapiens GN=PRRC2C PE=1 SV=4	sp|Q9Y520|PRC2C_HUMAN	317 kDa	22	3	11	12
N-alpha-acetyltransferase 50 OS=Homo sapiens GN=NAA50 PE=1 SV=1	sp|Q9GZZ1|NAA50_HUMAN	19 kDa	21	17	11	16.3333
Peptidyl-prolyl cis-trans isomerase FKBP3 OS=Homo sapiens GN=FKBP3 PE=1 SV=1	sp|Q00688|FKBP3_HUMAN	25 kDa	21	14	11	15.3333
60S ribosomal protein L17 OS=Homo sapiens GN=RPL17 PE=1 SV=3	sp|P18621|RL17_HUMAN	21 kDa	20	9	11	13.3333
Transcription elongation factor A protein 1 OS=Homo sapiens GN=TCEA1 PE=1 SV=2	sp|P23193|TCEA1_HUMAN	34 kDa	18	18	11	15.6667
Eukaryotic translation initiation factor 1A, X-chromosomal OS=Homo sapiens GN=EIF1AX PE=1 SV=2	sp|P47813|IF1AX_HUMAN	16 kDa	17	16	11	14.6667
SUMO-conjugating enzyme UBC9 OS=Homo sapiens GN=UBE2I PE=1 SV=1	sp|P63279|UBC9_HUMAN	18 kDa	16	17	11	14.6667
PITH domain-containing protein 1 OS=Homo sapiens GN=PITHD1 PE=1 SV=1	sp|Q9GZP4|PITH1_HUMAN	24 kDa	16	11	11	12.6667
Pre-rRNA-processing protein TSR1 homolog OS=Homo sapiens GN=TSR1 PE=1 SV=1	sp|Q2NL82|TSR1_HUMAN	92 kDa	16	10	11	12.3333
Zinc phosphodiesterase ELAC protein 2 OS=Homo sapiens GN=ELAC2 PE=1 SV=2	sp|Q9BQ52|RNZ2_HUMAN	92 kDa	16	7	11	11.3333
Nuclear pore complex protein Nup50 OS=Homo sapiens GN=NUP50 PE=1 SV=2	sp|Q9UKX7|NUP50_HUMAN	50 kDa	16	7	11	11.3333
Actin-related protein 2/3 complex subunit 3 OS=Homo sapiens GN=ARPC3 PE=1 SV=3	sp|O15145|ARPC3_HUMAN	21 kDa	15	15	11	13.6667
Prefoldin subunit 6 OS=Homo sapiens GN=PFDN6 PE=1 SV=1	sp|O15212|PFD6_HUMAN	15 kDa	15	13	11	13
26S proteasome non-ATPase regulatory subunit 14 OS=Homo sapiens GN=PSMD14 PE=1 SV=1	sp|O00487|PSDE_HUMAN	35 kDa	15	12	11	12.6667
Ribose-phosphate pyrophosphokinase 2 OS=Homo sapiens GN=PRPS2 PE=1 SV=2	sp|P11908|PRPS2_HUMAN	35 kDa	15	10	11	12
Cystatin-B OS=Homo sapiens GN=CSTB PE=1 SV=2	sp|P04080|CYTB_HUMAN	11 kDa	13	15	11	13
MOB kinase activator 1A OS=Homo sapiens GN=MOB1A PE=1 SV=4	sp|Q9H8S9|MOB1A_HUMAN	25 kDa	12	14	11	12.3333
Protein canopy homolog 2 OS=Homo sapiens GN=CNPY2 PE=1 SV=1	sp|Q9Y2B0|CNPY2_HUMAN	21 kDa	12	12	11	11.6667
E3 ubiquitin-protein ligase HECTD1 OS=Homo sapiens GN=HECTD1 PE=1 SV=3	sp|Q9ULT8|HECD1_HUMAN	289 kDa	12	4	11	9
Glutaredoxin-3 OS=Homo sapiens GN=GLRX3 PE=1 SV=2	sp|O76003|GLRX3_HUMAN	37 kDa	11	17	11	13
Peptidyl-prolyl cis-trans isomerase NIMA-interacting 1 OS=Homo sapiens GN=PIN1 PE=1 SV=1	sp|Q13526|PIN1_HUMAN	18 kDa	11	16	11	12.6667
Guanylate kinase OS=Homo sapiens GN=GUK1 PE=1 SV=2	sp|Q16774|KGUA_HUMAN	22 kDa	11	16	11	12.6667
CUGBP Elav-like family member 2 OS=Homo sapiens GN=CELF2 PE=1 SV=1	sp|O95319|CELF2_HUMAN	54 kDa	11	14	11	12
40S ribosomal protein S25 OS=Homo sapiens GN=RPS25 PE=1 SV=1	sp|P62851|RS25_HUMAN	14 kDa	11	12	11	11.3333
Palmitoyl-protein thioesterase 1 OS=Homo sapiens GN=PPT1 PE=1 SV=1	sp|P50897|PPT1_HUMAN	34 kDa	11	12	11	11.3333
Inosine triphosphate pyrophosphatase OS=Homo sapiens GN=ITPA PE=1 SV=2	sp|Q9BY32|ITPA_HUMAN	21 kDa	11	9	11	10.3333
Lamina-associated polypeptide 2, isoform alpha OS=Homo sapiens GN=TMPO PE=1 SV=2	sp|P42166|LAP2A_HUMAN	75 kDa	11	7	11	9.66667
Signal recognition particle 9 kDa protein OS=Homo sapiens GN=SRP9 PE=1 SV=2	sp|P49458|SRP09_HUMAN	10 kDa	10	18	11	13
Diphosphoinositol polyphosphate phosphohydrolase 1 OS=Homo sapiens GN=NUDT3 PE=1 SV=1	sp|O95989|NUDT3_HUMAN	19 kDa	10	14	11	11.6667
COP9 signalosome complex subunit 3 OS=Homo sapiens GN=COPS3 PE=1 SV=3	sp|Q9UNS2|CSN3_HUMAN	48 kDa	10	12	11	11
GDP-L-fucose synthase OS=Homo sapiens GN=TSTA3 PE=1 SV=1	sp|Q13630|FCL_HUMAN	36 kDa	10	12	11	11
Calcium-regulated heat stable protein 1 OS=Homo sapiens GN=CARHSP1 PE=1 SV=2	sp|Q9Y2V2|CHSP1_HUMAN	16 kDa	10	11	11	10.6667
Annexin A11 OS=Homo sapiens GN=ANXA11 PE=1 SV=1	sp|P50995|ANX11_HUMAN	54 kDa	10	10	11	10.3333
Glycylpeptide N-tetradecanoyltransferase 1 OS=Homo sapiens GN=NMT1 PE=1 SV=2	sp|P30419|NMT1_HUMAN	57 kDa	10	7	11	9.33333
Zinc finger protein ZPR1 OS=Homo sapiens GN=ZNF259 PE=1 SV=1	sp|O75312|ZPR1_HUMAN	51 kDa	10	7	11	9.33333
WD repeat-containing protein 61 OS=Homo sapiens GN=WDR61 PE=1 SV=1	sp|Q9GZS3|WDR61_HUMAN	34 kDa	10	7	11	9.33333
COP9 signalosome complex subunit 1 OS=Homo sapiens GN=GPS1 PE=1 SV=4	sp|Q13098|CSN1_HUMAN	56 kDa	9	9	11	9.66667
Serine/threonine-protein phosphatase 4 catalytic subunit OS=Homo sapiens GN=PPP4C PE=1 SV=1	sp|P60510|PP4C_HUMAN	35 kDa	9	9	11	9.66667
Nuclear transport factor 2 OS=Homo sapiens GN=NUTF2 PE=1 SV=1	sp|P61970|NTF2_HUMAN	14 kDa	8	24	11	14.3333
26S proteasome non-ATPase regulatory subunit 7 OS=Homo sapiens GN=PSMD7 PE=1 SV=2	sp|P51665|PSMD7_HUMAN	37 kDa	8	10	11	9.66667
NFU1 iron-sulfur cluster scaffold homolog, mitochondrial OS=Homo sapiens GN=NFU1 PE=1 SV=2	sp|Q9UMS0|NFU1_HUMAN	28 kDa	8	10	11	9.66667
Ubiquilin-4 OS=Homo sapiens GN=UBQLN4 PE=1 SV=2	sp|Q9NRR5|UBQL4_HUMAN	64 kDa	8	10	11	9.66667
Coatomer subunit epsilon OS=Homo sapiens GN=COPE PE=1 SV=3	sp|O14579|COPE_HUMAN	34 kDa	8	8	11	9
Ubiquitin carboxyl-terminal hydrolase isozyme L5 OS=Homo sapiens GN=UCHL5 PE=1 SV=3	sp|Q9Y5K5|UCHL5_HUMAN	38 kDa	8	8	11	9
N(G),N(G)-dimethylarginine dimethylaminohydrolase 2 OS=Homo sapiens GN=DDAH2 PE=1 SV=1	sp|O95865|DDAH2_HUMAN	30 kDa	8	8	11	9
Splicing factor 3A subunit 2 OS=Homo sapiens GN=SF3A2 PE=1 SV=2	sp|Q15428|SF3A2_HUMAN	49 kDa	8	6	11	8.33333
Pre-mRNA branch site protein p14 OS=Homo sapiens GN=SF3B14 PE=1 SV=1	sp|Q9Y3B4|PM14_HUMAN	15 kDa	7	12	11	10
mRNA turnover protein 4 homolog OS=Homo sapiens GN=MRTO4 PE=1 SV=2	sp|Q9UKD2|MRT4_HUMAN	28 kDa	7	11	11	9.66667
Phosphoserine phosphatase OS=Homo sapiens GN=PSPH PE=1 SV=2	sp|P78330|SERB_HUMAN	25 kDa	7	10	11	9.33333
Tubulin-specific chaperone D OS=Homo sapiens GN=TBCD PE=1 SV=2	sp|Q9BTW9|TBCD_HUMAN	133 kDa	7	7	11	8.33333
Serine/threonine-protein phosphatase 4 regulatory subunit 2 OS=Homo sapiens GN=PPP4R2 PE=1 SV=3	sp|Q9NY27|PP4R2_HUMAN	47 kDa	7	6	11	8
Tubulin--tyrosine ligase-like protein 12 OS=Homo sapiens GN=TTLL12 PE=1 SV=2	sp|Q14166|TTL12_HUMAN	74 kDa	7	5	11	7.66667
Serine/threonine-protein phosphatase 2A 55 kDa regulatory subunit B alpha isoform OS=Homo sapiens GN=PPP2R2A PE=1 SV=1	sp|P63151|2ABA_HUMAN	52 kDa	6	11	11	9.33333
DnaJ homolog subfamily C member 8 OS=Homo sapiens GN=DNAJC8 PE=1 SV=2	sp|O75937|DNJC8_HUMAN	30 kDa	6	10	11	9
Sorting nexin-5 OS=Homo sapiens GN=SNX5 PE=1 SV=1	sp|Q9Y5X3|SNX5_HUMAN	47 kDa	6	10	11	9
Uncharacterized protein C9orf78 OS=Homo sapiens GN=C9orf78 PE=1 SV=1	sp|Q9NZ63|CI078_HUMAN	34 kDa	6	8	11	8.33333
Structural maintenance of chromosomes flexible hinge domain-containing protein 1 OS=Homo sapiens GN=SMCHD1 PE=1 SV=2	sp|A6NHR9|SMHD1_HUMAN	226 kDa	6	4	11	7
DNA-directed RNA polymerases I, II, and III subunit RPABC1 OS=Homo sapiens GN=POLR2E PE=1 SV=4	sp|P19388|RPAB1_HUMAN	25 kDa	5	10	11	8.66667
Bifunctional methylenetetrahydrofolate dehydrogenase/cyclohydrolase, mitochondrial OS=Homo sapiens GN=MTHFD2 PE=1 SV=2	sp|P13995|MTDC_HUMAN	38 kDa	5	9	11	8.33333
Eukaryotic translation initiation factor 4E OS=Homo sapiens GN=EIF4E PE=1 SV=2	sp|P06730|IF4E_HUMAN	25 kDa	5	5	11	7
Glutamate--cysteine ligase catalytic subunit OS=Homo sapiens GN=GCLC PE=1 SV=2	sp|P48506|GSH1_HUMAN	73 kDa	5	4	11	6.66667
Endoplasmic reticulum aminopeptidase 1 OS=Homo sapiens GN=ERAP1 PE=1 SV=3	sp|Q9NZ08|ERAP1_HUMAN	107 kDa	4	13	11	9.33333
Transcription elongation factor SPT4 OS=Homo sapiens GN=SUPT4H1 PE=1 SV=1	sp|P63272|SPT4H_HUMAN	13 kDa	3	11	11	8.33333
Apoptotic chromatin condensation inducer in the nucleus OS=Homo sapiens GN=ACIN1 PE=1 SV=2	sp|Q9UKV3|ACINU_HUMAN	152 kDa	33	5	10	16
60S ribosomal protein L10a OS=Homo sapiens GN=RPL10A PE=1 SV=2	sp|P62906|RL10A_HUMAN	25 kDa	29	7	10	15.3333
40S ribosomal protein S26 OS=Homo sapiens GN=RPS26 PE=1 SV=3	sp|P62854|RS26_HUMAN	13 kDa	28	10	10	16
40S ribosomal protein S23 OS=Homo sapiens GN=RPS23 PE=1 SV=3	sp|P62266|RS23_HUMAN	16 kDa	24	5	10	13
Ribose-phosphate pyrophosphokinase 1 OS=Homo sapiens GN=PRPS1 PE=1 SV=2	sp|P60891|PRPS1_HUMAN	35 kDa	19	10	10	13
Putative helicase MOV-10 OS=Homo sapiens GN=MOV10 PE=1 SV=2	sp|Q9HCE1|MOV10_HUMAN	114 kDa	18	4	10	10.6667
Signal recognition particle 54 kDa protein OS=Homo sapiens GN=SRP54 PE=1 SV=1	sp|P61011|SRP54_HUMAN	56 kDa	17	9	10	12
60S ribosomal protein L27a OS=Homo sapiens GN=RPL27A PE=1 SV=2	sp|P46776|RL27A_HUMAN	17 kDa	16	9	10	11.6667
Nuclear pore complex protein Nup205 OS=Homo sapiens GN=NUP205 PE=1 SV=3	sp|Q92621|NU205_HUMAN	228 kDa	16	5	10	10.3333
Splicing factor 1 OS=Homo sapiens GN=SF1 PE=1 SV=4	sp|Q15637|SF01_HUMAN	68 kDa	16	4	10	10
Serine--tRNA ligase, cytoplasmic OS=Homo sapiens GN=SARS PE=1 SV=3	sp|P49591|SYSC_HUMAN	59 kDa	16	3	10	9.66667
Protein CutA OS=Homo sapiens GN=CUTA PE=1 SV=2	sp|O60888|CUTA_HUMAN	19 kDa	15	13	10	12.6667
Hepatoma-derived growth factor-related protein 2 OS=Homo sapiens GN=HDGFRP2 PE=1 SV=1	sp|Q7Z4V5|HDGR2_HUMAN	74 kDa	15	11	10	12
Cell division control protein 42 homolog OS=Homo sapiens GN=CDC42 PE=1 SV=2	sp|P60953|CDC42_HUMAN	21 kDa	13	11	10	11.3333
SUMO-activating enzyme subunit 1 OS=Homo sapiens GN=SAE1 PE=1 SV=1	sp|Q9UBE0|SAE1_HUMAN	38 kDa	13	10	10	11
Mitogen-activated protein kinase kinase kinase kinase 4 OS=Homo sapiens GN=MAP4K4 PE=1 SV=2	sp|O95819|M4K4_HUMAN	142 kDa	13	5	10	9.33333
Gem-associated protein 5 OS=Homo sapiens GN=GEMIN5 PE=1 SV=3	sp|Q8TEQ6|GEMI5_HUMAN	169 kDa	13	4	10	9
Dynein light chain 2, cytoplasmic OS=Homo sapiens GN=DYNLL2 PE=1 SV=1	sp|Q96FJ2|DYL2_HUMAN	10 kDa	12	12	10	11.3333
Acylphosphatase-1 OS=Homo sapiens GN=ACYP1 PE=1 SV=2	sp|P07311|ACYP1_HUMAN	11 kDa	12	9	10	10.3333
U1 small nuclear ribonucleoprotein 70 kDa OS=Homo sapiens GN=SNRNP70 PE=1 SV=2	sp|P08621|RU17_HUMAN	52 kDa	12	6	10	9.33333
Aminopeptidase B OS=Homo sapiens GN=RNPEP PE=1 SV=2	sp|Q9H4A4|AMPB_HUMAN	73 kDa	12	4	10	8.66667
Transcription elongation factor B polypeptide 2 OS=Homo sapiens GN=TCEB2 PE=1 SV=1	sp|Q15370|ELOB_HUMAN	13 kDa	11	16	10	12.3333
Farnesyl pyrophosphate synthase OS=Homo sapiens GN=FDPS PE=1 SV=4	sp|P14324|FPPS_HUMAN	48 kDa	11	13	10	11.3333
H/ACA ribonucleoprotein complex subunit 2 OS=Homo sapiens GN=NHP2 PE=1 SV=1	sp|Q9NX24|NHP2_HUMAN	17 kDa	11	13	10	11.3333
Adenylosuccinate synthetase isozyme 2 OS=Homo sapiens GN=ADSS PE=1 SV=3	sp|P30520|PURA2_HUMAN	50 kDa	11	12	10	11
tRNA-splicing ligase RtcB homolog OS=Homo sapiens GN=RTCB PE=1 SV=1	sp|Q9Y3I0|RTCB_HUMAN	55 kDa	11	10	10	10.3333
Ataxin-10 OS=Homo sapiens GN=ATXN10 PE=1 SV=1	sp|Q9UBB4|ATX10_HUMAN	53 kDa	11	10	10	10.3333
Sorting nexin-1 OS=Homo sapiens GN=SNX1 PE=1 SV=3	sp|Q13596|SNX1_HUMAN	59 kDa	11	10	10	10.3333
Adaptin ear-binding coat-associated protein 2 OS=Homo sapiens GN=NECAP2 PE=1 SV=1	sp|Q9NVZ3|NECP2_HUMAN	28 kDa	11	8	10	9.66667
LDLR chaperone MESD OS=Homo sapiens GN=MESDC2 PE=1 SV=2	sp|Q14696|MESD_HUMAN	26 kDa	11	7	10	9.33333
Mammalian ependymin-related protein 1 OS=Homo sapiens GN=EPDR1 PE=1 SV=2	sp|Q9UM22|EPDR1_HUMAN	25 kDa	10	16	10	12
Peptidyl-prolyl cis-trans isomerase-like 1 OS=Homo sapiens GN=PPIL1 PE=1 SV=1	sp|Q9Y3C6|PPIL1_HUMAN	18 kDa	10	14	10	11.3333
Vacuolar protein sorting-associated protein 28 homolog OS=Homo sapiens GN=VPS28 PE=1 SV=1	sp|Q9UK41|VPS28_HUMAN	25 kDa	10	12	10	10.6667
Leucine-rich repeat-containing protein 20 OS=Homo sapiens GN=LRRC20 PE=2 SV=1	sp|Q8TCA0|LRC20_HUMAN	21 kDa	10	10	10	10
Cysteine--tRNA ligase, cytoplasmic OS=Homo sapiens GN=CARS PE=1 SV=3	sp|P49589|SYCC_HUMAN	85 kDa	10	9	10	9.66667
Ras-related protein Rab-5B OS=Homo sapiens GN=RAB5B PE=1 SV=1	sp|P61020|RAB5B_HUMAN	24 kDa	10	8	10	9.33333
Protein phosphatase 1 regulatory subunit 12A OS=Homo sapiens GN=PPP1R12A PE=1 SV=1	sp|O14974|MYPT1_HUMAN	115 kDa	10	7	10	9
Ribosome biogenesis protein BOP1 OS=Homo sapiens GN=BOP1 PE=1 SV=2	sp|Q14137|BOP1_HUMAN	84 kDa	10	7	10	9
Cleavage stimulation factor subunit 2 OS=Homo sapiens GN=CSTF2 PE=1 SV=1	sp|P33240|CSTF2_HUMAN	61 kDa	9	11	10	10
Uncharacterized protein C7orf50 OS=Homo sapiens GN=C7orf50 PE=1 SV=1	sp|Q9BRJ6|CG050_HUMAN	22 kDa	9	9	10	9.33333
26S proteasome non-ATPase regulatory subunit 4 OS=Homo sapiens GN=PSMD4 PE=1 SV=1	sp|P55036|PSMD4_HUMAN	41 kDa	9	8	10	9
Guanine nucleotide-binding protein G(s) subunit alpha isoforms XLas OS=Homo sapiens GN=GNAS PE=1 SV=2	sp|Q5JWF2|GNAS1_HUMAN	111 kDa	9	7	10	8.66667
Zinc finger CCCH domain-containing protein 4 OS=Homo sapiens GN=ZC3H4 PE=1 SV=3	sp|Q9UPT8|ZC3H4_HUMAN	140 kDa	9	2	10	7
1,2-dihydroxy-3-keto-5-methylthiopentene dioxygenase OS=Homo sapiens GN=ADI1 PE=1 SV=1	sp|Q9BV57|MTND_HUMAN	21 kDa	8	17	10	11.6667
D-dopachrome decarboxylase OS=Homo sapiens GN=DDT PE=1 SV=3	sp|P30046|DOPD_HUMAN	13 kDa	8	13	10	10.3333
Ornithine aminotransferase, mitochondrial OS=Homo sapiens GN=OAT PE=1 SV=1	sp|P04181|OAT_HUMAN	49 kDa	8	12	10	10
Elongation factor Tu GTP-binding domain-containing protein 1 OS=Homo sapiens GN=EFTUD1 PE=1 SV=2	sp|Q7Z2Z2|ETUD1_HUMAN	125 kDa	8	11	10	9.66667
Serine/threonine-protein phosphatase 6 catalytic subunit OS=Homo sapiens GN=PPP6C PE=1 SV=1	sp|O00743|PPP6_HUMAN	35 kDa	8	7	10	8.33333
RNA-binding protein 25 OS=Homo sapiens GN=RBM25 PE=1 SV=3	sp|P49756|RBM25_HUMAN	100 kDa	8	5	10	7.66667
CapZ-interacting protein OS=Homo sapiens GN=RCSD1 PE=1 SV=1	sp|Q6JBY9|CPZIP_HUMAN	45 kDa	8	5	10	7.66667
Sister chromatid cohesion protein PDS5 homolog A OS=Homo sapiens GN=PDS5A PE=1 SV=1	sp|Q29RF7|PDS5A_HUMAN	151 kDa	8	3	10	7
Septin-11 OS=Homo sapiens GN=SEPT11 PE=1 SV=3	sp|Q9NVA2|SEP11_HUMAN	49 kDa	7	11	10	9.33333
Cyclin-dependent kinase 2 OS=Homo sapiens GN=CDK2 PE=1 SV=2	sp|P24941|CDK2_HUMAN	34 kDa	7	10	10	9
Methionine adenosyltransferase 2 subunit beta OS=Homo sapiens GN=MAT2B PE=1 SV=1	sp|Q9NZL9|MAT2B_HUMAN	38 kDa	7	8	10	8.33333
STE20-like serine/threonine-protein kinase OS=Homo sapiens GN=SLK PE=1 SV=1	sp|Q9H2G2|SLK_HUMAN	143 kDa	7	7	10	8
26S proteasome non-ATPase regulatory subunit 10 OS=Homo sapiens GN=PSMD10 PE=1 SV=1	sp|O75832|PSD10_HUMAN	24 kDa	7	4	10	7
Alpha-adducin OS=Homo sapiens GN=ADD1 PE=1 SV=2	sp|P35611|ADDA_HUMAN	81 kDa	6	8	10	8
Nucleoporin p54 OS=Homo sapiens GN=NUP54 PE=1 SV=2	sp|Q7Z3B4|NUP54_HUMAN	55 kDa	6	8	10	8
Enolase-phosphatase E1 OS=Homo sapiens GN=ENOPH1 PE=1 SV=1	sp|Q9UHY7|ENOPH_HUMAN	29 kDa	6	7	10	7.66667
Far upstream element-binding protein 3 OS=Homo sapiens GN=FUBP3 PE=1 SV=2	sp|Q96I24|FUBP3_HUMAN	62 kDa	6	6	10	7.33333
Kinesin-like protein KIF1B OS=Homo sapiens GN=KIF1B PE=1 SV=5	sp|O60333|KIF1B_HUMAN	204 kDa	6	2	10	6
Dynactin subunit 1 OS=Homo sapiens GN=DCTN1 PE=1 SV=3	sp|Q14203|DCTN1_HUMAN	142 kDa	5	11	10	8.66667
Ethylmalonyl-CoA decarboxylase OS=Homo sapiens GN=ECHDC1 PE=1 SV=2	sp|Q9NTX5|ECHD1_HUMAN	34 kDa	5	11	10	8.66667
DNA-directed RNA polymerase II subunit RPB7 OS=Homo sapiens GN=POLR2G PE=1 SV=1	sp|P62487|RPB7_HUMAN	19 kDa	5	10	10	8.33333
Synaptosomal-associated protein 29 OS=Homo sapiens GN=SNAP29 PE=1 SV=1	sp|O95721|SNP29_HUMAN	29 kDa	5	8	10	7.66667
Heme-binding protein 1 OS=Homo sapiens GN=HEBP1 PE=1 SV=1	sp|Q9NRV9|HEBP1_HUMAN	21 kDa	5	6	10	7
Cation-independent mannose-6-phosphate receptor OS=Homo sapiens GN=IGF2R PE=1 SV=3	sp|P11717|MPRI_HUMAN	274 kDa	5	4	10	6.33333
Protein VPRBP OS=Homo sapiens GN=VPRBP PE=1 SV=3	sp|Q9Y4B6|VPRBP_HUMAN	169 kDa	4	6	10	6.66667
Cingulin OS=Homo sapiens GN=CGN PE=1 SV=2	sp|Q9P2M7|CING_HUMAN	136 kDa	3	9	10	7.33333
Phosducin-like protein 3 OS=Homo sapiens GN=PDCL3 PE=1 SV=1	sp|Q9H2J4|PDCL3_HUMAN	28 kDa	3	8	10	7
Protein strawberry notch homolog 1 OS=Homo sapiens GN=SBNO1 PE=1 SV=1	sp|A3KN83|SBNO1_HUMAN	154 kDa	3	6	10	6.33333
Leucine-rich repeat flightless-interacting protein 2 OS=Homo sapiens GN=LRRFIP2 PE=1 SV=1	sp|Q9Y608|LRRF2_HUMAN	82 kDa	3	5	10	6
SWI/SNF complex subunit SMARCC2 OS=Homo sapiens GN=SMARCC2 PE=1 SV=1	sp|Q8TAQ2|SMRC2_HUMAN	133 kDa	3	4	10	5.66667
Ribonucleoside-diphosphate reductase subunit M2 OS=Homo sapiens GN=RRM2 PE=1 SV=1	sp|P31350|RIR2_HUMAN	45 kDa	2	17	10	9.66667
Small nuclear ribonucleoprotein E OS=Homo sapiens GN=SNRPE PE=1 SV=1	sp|P62304|RUXE_HUMAN	11 kDa	23	14	9	15.3333
Barrier-to-autointegration factor OS=Homo sapiens GN=BANF1 PE=1 SV=1	sp|O75531|BAF_HUMAN	10 kDa	23	11	9	14.3333
Eukaryotic translation initiation factor 3 subunit D OS=Homo sapiens GN=EIF3D PE=1 SV=1	sp|O15371|EIF3D_HUMAN	64 kDa	23	6	9	12.6667
Constitutive coactivator of PPAR-gamma-like protein 1 OS=Homo sapiens GN=FAM120A PE=1 SV=2	sp|Q9NZB2|F120A_HUMAN	122 kDa	21	8	9	12.6667
Annexin A7 OS=Homo sapiens GN=ANXA7 PE=1 SV=3	sp|P20073|ANXA7_HUMAN	53 kDa	17	11	9	12.3333
Asparagine--tRNA ligase, cytoplasmic OS=Homo sapiens GN=NARS PE=1 SV=1	sp|O43776|SYNC_HUMAN	63 kDa	16	12	9	12.3333
Ras-related protein Rab-6A OS=Homo sapiens GN=RAB6A PE=1 SV=3	sp|P20340|RAB6A_HUMAN	24 kDa	16	10	9	11.6667
Ribonuclease H2 subunit A OS=Homo sapiens GN=RNASEH2A PE=1 SV=2	sp|O75792|RNH2A_HUMAN	33 kDa	15	7	9	10.3333
Structural maintenance of chromosomes protein 1A OS=Homo sapiens GN=SMC1A PE=1 SV=2	sp|Q14683|SMC1A_HUMAN	143 kDa	13	15	9	12.3333
Glycogen [starch] synthase, muscle OS=Homo sapiens GN=GYS1 PE=1 SV=2	sp|P13807|GYS1_HUMAN	84 kDa	13	5	9	9
N-acetyltransferase 10 OS=Homo sapiens GN=NAT10 PE=1 SV=2	sp|Q9H0A0|NAT10_HUMAN	116 kDa	13	3	9	8.33333
Protein LZIC OS=Homo sapiens GN=LZIC PE=1 SV=1	sp|Q8WZA0|LZIC_HUMAN	21 kDa	12	14	9	11.6667
Dual specificity protein phosphatase 3 OS=Homo sapiens GN=DUSP3 PE=1 SV=1	sp|P51452|DUS3_HUMAN	20 kDa	12	14	9	11.6667
Developmentally-regulated GTP-binding protein 1 OS=Homo sapiens GN=DRG1 PE=1 SV=1	sp|Q9Y295|DRG1_HUMAN	41 kDa	12	10	9	10.3333
Splicing factor U2AF 35 kDa subunit OS=Homo sapiens GN=U2AF1 PE=1 SV=3	sp|Q01081|U2AF1_HUMAN	28 kDa	12	8	9	9.66667
Amidophosphoribosyltransferase OS=Homo sapiens GN=PPAT PE=1 SV=1	sp|Q06203|PUR1_HUMAN	57 kDa	12	7	9	9.33333
Eukaryotic peptide chain release factor subunit 1 OS=Homo sapiens GN=ETF1 PE=1 SV=3	sp|P62495|ERF1_HUMAN	49 kDa	11	13	9	11
Ras-related protein Rab-8B OS=Homo sapiens GN=RAB8B PE=1 SV=2	sp|Q92930|RAB8B_HUMAN	24 kDa	11	9	9	9.66667
60S ribosomal protein L28 OS=Homo sapiens GN=RPL28 PE=1 SV=3	sp|P46779|RL28_HUMAN	16 kDa	11	8	9	9.33333
Septin-1 OS=Homo sapiens GN=SEPT1 PE=1 SV=2	sp|Q8WYJ6|SEPT1_HUMAN	42 kDa	11	8	9	9.33333
Acyl-CoA-binding protein OS=Homo sapiens GN=DBI PE=1 SV=2	sp|P07108|ACBP_HUMAN	10 kDa	10	20	9	13
Nucleolar protein 56 OS=Homo sapiens GN=NOP56 PE=1 SV=4	sp|O00567|NOP56_HUMAN	66 kDa	10	7	9	8.66667
ATP-dependent RNA helicase DDX42 OS=Homo sapiens GN=DDX42 PE=1 SV=1	sp|Q86XP3|DDX42_HUMAN	103 kDa	10	3	9	7.33333
Mitotic spindle assembly checkpoint protein MAD2A OS=Homo sapiens GN=MAD2L1 PE=1 SV=1	sp|Q13257|MD2L1_HUMAN	24 kDa	9	12	9	10
Phospholipid hydroperoxide glutathione peroxidase, mitochondrial OS=Homo sapiens GN=GPX4 PE=1 SV=3	sp|P36969|GPX4_HUMAN	22 kDa	9	9	9	9
Splicing factor 3B subunit 5 OS=Homo sapiens GN=SF3B5 PE=1 SV=1	sp|Q9BWJ5|SF3B5_HUMAN	10 kDa	9	9	9	9
Ras-related protein Rab-2A OS=Homo sapiens GN=RAB2A PE=1 SV=1	sp|P61019|RAB2A_HUMAN	24 kDa	9	9	9	9
Isopentenyl-diphosphate Delta-isomerase 1 OS=Homo sapiens GN=IDI1 PE=1 SV=2	sp|Q13907|IDI1_HUMAN	26 kDa	9	8	9	8.66667
Peptidyl-prolyl cis-trans isomerase H OS=Homo sapiens GN=PPIH PE=1 SV=1	sp|O43447|PPIH_HUMAN	19 kDa	9	7	9	8.33333
Double-stranded RNA-specific adenosine deaminase OS=Homo sapiens GN=ADAR PE=1 SV=4	sp|P55265|DSRAD_HUMAN	136 kDa	9	6	9	8
Putative pre-mRNA-splicing factor ATP-dependent RNA helicase DHX16 OS=Homo sapiens GN=DHX16 PE=1 SV=2	sp|O60231|DHX16_HUMAN	119 kDa	9	2	9	6.66667
Putative ATP-dependent Clp protease proteolytic subunit, mitochondrial OS=Homo sapiens GN=CLPP PE=1 SV=1	sp|Q16740|CLPP_HUMAN	30 kDa	8	12	9	9.66667
Adapter molecule crk OS=Homo sapiens GN=CRK PE=1 SV=2	sp|P46108|CRK_HUMAN	34 kDa	8	10	9	9
Uncharacterized protein KIAA1143 OS=Homo sapiens GN=KIAA1143 PE=1 SV=2	sp|Q96AT1|K1143_HUMAN	17 kDa	8	10	9	9
BolA-like protein 2 OS=Homo sapiens GN=BOLA2 PE=1 SV=1	sp|Q9H3K6|BOLA2_HUMAN	10 kDa	8	9	9	8.66667
Diphosphoinositol polyphosphate phosphohydrolase 2 OS=Homo sapiens GN=NUDT4 PE=1 SV=2	sp|Q9NZJ9|NUDT4_HUMAN	20 kDa	8	9	9	8.66667
COP9 signalosome complex subunit 2 OS=Homo sapiens GN=COPS2 PE=1 SV=1	sp|P61201|CSN2_HUMAN	52 kDa	8	8	9	8.33333
TBC1 domain family member 4 OS=Homo sapiens GN=TBC1D4 PE=1 SV=2	sp|O60343|TBCD4_HUMAN	147 kDa	8	5	9	7.33333
Importin-8 OS=Homo sapiens GN=IPO8 PE=1 SV=2	sp|O15397|IPO8_HUMAN	120 kDa	8	5	9	7.33333
Presequence protease, mitochondrial OS=Homo sapiens GN=PITRM1 PE=1 SV=3	sp|Q5JRX3|PREP_HUMAN	117 kDa	7	17	9	11
Ubiquitin carboxyl-terminal hydrolase 10 OS=Homo sapiens GN=USP10 PE=1 SV=2	sp|Q14694|UBP10_HUMAN	87 kDa	7	13	9	9.66667
Sodium/potassium-transporting ATPase subunit alpha-1 OS=Homo sapiens GN=ATP1A1 PE=1 SV=1	sp|P05023|AT1A1_HUMAN	113 kDa	7	12	9	9.33333
Tyrosine-protein kinase CSK OS=Homo sapiens GN=CSK PE=1 SV=1	sp|P41240|CSK_HUMAN	51 kDa	7	11	9	9
Twinfilin-2 OS=Homo sapiens GN=TWF2 PE=1 SV=2	sp|Q6IBS0|TWF2_HUMAN	40 kDa	7	11	9	9
Core-binding factor subunit beta OS=Homo sapiens GN=CBFB PE=1 SV=2	sp|Q13951|PEBB_HUMAN	22 kDa	7	11	9	9
Costars family protein ABRACL OS=Homo sapiens GN=ABRACL PE=1 SV=1	sp|Q9P1F3|ABRAL_HUMAN	9 kDa	7	11	9	9
2'-deoxynucleoside 5'-phosphate N-hydrolase 1 OS=Homo sapiens GN=DNPH1 PE=1 SV=1	sp|O43598|DNPH1_HUMAN	19 kDa	7	10	9	8.66667
Destrin OS=Homo sapiens GN=DSTN PE=1 SV=3	sp|P60981|DEST_HUMAN	19 kDa	7	9	9	8.33333
LIM domain and actin-binding protein 1 OS=Homo sapiens GN=LIMA1 PE=1 SV=1	sp|Q9UHB6|LIMA1_HUMAN	85 kDa	7	8	9	8
Regulation of nuclear pre-mRNA domain-containing protein 1B OS=Homo sapiens GN=RPRD1B PE=1 SV=1	sp|Q9NQG5|RPR1B_HUMAN	37 kDa	7	8	9	8
Exosome complex component RRP4 OS=Homo sapiens GN=EXOSC2 PE=1 SV=2	sp|Q13868|EXOS2_HUMAN	33 kDa	7	8	9	8
Regulator of G-protein signaling 10 OS=Homo sapiens GN=RGS10 PE=1 SV=2	sp|O43665|RGS10_HUMAN	20 kDa	7	7	9	7.66667
Coatomer subunit delta OS=Homo sapiens GN=ARCN1 PE=1 SV=1	sp|P48444|COPD_HUMAN	57 kDa	7	7	9	7.66667
Nuclear cap-binding protein subunit 2 OS=Homo sapiens GN=NCBP2 PE=1 SV=1	sp|P52298|NCBP2_HUMAN	18 kDa	7	6	9	7.33333
RNA-binding protein 10 OS=Homo sapiens GN=RBM10 PE=1 SV=3	sp|P98175|RBM10_HUMAN	104 kDa	7	1	9	5.66667
Ubiquitin-conjugating enzyme E2 G1 OS=Homo sapiens GN=UBE2G1 PE=1 SV=3	sp|P62253|UB2G1_HUMAN	20 kDa	6	13	9	9.33333
Epidermal growth factor receptor substrate 15 OS=Homo sapiens GN=EPS15 PE=1 SV=2	sp|P42566|EPS15_HUMAN	99 kDa	6	12	9	9
Eukaryotic translation initiation factor 1b OS=Homo sapiens GN=EIF1B PE=1 SV=2	sp|O60739|EIF1B_HUMAN (+1)	13 kDa	6	12	9	9
Crk-like protein OS=Homo sapiens GN=CRKL PE=1 SV=1	sp|P46109|CRKL_HUMAN	34 kDa	6	10	9	8.33333
Pyridoxine-5'-phosphate oxidase OS=Homo sapiens GN=PNPO PE=1 SV=1	sp|Q9NVS9|PNPO_HUMAN	30 kDa	6	10	9	8.33333
Calponin-2 OS=Homo sapiens GN=CNN2 PE=1 SV=4	sp|Q99439|CNN2_HUMAN	34 kDa	6	9	9	8
Glutathione peroxidase 1 OS=Homo sapiens GN=GPX1 PE=1 SV=4	sp|P07203|GPX1_HUMAN	22 kDa	6	9	9	8
Platelet-activating factor acetylhydrolase IB subunit alpha OS=Homo sapiens GN=PAFAH1B1 PE=1 SV=2	sp|P43034|LIS1_HUMAN	47 kDa	6	7	9	7.33333
Hematological and neurological expressed 1-like protein OS=Homo sapiens GN=HN1L PE=1 SV=1	sp|Q9H910|HN1L_HUMAN	20 kDa	6	7	9	7.33333
NudC domain-containing protein 1 OS=Homo sapiens GN=NUDCD1 PE=1 SV=2	sp|Q96RS6|NUDC1_HUMAN	67 kDa	6	4	9	6.33333
DNA polymerase alpha catalytic subunit OS=Homo sapiens GN=POLA1 PE=1 SV=2	sp|P09884|DPOLA_HUMAN	166 kDa	6	4	9	6.33333
HD domain-containing protein 2 OS=Homo sapiens GN=HDDC2 PE=1 SV=1	sp|Q7Z4H3|HDDC2_HUMAN	23 kDa	6	4	9	6.33333
Coiled-coil domain-containing protein 58 OS=Homo sapiens GN=CCDC58 PE=1 SV=1	sp|Q4VC31|CCD58_HUMAN	17 kDa	5	12	9	8.66667
Insulin-degrading enzyme OS=Homo sapiens GN=IDE PE=1 SV=4	sp|P14735|IDE_HUMAN	118 kDa	5	9	9	7.66667
ATP synthase subunit O, mitochondrial OS=Homo sapiens GN=ATP5O PE=1 SV=1	sp|P48047|ATPO_HUMAN	23 kDa	5	9	9	7.66667
Eukaryotic peptide chain release factor GTP-binding subunit ERF3A OS=Homo sapiens GN=GSPT1 PE=1 SV=1	sp|P15170|ERF3A_HUMAN	56 kDa	5	8	9	7.33333
Inorganic pyrophosphatase 2, mitochondrial OS=Homo sapiens GN=PPA2 PE=1 SV=2	sp|Q9H2U2|IPYR2_HUMAN	38 kDa	5	7	9	7
Splicing factor 3B subunit 4 OS=Homo sapiens GN=SF3B4 PE=1 SV=1	sp|Q15427|SF3B4_HUMAN	44 kDa	5	6	9	6.66667
Protein phosphatase 1A OS=Homo sapiens GN=PPM1A PE=1 SV=1	sp|P35813|PPM1A_HUMAN	42 kDa	5	4	9	6
Bromodomain-containing protein 2 OS=Homo sapiens GN=BRD2 PE=1 SV=2	sp|P25440|BRD2_HUMAN	88 kDa	5	3	9	5.66667
Brefeldin A-inhibited guanine nucleotide-exchange protein 1 OS=Homo sapiens GN=ARFGEF1 PE=1 SV=2	sp|Q9Y6D6|BIG1_HUMAN	209 kDa	5	3	9	5.66667
Early endosome antigen 1 OS=Homo sapiens GN=EEA1 PE=1 SV=2	sp|Q15075|EEA1_HUMAN	162 kDa	4	17	9	10
Branched-chain-amino-acid aminotransferase, mitochondrial OS=Homo sapiens GN=BCAT2 PE=1 SV=2	sp|O15382|BCAT2_HUMAN	44 kDa	4	9	9	7.33333
Collagen type IV alpha-3-binding protein OS=Homo sapiens GN=COL4A3BP PE=1 SV=1	sp|Q9Y5P4|C43BP_HUMAN	71 kDa	4	7	9	6.66667
Lymphoid-specific helicase OS=Homo sapiens GN=HELLS PE=1 SV=1	sp|Q9NRZ9|HELLS_HUMAN	97 kDa	4	6	9	6.33333
Dedicator of cytokinesis protein 2 OS=Homo sapiens GN=DOCK2 PE=1 SV=2	sp|Q92608|DOCK2_HUMAN	212 kDa	4	5	9	6
Signal transducing adapter molecule 1 OS=Homo sapiens GN=STAM PE=1 SV=3	sp|Q92783|STAM1_HUMAN	59 kDa	4	5	9	6
Polyadenylate-binding protein-interacting protein 2 OS=Homo sapiens GN=PAIP2 PE=1 SV=1	sp|Q9BPZ3|PAIP2_HUMAN	15 kDa	4	5	9	6
GRIP and coiled-coil domain-containing protein 2 OS=Homo sapiens GN=GCC2 PE=1 SV=4	sp|Q8IWJ2|GCC2_HUMAN	196 kDa	3	10	9	7.33333
Spectrin beta chain, non-erythrocytic 2 OS=Homo sapiens GN=SPTBN2 PE=1 SV=3	sp|O15020|SPTN2_HUMAN	271 kDa	3	10	9	7.33333
Hexokinase-1 OS=Homo sapiens GN=HK1 PE=1 SV=3	sp|P19367|HXK1_HUMAN	102 kDa	3	6	9	6
E3 ubiquitin-protein ligase RNF25 OS=Homo sapiens GN=RNF25 PE=1 SV=1	sp|Q96BH1|RNF25_HUMAN	51 kDa	3	6	9	6
Protein unc-13 homolog D OS=Homo sapiens GN=UNC13D PE=1 SV=1	sp|Q70J99|UN13D_HUMAN	123 kDa	3	5	9	5.66667
Tyrosine-protein phosphatase non-receptor type 23 OS=Homo sapiens GN=PTPN23 PE=1 SV=1	sp|Q9H3S7|PTN23_HUMAN	179 kDa	2	2	9	4.33333
Bifunctional protein NCOAT OS=Homo sapiens GN=MGEA5 PE=1 SV=2	sp|O60502|NCOAT_HUMAN	103 kDa	1	13	9	7.66667
Myb-binding protein 1A OS=Homo sapiens GN=MYBBP1A PE=1 SV=2	sp|Q9BQG0|MBB1A_HUMAN	149 kDa	21	3	8	10.6667
60S ribosomal protein L36a OS=Homo sapiens GN=RPL36A PE=1 SV=2	sp|P83881|RL36A_HUMAN	12 kDa	15	8	8	10.3333
ATP-binding cassette sub-family F member 1 OS=Homo sapiens GN=ABCF1 PE=1 SV=2	sp|Q8NE71|ABCF1_HUMAN	96 kDa	15	4	8	9
Glutamine--fructose-6-phosphate aminotransferase [isomerizing] 1 OS=Homo sapiens GN=GFPT1 PE=1 SV=3	sp|Q06210|GFPT1_HUMAN	79 kDa	15	3	8	8.66667
ADP-ribosylation factor-like protein 3 OS=Homo sapiens GN=ARL3 PE=1 SV=2	sp|P36405|ARL3_HUMAN	20 kDa	13	18	8	13
Dynein light chain roadblock-type 1 OS=Homo sapiens GN=DYNLRB1 PE=1 SV=3	sp|Q9NP97|DLRB1_HUMAN	11 kDa	12	9	8	9.66667
PHD finger-like domain-containing protein 5A OS=Homo sapiens GN=PHF5A PE=1 SV=1	sp|Q7RTV0|PHF5A_HUMAN	12 kDa	12	8	8	9.33333
Aflatoxin B1 aldehyde reductase member 2 OS=Homo sapiens GN=AKR7A2 PE=1 SV=3	sp|O43488|ARK72_HUMAN	40 kDa	12	8	8	9.33333
60S ribosomal protein L8 OS=Homo sapiens GN=RPL8 PE=1 SV=2	sp|P62917|RL8_HUMAN	28 kDa	12	7	8	9
60S ribosomal protein L36a-like OS=Homo sapiens GN=RPL36AL PE=1 SV=3	sp|Q969Q0|RL36L_HUMAN	12 kDa	12	6	8	8.66667
Serine/threonine-protein phosphatase 2A activator OS=Homo sapiens GN=PPP2R4 PE=1 SV=3	sp|Q15257|PTPA_HUMAN	41 kDa	11	12	8	10.3333
Cytoplasmic dynein 1 intermediate chain 2 OS=Homo sapiens GN=DYNC1I2 PE=1 SV=3	sp|Q13409|DC1I2_HUMAN	71 kDa	11	10	8	9.66667
Golgi resident protein GCP60 OS=Homo sapiens GN=ACBD3 PE=1 SV=4	sp|Q9H3P7|GCP60_HUMAN	61 kDa	11	6	8	8.33333
Histone H1x OS=Homo sapiens GN=H1FX PE=1 SV=1	sp|Q92522|H1X_HUMAN	22 kDa	11	6	8	8.33333
Gamma-aminobutyric acid receptor-associated protein-like 2 OS=Homo sapiens GN=GABARAPL2 PE=1 SV=1	sp|P60520|GBRL2_HUMAN	14 kDa	10	9	8	9
Phosphomevalonate kinase OS=Homo sapiens GN=PMVK PE=1 SV=3	sp|Q15126|PMVK_HUMAN	22 kDa	10	8	8	8.66667
Eukaryotic translation initiation factor 2 subunit 2 OS=Homo sapiens GN=EIF2S2 PE=1 SV=2	sp|P20042|IF2B_HUMAN	38 kDa	10	3	8	7
Ferritin heavy chain OS=Homo sapiens GN=FTH1 PE=1 SV=2	sp|P02794|FRIH_HUMAN	21 kDa	9	14	8	10.3333
Succinyl-CoA:3-ketoacid coenzyme A transferase 1, mitochondrial OS=Homo sapiens GN=OXCT1 PE=1 SV=1	sp|P55809|SCOT1_HUMAN	56 kDa	9	12	8	9.66667
Charged multivesicular body protein 5 OS=Homo sapiens GN=CHMP5 PE=1 SV=1	sp|Q9NZZ3|CHMP5_HUMAN	25 kDa	9	10	8	9
Negative elongation factor E OS=Homo sapiens GN=NELFE PE=1 SV=3	sp|P18615|NELFE_HUMAN	43 kDa	9	10	8	9
3'(2'),5'-bisphosphate nucleotidase 1 OS=Homo sapiens GN=BPNT1 PE=1 SV=1	sp|O95861|BPNT1_HUMAN	33 kDa	9	9	8	8.66667
Thioredoxin reductase 1, cytoplasmic OS=Homo sapiens GN=TXNRD1 PE=1 SV=3	sp|Q16881|TRXR1_HUMAN	71 kDa	9	7	8	8
Proteasome assembly chaperone 1 OS=Homo sapiens GN=PSMG1 PE=1 SV=1	sp|O95456|PSMG1_HUMAN	33 kDa	9	7	8	8
Pyruvate dehydrogenase E1 component subunit beta, mitochondrial OS=Homo sapiens GN=PDHB PE=1 SV=3	sp|P11177|ODPB_HUMAN	39 kDa	9	7	8	8
Methylated-DNA--protein-cysteine methyltransferase OS=Homo sapiens GN=MGMT PE=1 SV=1	sp|P16455|MGMT_HUMAN	22 kDa	9	7	8	8
Sepiapterin reductase OS=Homo sapiens GN=SPR PE=1 SV=1	sp|P35270|SPRE_HUMAN	28 kDa	9	6	8	7.66667
Fermitin family homolog 3 OS=Homo sapiens GN=FERMT3 PE=1 SV=1	sp|Q86UX7|URP2_HUMAN	76 kDa	9	3	8	6.66667
Glia maturation factor beta OS=Homo sapiens GN=GMFB PE=1 SV=2	sp|P60983|GMFB_HUMAN	17 kDa	8	12	8	9.33333
Thimet oligopeptidase OS=Homo sapiens GN=THOP1 PE=1 SV=2	sp|P52888|THOP1_HUMAN	79 kDa	8	10	8	8.66667
Flavin reductase (NADPH) OS=Homo sapiens GN=BLVRB PE=1 SV=3	sp|P30043|BLVRB_HUMAN	22 kDa	8	10	8	8.66667
Marginal zone B- and B1-cell-specific protein OS=Homo sapiens GN=MZB1 PE=1 SV=1	sp|Q8WU39|MZB1_HUMAN	21 kDa	8	9	8	8.33333
Guanine nucleotide-binding protein G(i) subunit alpha-2 OS=Homo sapiens GN=GNAI2 PE=1 SV=3	sp|P04899|GNAI2_HUMAN	40 kDa	8	8	8	8
26S proteasome non-ATPase regulatory subunit 8 OS=Homo sapiens GN=PSMD8 PE=1 SV=2	sp|P48556|PSMD8_HUMAN	40 kDa	8	7	8	7.66667
Nucleolar protein 16 OS=Homo sapiens GN=NOP16 PE=1 SV=2	sp|Q9Y3C1|NOP16_HUMAN	21 kDa	8	7	8	7.66667
TAR DNA-binding protein 43 OS=Homo sapiens GN=TARDBP PE=1 SV=1	sp|Q13148|TADBP_HUMAN	45 kDa	8	6	8	7.33333
DCC-interacting protein 13-alpha OS=Homo sapiens GN=APPL1 PE=1 SV=1	sp|Q9UKG1|DP13A_HUMAN	80 kDa	8	4	8	6.66667
Protein transport protein Sec23A OS=Homo sapiens GN=SEC23A PE=1 SV=2	sp|Q15436|SC23A_HUMAN	86 kDa	8	1	8	5.66667
F-actin-capping protein subunit alpha-2 OS=Homo sapiens GN=CAPZA2 PE=1 SV=3	sp|P47755|CAZA2_HUMAN	33 kDa	7	14	8	9.66667
Cathepsin D OS=Homo sapiens GN=CTSD PE=1 SV=1	sp|P07339|CATD_HUMAN	45 kDa	7	12	8	9
Basic leucine zipper and W2 domain-containing protein 2 OS=Homo sapiens GN=BZW2 PE=1 SV=1	sp|Q9Y6E2|BZW2_HUMAN	48 kDa	7	11	8	8.66667
Glutathione S-transferase kappa 1 OS=Homo sapiens GN=GSTK1 PE=1 SV=3	sp|Q9Y2Q3|GSTK1_HUMAN	25 kDa	7	10	8	8.33333
U2 small nuclear ribonucleoprotein B'' OS=Homo sapiens GN=SNRPB2 PE=1 SV=1	sp|P08579|RU2B_HUMAN	25 kDa	7	8	8	7.66667
MARCKS-related protein OS=Homo sapiens GN=MARCKSL1 PE=1 SV=2	sp|P49006|MRP_HUMAN	20 kDa	7	8	8	7.66667
Flap endonuclease 1 OS=Homo sapiens GN=FEN1 PE=1 SV=1	sp|P39748|FEN1_HUMAN	43 kDa	7	7	8	7.33333
Ras GTPase-activating protein-binding protein 2 OS=Homo sapiens GN=G3BP2 PE=1 SV=2	sp|Q9UN86|G3BP2_HUMAN	54 kDa	7	7	8	7.33333
Telomeric repeat-binding factor 2-interacting protein 1 OS=Homo sapiens GN=TERF2IP PE=1 SV=1	sp|Q9NYB0|TE2IP_HUMAN	44 kDa	7	7	8	7.33333
Immunoglobulin-binding protein 1 OS=Homo sapiens GN=IGBP1 PE=1 SV=1	sp|P78318|IGBP1_HUMAN	39 kDa	7	7	8	7.33333
Phosphatidylinositol 5-phosphate 4-kinase type-2 beta OS=Homo sapiens GN=PIP4K2B PE=1 SV=1	sp|P78356|PI42B_HUMAN	47 kDa	7	7	8	7.33333
COP9 signalosome complex subunit 7b OS=Homo sapiens GN=COPS7B PE=1 SV=1	sp|Q9H9Q2|CSN7B_HUMAN	30 kDa	7	6	8	7
Ubiquitin-like modifier-activating enzyme 5 OS=Homo sapiens GN=UBA5 PE=1 SV=1	sp|Q9GZZ9|UBA5_HUMAN	45 kDa	7	5	8	6.66667
Steroid receptor RNA activator 1 OS=Homo sapiens GN=SRA1 PE=1 SV=1	sp|Q9HD15|SRA1_HUMAN	26 kDa	7	4	8	6.33333
Uridine-cytidine kinase 2 OS=Homo sapiens GN=UCK2 PE=1 SV=1	sp|Q9BZX2|UCK2_HUMAN	29 kDa	6	9	8	7.66667
Protein Hikeshi OS=Homo sapiens GN=C11orf73 PE=1 SV=2	sp|Q53FT3|HIKES_HUMAN	22 kDa	6	8	8	7.33333
Pre-mRNA 3'-end-processing factor FIP1 OS=Homo sapiens GN=FIP1L1 PE=1 SV=1	sp|Q6UN15|FIP1_HUMAN	67 kDa	6	8	8	7.33333
GTPase NRas OS=Homo sapiens GN=NRAS PE=1 SV=1	sp|P01111|RASN_HUMAN	21 kDa	6	8	8	7.33333
Fragile X mental retardation syndrome-related protein 1 OS=Homo sapiens GN=FXR1 PE=1 SV=3	sp|P51114|FXR1_HUMAN	70 kDa	6	5	8	6.33333
Rab GTPase-activating protein 1 OS=Homo sapiens GN=RABGAP1 PE=1 SV=3	sp|Q9Y3P9|RBGP1_HUMAN	122 kDa	6	3	8	5.66667
Lipopolysaccharide-responsive and beige-like anchor protein OS=Homo sapiens GN=LRBA PE=1 SV=4	sp|P50851|LRBA_HUMAN	319 kDa	6	1	8	5
COMM domain-containing protein 9 OS=Homo sapiens GN=COMMD9 PE=1 SV=2	sp|Q9P000|COMD9_HUMAN	22 kDa	5	9	8	7.33333
Serine/threonine-protein kinase MST4 OS=Homo sapiens GN=MST4 PE=1 SV=2	sp|Q9P289|MST4_HUMAN	47 kDa	5	8	8	7
Ribonuclease UK114 OS=Homo sapiens GN=HRSP12 PE=1 SV=1	sp|P52758|UK114_HUMAN	14 kDa	5	8	8	7
Serine/threonine-protein phosphatase 4 regulatory subunit 3A OS=Homo sapiens GN=SMEK1 PE=1 SV=1	sp|Q6IN85|P4R3A_HUMAN	95 kDa	5	7	8	6.66667
Protein NDRG3 OS=Homo sapiens GN=NDRG3 PE=1 SV=2	sp|Q9UGV2|NDRG3_HUMAN	41 kDa	5	6	8	6.33333
6-phosphogluconolactonase OS=Homo sapiens GN=PGLS PE=1 SV=2	sp|O95336|6PGL_HUMAN	28 kDa	5	3	8	5.33333
Centrin-2 OS=Homo sapiens GN=CETN2 PE=1 SV=1	sp|P41208|CETN2_HUMAN	20 kDa	4	15	8	9
Exportin-T OS=Homo sapiens GN=XPOT PE=1 SV=2	sp|O43592|XPOT_HUMAN	110 kDa	4	14	8	8.66667
Dual specificity mitogen-activated protein kinase kinase 1 OS=Homo sapiens GN=MAP2K1 PE=1 SV=2	sp|Q02750|MP2K1_HUMAN	43 kDa	4	11	8	7.66667
DCN1-like protein 1 OS=Homo sapiens GN=DCUN1D1 PE=1 SV=1	sp|Q96GG9|DCNL1_HUMAN	30 kDa	4	11	8	7.66667
Cation transport regulator-like protein 2 OS=Homo sapiens GN=CHAC2 PE=2 SV=1	sp|Q8WUX2|CHAC2_HUMAN	21 kDa	4	10	8	7.33333
Protein FAM203B OS=Homo sapiens GN=FAM203B PE=1 SV=1	sp|P0CB43|F203B_HUMAN (+1)	42 kDa	4	8	8	6.66667
UBX domain-containing protein 1 OS=Homo sapiens GN=UBXN1 PE=1 SV=2	sp|Q04323|UBXN1_HUMAN	33 kDa	4	8	8	6.66667
L-aminoadipate-semialdehyde dehydrogenase-phosphopantetheinyl transferase OS=Homo sapiens GN=AASDHPPT PE=1 SV=2	sp|Q9NRN7|ADPPT_HUMAN	36 kDa	4	8	8	6.66667
Protein unc-45 homolog A OS=Homo sapiens GN=UNC45A PE=1 SV=1	sp|Q9H3U1|UN45A_HUMAN	103 kDa	4	7	8	6.33333
Amyloid beta A4 precursor protein-binding family B member 1-interacting protein OS=Homo sapiens GN=APBB1IP PE=1 SV=1	sp|Q7Z5R6|AB1IP_HUMAN	73 kDa	4	6	8	6
Serine/threonine-protein kinase WNK1 OS=Homo sapiens GN=WNK1 PE=1 SV=2	sp|Q9H4A3|WNK1_HUMAN	251 kDa	4	3	8	5
DNA repair protein complementing XP-G cells OS=Homo sapiens GN=ERCC5 PE=1 SV=3	sp|P28715|ERCC5_HUMAN	133 kDa	4	1	8	4.33333
Leucine zipper transcription factor-like protein 1 OS=Homo sapiens GN=LZTFL1 PE=1 SV=1	sp|Q9NQ48|LZTL1_HUMAN	35 kDa	3	13	8	8
Methylthioribulose-1-phosphate dehydratase OS=Homo sapiens GN=APIP PE=1 SV=1	sp|Q96GX9|MTNB_HUMAN	27 kDa	3	11	8	7.33333
Calumenin OS=Homo sapiens GN=CALU PE=1 SV=2	sp|O43852|CALU_HUMAN	37 kDa	3	10	8	7
Ubiquitin-conjugating enzyme E2 R2 OS=Homo sapiens GN=UBE2R2 PE=1 SV=1	sp|Q712K3|UB2R2_HUMAN	27 kDa	3	10	8	7
Astrocytic phosphoprotein PEA-15 OS=Homo sapiens GN=PEA15 PE=1 SV=2	sp|Q15121|PEA15_HUMAN	15 kDa	3	8	8	6.33333
Translation initiation factor eIF-2B subunit beta OS=Homo sapiens GN=EIF2B2 PE=1 SV=3	sp|P49770|EI2BB_HUMAN	39 kDa	3	8	8	6.33333
Protein Mis18-beta OS=Homo sapiens GN=OIP5 PE=1 SV=2	sp|O43482|MS18B_HUMAN	25 kDa	3	8	8	6.33333
Condensin complex subunit 3 OS=Homo sapiens GN=NCAPG PE=1 SV=1	sp|Q9BPX3|CND3_HUMAN	114 kDa	3	6	8	5.66667
E3 ubiquitin-protein ligase TRIM33 OS=Homo sapiens GN=TRIM33 PE=1 SV=3	sp|Q9UPN9|TRI33_HUMAN	123 kDa	3	5	8	5.33333
WASH complex subunit 7 OS=Homo sapiens GN=KIAA1033 PE=1 SV=2	sp|Q2M389|WASH7_HUMAN	136 kDa	3	3	8	4.66667
Serine/threonine-protein kinase N1 OS=Homo sapiens GN=PKN1 PE=1 SV=2	sp|Q16512|PKN1_HUMAN	104 kDa	3	3	8	4.66667
Cell division cycle protein 123 homolog OS=Homo sapiens GN=CDC123 PE=1 SV=1	sp|O75794|CD123_HUMAN	39 kDa	2	6	8	5.33333
NAD-dependent protein deacetylase sirtuin-1 OS=Homo sapiens GN=SIRT1 PE=1 SV=2	sp|Q96EB6|SIR1_HUMAN	82 kDa	2	5	8	5
Ran-binding protein 9 OS=Homo sapiens GN=RANBP9 PE=1 SV=1	sp|Q96S59|RANB9_HUMAN	78 kDa	2	3	8	4.33333
Serine/arginine repetitive matrix protein 1 OS=Homo sapiens GN=SRRM1 PE=1 SV=2	sp|Q8IYB3|SRRM1_HUMAN	102 kDa	27	1	7	11.6667
UPF0468 protein C16orf80 OS=Homo sapiens GN=C16orf80 PE=1 SV=1	sp|Q9Y6A4|CP080_HUMAN	23 kDa	15	10	7	10.6667
Thymosin beta-4 OS=Homo sapiens GN=TMSB4X PE=1 SV=2	sp|P62328|TYB4_HUMAN	5 kDa	13	10	7	10
Transformer-2 protein homolog beta OS=Homo sapiens GN=TRA2B PE=1 SV=1	sp|P62995|TRA2B_HUMAN	34 kDa	13	8	7	9.33333
Tyrosine-protein phosphatase non-receptor type 6 OS=Homo sapiens GN=PTPN6 PE=1 SV=1	sp|P29350|PTN6_HUMAN	68 kDa	13	5	7	8.33333
U6 snRNA-associated Sm-like protein LSm2 OS=Homo sapiens GN=LSM2 PE=1 SV=1	sp|Q9Y333|LSM2_HUMAN	11 kDa	12	13	7	10.6667
Ras-related protein Rab-10 OS=Homo sapiens GN=RAB10 PE=1 SV=1	sp|P61026|RAB10_HUMAN	23 kDa	12	11	7	10
Condensin complex subunit 1 OS=Homo sapiens GN=NCAPD2 PE=1 SV=3	sp|Q15021|CND1_HUMAN	157 kDa	12	9	7	9.33333
Phosphoglucomutase-2 OS=Homo sapiens GN=PGM2 PE=1 SV=4	sp|Q96G03|PGM2_HUMAN	68 kDa	12	7	7	8.66667
rRNA 2'-O-methyltransferase fibrillarin OS=Homo sapiens GN=FBL PE=1 SV=2	sp|P22087|FBRL_HUMAN	34 kDa	12	7	7	8.66667
Leucine-rich repeat-containing protein 47 OS=Homo sapiens GN=LRRC47 PE=1 SV=1	sp|Q8N1G4|LRC47_HUMAN	63 kDa	12	4	7	7.66667
Malignant T-cell-amplified sequence 1 OS=Homo sapiens GN=MCTS1 PE=1 SV=1	sp|Q9ULC4|MCTS1_HUMAN	21 kDa	11	10	7	9.33333
Enoyl-CoA hydratase, mitochondrial OS=Homo sapiens GN=ECHS1 PE=1 SV=4	sp|P30084|ECHM_HUMAN	31 kDa	10	11	7	9.33333
U6 snRNA-associated Sm-like protein LSm4 OS=Homo sapiens GN=LSM4 PE=1 SV=1	sp|Q9Y4Z0|LSM4_HUMAN	15 kDa	10	8	7	8.33333
Cyclin-dependent kinase 5 OS=Homo sapiens GN=CDK5 PE=1 SV=3	sp|Q00535|CDK5_HUMAN	33 kDa	10	7	7	8
Translation initiation factor eIF-2B subunit alpha OS=Homo sapiens GN=EIF2B1 PE=1 SV=1	sp|Q14232|EI2BA_HUMAN	34 kDa	10	6	7	7.66667
Calcium homeostasis endoplasmic reticulum protein OS=Homo sapiens GN=CHERP PE=1 SV=3	sp|Q8IWX8|CHERP_HUMAN	104 kDa	10	5	7	7.33333
Sorbitol dehydrogenase OS=Homo sapiens GN=SORD PE=1 SV=4	sp|Q00796|DHSO_HUMAN	38 kDa	9	10	7	8.66667
DNA replication complex GINS protein PSF2 OS=Homo sapiens GN=GINS2 PE=1 SV=1	sp|Q9Y248|PSF2_HUMAN	21 kDa	9	9	7	8.33333
Elongation factor Tu, mitochondrial OS=Homo sapiens GN=TUFM PE=1 SV=2	sp|P49411|EFTU_HUMAN	50 kDa	9	8	7	8
Chromatin target of PRMT1 protein OS=Homo sapiens GN=CHTOP PE=1 SV=2	sp|Q9Y3Y2|CHTOP_HUMAN	26 kDa	9	8	7	8
Histidine triad nucleotide-binding protein 2, mitochondrial OS=Homo sapiens GN=HINT2 PE=1 SV=1	sp|Q9BX68|HINT2_HUMAN	17 kDa	9	8	7	8
60S ribosomal protein L35 OS=Homo sapiens GN=RPL35 PE=1 SV=2	sp|P42766|RL35_HUMAN	15 kDa	9	7	7	7.66667
Vesicle-trafficking protein SEC22b OS=Homo sapiens GN=SEC22B PE=1 SV=4	sp|O75396|SC22B_HUMAN	25 kDa	9	7	7	7.66667
DAZ-associated protein 1 OS=Homo sapiens GN=DAZAP1 PE=1 SV=1	sp|Q96EP5|DAZP1_HUMAN	43 kDa	9	6	7	7.33333
Zinc finger RNA-binding protein OS=Homo sapiens GN=ZFR PE=1 SV=2	sp|Q96KR1|ZFR_HUMAN	117 kDa	9	5	7	7
AP-2 complex subunit alpha-1 OS=Homo sapiens GN=AP2A1 PE=1 SV=3	sp|O95782|AP2A1_HUMAN	108 kDa	9	5	7	7
YLP motif-containing protein 1 OS=Homo sapiens GN=YLPM1 PE=1 SV=3	sp|P49750|YLPM1_HUMAN	220 kDa	9	4	7	6.66667
Cullin-1 OS=Homo sapiens GN=CUL1 PE=1 SV=2	sp|Q13616|CUL1_HUMAN	90 kDa	9	4	7	6.66667
Cold-inducible RNA-binding protein OS=Homo sapiens GN=CIRBP PE=1 SV=1	sp|Q14011|CIRBP_HUMAN	19 kDa	8	14	7	9.66667
Charged multivesicular body protein 4a OS=Homo sapiens GN=CHMP4A PE=1 SV=3	sp|Q9BY43|CHM4A_HUMAN	25 kDa	8	13	7	9.33333
Neudesin OS=Homo sapiens GN=NENF PE=1 SV=1	sp|Q9UMX5|NENF_HUMAN	19 kDa	8	8	7	7.66667
Cyclin-dependent kinase 11B OS=Homo sapiens GN=CDK11B PE=1 SV=3	sp|P21127|CD11B_HUMAN	93 kDa	8	7	7	7.33333
Arginase-2, mitochondrial OS=Homo sapiens GN=ARG2 PE=1 SV=1	sp|P78540|ARGI2_HUMAN	39 kDa	8	7	7	7.33333
Protein NipSnap homolog 2 OS=Homo sapiens GN=GBAS PE=1 SV=1	sp|O75323|NIPS2_HUMAN	34 kDa	8	7	7	7.33333
Ras-related protein Rab-8A OS=Homo sapiens GN=RAB8A PE=1 SV=1	sp|P61006|RAB8A_HUMAN	24 kDa	8	6	7	7
Proto-oncogene vav OS=Homo sapiens GN=VAV1 PE=1 SV=4	sp|P15498|VAV_HUMAN	98 kDa	8	4	7	6.33333
G patch domain and KOW motifs-containing protein OS=Homo sapiens GN=GPKOW PE=1 SV=2	sp|Q92917|GPKOW_HUMAN	52 kDa	8	2	7	5.66667
Proteasome inhibitor PI31 subunit OS=Homo sapiens GN=PSMF1 PE=1 SV=2	sp|Q92530|PSMF1_HUMAN	30 kDa	7	7	7	7
Replication factor C subunit 2 OS=Homo sapiens GN=RFC2 PE=1 SV=3	sp|P35250|RFC2_HUMAN	39 kDa	7	7	7	7
Engulfment and cell motility protein 1 OS=Homo sapiens GN=ELMO1 PE=1 SV=2	sp|Q92556|ELMO1_HUMAN	84 kDa	7	6	7	6.66667
6-phosphofructokinase, liver type OS=Homo sapiens GN=PFKL PE=1 SV=6	sp|P17858|K6PL_HUMAN	85 kDa	7	6	7	6.66667
Frataxin, mitochondrial OS=Homo sapiens GN=FXN PE=1 SV=2	sp|Q16595|FRDA_HUMAN	23 kDa	7	6	7	6.66667
Importin subunit alpha-5 OS=Homo sapiens GN=KPNA1 PE=1 SV=3	sp|P52294|IMA5_HUMAN	60 kDa	7	6	7	6.66667
KH domain-containing, RNA-binding, signal transduction-associated protein 1 OS=Homo sapiens GN=KHDRBS1 PE=1 SV=1	sp|Q07666|KHDR1_HUMAN	48 kDa	7	5	7	6.33333
3-hydroxybutyrate dehydrogenase type 2 OS=Homo sapiens GN=BDH2 PE=1 SV=2	sp|Q9BUT1|BDH2_HUMAN	27 kDa	7	5	7	6.33333
Serine/threonine-protein phosphatase PGAM5, mitochondrial OS=Homo sapiens GN=PGAM5 PE=1 SV=2	sp|Q96HS1|PGAM5_HUMAN	32 kDa	7	4	7	6
1,4-alpha-glucan-branching enzyme OS=Homo sapiens GN=GBE1 PE=1 SV=3	sp|Q04446|GLGB_HUMAN	80 kDa	7	3	7	5.66667
Coatomer subunit gamma-2 OS=Homo sapiens GN=COPG2 PE=1 SV=1	sp|Q9UBF2|COPG2_HUMAN	98 kDa	7	3	7	5.66667
Probable ubiquitin carboxyl-terminal hydrolase FAF-X OS=Homo sapiens GN=USP9X PE=1 SV=3	sp|Q93008|USP9X_HUMAN	292 kDa	7	2	7	5.33333
Replication factor C subunit 4 OS=Homo sapiens GN=RFC4 PE=1 SV=2	sp|P35249|RFC4_HUMAN	40 kDa	6	11	7	8
Mycophenolic acid acyl-glucuronide esterase, mitochondrial OS=Homo sapiens GN=ABHD10 PE=1 SV=1	sp|Q9NUJ1|ABHDA_HUMAN	34 kDa	6	11	7	8
Eukaryotic translation elongation factor 1 epsilon-1 OS=Homo sapiens GN=EEF1E1 PE=1 SV=1	sp|O43324|MCA3_HUMAN	20 kDa	6	8	7	7
Perilipin-3 OS=Homo sapiens GN=PLIN3 PE=1 SV=3	sp|O60664|PLIN3_HUMAN	47 kDa	6	8	7	7
GTP-binding protein SAR1b OS=Homo sapiens GN=SAR1B PE=1 SV=1	sp|Q9Y6B6|SAR1B_HUMAN	22 kDa	6	8	7	7
Basic leucine zipper and W2 domain-containing protein 1 OS=Homo sapiens GN=BZW1 PE=1 SV=1	sp|Q7L1Q6|BZW1_HUMAN	48 kDa	6	7	7	6.66667
Prefoldin subunit 1 OS=Homo sapiens GN=PFDN1 PE=1 SV=2	sp|O60925|PFD1_HUMAN	14 kDa	6	7	7	6.66667
NHP2-like protein 1 OS=Homo sapiens GN=NHP2L1 PE=1 SV=3	sp|P55769|NH2L1_HUMAN	14 kDa	6	7	7	6.66667
Tumor necrosis factor alpha-induced protein 8 OS=Homo sapiens GN=TNFAIP8 PE=1 SV=1	sp|O95379|TFIP8_HUMAN	23 kDa	6	7	7	6.66667
U5 small nuclear ribonucleoprotein 40 kDa protein OS=Homo sapiens GN=SNRNP40 PE=1 SV=1	sp|Q96DI7|SNR40_HUMAN	39 kDa	6	6	7	6.33333
EH domain-containing protein 1 OS=Homo sapiens GN=EHD1 PE=1 SV=2	sp|Q9H4M9|EHD1_HUMAN	61 kDa	6	6	7	6.33333
Profilin-2 OS=Homo sapiens GN=PFN2 PE=1 SV=3	sp|P35080|PROF2_HUMAN	15 kDa	6	6	7	6.33333
Beta-catenin-like protein 1 OS=Homo sapiens GN=CTNNBL1 PE=1 SV=1	sp|Q8WYA6|CTBL1_HUMAN	65 kDa	6	5	7	6
Zinc finger CCCH domain-containing protein 18 OS=Homo sapiens GN=ZC3H18 PE=1 SV=2	sp|Q86VM9|ZCH18_HUMAN	106 kDa	6	5	7	6
ATP-dependent RNA helicase DDX18 OS=Homo sapiens GN=DDX18 PE=1 SV=2	sp|Q9NVP1|DDX18_HUMAN	75 kDa	6	3	7	5.33333
Ran-binding protein 3 OS=Homo sapiens GN=RANBP3 PE=1 SV=1	sp|Q9H6Z4|RANB3_HUMAN	60 kDa	6	3	7	5.33333
Importin subunit alpha-4 OS=Homo sapiens GN=KPNA3 PE=1 SV=2	sp|O00505|IMA4_HUMAN	58 kDa	6	2	7	5
COP9 signalosome complex subunit 5 OS=Homo sapiens GN=COPS5 PE=1 SV=4	sp|Q92905|CSN5_HUMAN	38 kDa	5	12	7	8
Intron-binding protein aquarius OS=Homo sapiens GN=AQR PE=1 SV=4	sp|O60306|AQR_HUMAN	171 kDa	5	11	7	7.66667
Gephyrin OS=Homo sapiens GN=GPHN PE=1 SV=1	sp|Q9NQX3|GEPH_HUMAN	80 kDa	5	10	7	7.33333
Glutaredoxin-related protein 5, mitochondrial OS=Homo sapiens GN=GLRX5 PE=1 SV=2	sp|Q86SX6|GLRX5_HUMAN	17 kDa	5	9	7	7
Serpin H1 OS=Homo sapiens GN=SERPINH1 PE=1 SV=2	sp|P50454|SERPH_HUMAN	46 kDa	5	9	7	7
Glycolipid transfer protein OS=Homo sapiens GN=GLTP PE=1 SV=3	sp|Q9NZD2|GLTP_HUMAN	24 kDa	5	9	7	7
Ubiquitin-fold modifier 1 OS=Homo sapiens GN=UFM1 PE=1 SV=1	sp|P61960|UFM1_HUMAN	9 kDa	5	8	7	6.66667
Medium-chain specific acyl-CoA dehydrogenase, mitochondrial OS=Homo sapiens GN=ACADM PE=1 SV=1	sp|P11310|ACADM_HUMAN	47 kDa	5	7	7	6.33333
Glyoxylate reductase/hydroxypyruvate reductase OS=Homo sapiens GN=GRHPR PE=1 SV=1	sp|Q9UBQ7|GRHPR_HUMAN	36 kDa	5	7	7	6.33333
UV excision repair protein RAD23 homolog A OS=Homo sapiens GN=RAD23A PE=1 SV=1	sp|P54725|RD23A_HUMAN	40 kDa	5	6	7	6
Phosphatidylinositol 5-phosphate 4-kinase type-2 alpha OS=Homo sapiens GN=PIP4K2A PE=1 SV=2	sp|P48426|PI42A_HUMAN	46 kDa	5	5	7	5.66667
Replication factor C subunit 5 OS=Homo sapiens GN=RFC5 PE=1 SV=1	sp|P40937|RFC5_HUMAN	38 kDa	5	5	7	5.66667
Single-stranded DNA-binding protein 2 OS=Homo sapiens GN=SSBP2 PE=1 SV=2	sp|P81877|SSBP2_HUMAN	38 kDa	5	5	7	5.66667
General transcription factor IIF subunit 2 OS=Homo sapiens GN=GTF2F2 PE=1 SV=2	sp|P13984|T2FB_HUMAN	28 kDa	5	4	7	5.33333
RNA polymerase-associated protein LEO1 OS=Homo sapiens GN=LEO1 PE=1 SV=1	sp|Q8WVC0|LEO1_HUMAN	75 kDa	5	4	7	5.33333
Segment polarity protein dishevelled homolog DVL-2 OS=Homo sapiens GN=DVL2 PE=1 SV=1	sp|O14641|DVL2_HUMAN	79 kDa	5	3	7	5
UPF0556 protein C19orf10 OS=Homo sapiens GN=C19orf10 PE=1 SV=1	sp|Q969H8|CS010_HUMAN	19 kDa	4	9	7	6.66667
Neurolysin, mitochondrial OS=Homo sapiens GN=NLN PE=1 SV=1	sp|Q9BYT8|NEUL_HUMAN	81 kDa	4	8	7	6.33333
Hippocalcin-like protein 1 OS=Homo sapiens GN=HPCAL1 PE=1 SV=3	sp|P37235|HPCL1_HUMAN	22 kDa	4	8	7	6.33333
DNA fragmentation factor subunit alpha OS=Homo sapiens GN=DFFA PE=1 SV=1	sp|O00273|DFFA_HUMAN	37 kDa	4	7	7	6
Protein SAAL1 OS=Homo sapiens GN=SAAL1 PE=1 SV=2	sp|Q96ER3|SAAL1_HUMAN	54 kDa	4	7	7	6
ADP-ribosylation factor-like protein 2-binding protein OS=Homo sapiens GN=ARL2BP PE=1 SV=1	sp|Q9Y2Y0|AR2BP_HUMAN	19 kDa	4	7	7	6
Symplekin OS=Homo sapiens GN=SYMPK PE=1 SV=2	sp|Q92797|SYMPK_HUMAN	141 kDa	4	6	7	5.66667
m7GpppX diphosphatase OS=Homo sapiens GN=DCPS PE=1 SV=2	sp|Q96C86|DCPS_HUMAN	39 kDa	4	4	7	5
Glutamine-rich protein 1 OS=Homo sapiens GN=QRICH1 PE=1 SV=1	sp|Q2TAL8|QRIC1_HUMAN	86 kDa	4	4	7	5
UPF0690 protein C1orf52 OS=Homo sapiens GN=C1orf52 PE=1 SV=1	sp|Q8N6N3|CA052_HUMAN	21 kDa	4	3	7	4.66667
Glucose-induced degradation protein 8 homolog OS=Homo sapiens GN=GID8 PE=1 SV=1	sp|Q9NWU2|GID8_HUMAN	27 kDa	3	10	7	6.66667
CCA tRNA nucleotidyltransferase 1, mitochondrial OS=Homo sapiens GN=TRNT1 PE=1 SV=2	sp|Q96Q11|TRNT1_HUMAN	50 kDa	3	9	7	6.33333
Nucleoporin NUP188 homolog OS=Homo sapiens GN=NUP188 PE=1 SV=1	sp|Q5SRE5|NU188_HUMAN	196 kDa	3	9	7	6.33333
E3 ubiquitin-protein ligase Praja-2 OS=Homo sapiens GN=PJA2 PE=1 SV=4	sp|O43164|PJA2_HUMAN	78 kDa	3	9	7	6.33333
U3 small nucleolar ribonucleoprotein protein IMP3 OS=Homo sapiens GN=IMP3 PE=1 SV=1	sp|Q9NV31|IMP3_HUMAN	22 kDa	3	8	7	6
Sjoegren syndrome nuclear autoantigen 1 OS=Homo sapiens GN=SSNA1 PE=1 SV=2	sp|O43805|SSNA1_HUMAN	14 kDa	3	7	7	5.66667
Iron-sulfur cluster assembly 2 homolog, mitochondrial OS=Homo sapiens GN=ISCA2 PE=1 SV=2	sp|Q86U28|ISCA2_HUMAN	16 kDa	3	7	7	5.66667
Tyrosine-protein kinase Lck OS=Homo sapiens GN=LCK PE=1 SV=6	sp|P06239|LCK_HUMAN	58 kDa	3	6	7	5.33333
DNA-directed RNA polymerase II subunit RPB3 OS=Homo sapiens GN=POLR2C PE=1 SV=2	sp|P19387|RPB3_HUMAN	31 kDa	3	6	7	5.33333
RING finger protein 114 OS=Homo sapiens GN=RNF114 PE=1 SV=1	sp|Q9Y508|RN114_HUMAN	26 kDa	3	5	7	5
Hepatocyte growth factor-regulated tyrosine kinase substrate OS=Homo sapiens GN=HGS PE=1 SV=1	sp|O14964|HGS_HUMAN	86 kDa	3	4	7	4.66667
Protein SON OS=Homo sapiens GN=SON PE=1 SV=4	sp|P18583|SON_HUMAN	264 kDa	3	3	7	4.33333
Brefeldin A-inhibited guanine nucleotide-exchange protein 2 OS=Homo sapiens GN=ARFGEF2 PE=1 SV=3	sp|Q9Y6D5|BIG2_HUMAN	202 kDa	3	2	7	4
Shootin-1 OS=Homo sapiens GN=KIAA1598 PE=1 SV=4	sp|A0MZ66|SHOT1_HUMAN	72 kDa	2	10	7	6.33333
Cytochrome c OS=Homo sapiens GN=CYCS PE=1 SV=2	sp|P99999|CYC_HUMAN	12 kDa	2	9	7	6
Histone-lysine N-methyltransferase setd3 OS=Homo sapiens GN=SETD3 PE=1 SV=1	sp|Q86TU7|SETD3_HUMAN	67 kDa	2	7	7	5.33333
Inositol-3-phosphate synthase 1 OS=Homo sapiens GN=ISYNA1 PE=1 SV=1	sp|Q9NPH2|INO1_HUMAN	61 kDa	2	1	7	3.33333
Ubiquitin-conjugating enzyme E2 T OS=Homo sapiens GN=UBE2T PE=1 SV=1	sp|Q9NPD8|UBE2T_HUMAN	23 kDa	1	10	7	6
Calcium-binding protein 39 OS=Homo sapiens GN=CAB39 PE=1 SV=1	sp|Q9Y376|CAB39_HUMAN	40 kDa	1	8	7	5.33333
ESF1 homolog OS=Homo sapiens GN=ESF1 PE=1 SV=1	sp|Q9H501|ESF1_HUMAN	99 kDa	1	7	7	5
Endoplasmic reticulum aminopeptidase 2 OS=Homo sapiens GN=ERAP2 PE=1 SV=2	sp|Q6P179|ERAP2_HUMAN	110 kDa	1	7	7	5
Luc7-like protein 3 OS=Homo sapiens GN=LUC7L3 PE=1 SV=2	sp|O95232|LC7L3_HUMAN	51 kDa	1	5	7	4.33333
Histone H2A.Z OS=Homo sapiens GN=H2AFZ PE=1 SV=2	sp|P0C0S5|H2AZ_HUMAN (+1)	14 kDa	1	5	7	4.33333
UPF0587 protein C1orf123 OS=Homo sapiens GN=C1orf123 PE=1 SV=1	sp|Q9NWV4|CA123_HUMAN	18 kDa	1	1	7	3
60S ribosomal protein L27 OS=Homo sapiens GN=RPL27 PE=1 SV=2	sp|P61353|RL27_HUMAN	16 kDa	17	9	6	10.6667
CLIP-associating protein 2 OS=Homo sapiens GN=CLASP2 PE=1 SV=2	sp|O75122|CLAP2_HUMAN	141 kDa	16	6	6	9.33333
Nucleolar protein 58 OS=Homo sapiens GN=NOP58 PE=1 SV=1	sp|Q9Y2X3|NOP58_HUMAN	60 kDa	15	6	6	9
Biliverdin reductase A OS=Homo sapiens GN=BLVRA PE=1 SV=2	sp|P53004|BIEA_HUMAN	33 kDa	12	9	6	9
General transcription factor IIF subunit 1 OS=Homo sapiens GN=GTF2F1 PE=1 SV=2	sp|P35269|T2FA_HUMAN	58 kDa	12	3	6	7
Nuclear pore complex protein Nup214 OS=Homo sapiens GN=NUP214 PE=1 SV=2	sp|P35658|NU214_HUMAN	214 kDa	12	2	6	6.66667
Ras-related protein Rab-21 OS=Homo sapiens GN=RAB21 PE=1 SV=3	sp|Q9UL25|RAB21_HUMAN	24 kDa	11	9	6	8.66667
AP-3 complex subunit delta-1 OS=Homo sapiens GN=AP3D1 PE=1 SV=1	sp|O14617|AP3D1_HUMAN	130 kDa	11	4	6	7
Kinesin-like protein KIF2C OS=Homo sapiens GN=KIF2C PE=1 SV=2	sp|Q99661|KIF2C_HUMAN	81 kDa	11	4	6	7
Cytoplasmic FMR1-interacting protein 1 OS=Homo sapiens GN=CYFIP1 PE=1 SV=1	sp|Q7L576|CYFP1_HUMAN	145 kDa	11	3	6	6.66667
Voltage-gated potassium channel subunit beta-2 OS=Homo sapiens GN=KCNAB2 PE=1 SV=2	sp|Q13303|KCAB2_HUMAN	41 kDa	10	6	6	7.33333
Bifunctional 3'-phosphoadenosine 5'-phosphosulfate synthase 1 OS=Homo sapiens GN=PAPSS1 PE=1 SV=2	sp|O43252|PAPS1_HUMAN	71 kDa	10	4	6	6.66667
Tryptophan--tRNA ligase, cytoplasmic OS=Homo sapiens GN=WARS PE=1 SV=2	sp|P23381|SYWC_HUMAN	53 kDa	9	9	6	8
40S ribosomal protein S20 OS=Homo sapiens GN=RPS20 PE=1 SV=1	sp|P60866|RS20_HUMAN	13 kDa	9	8	6	7.66667
Aminoacyl tRNA synthase complex-interacting multifunctional protein 2 OS=Homo sapiens GN=AIMP2 PE=1 SV=2	sp|Q13155|AIMP2_HUMAN	35 kDa	9	8	6	7.66667
Calpain small subunit 1 OS=Homo sapiens GN=CAPNS1 PE=1 SV=1	sp|P04632|CPNS1_HUMAN	28 kDa	9	7	6	7.33333
Proteasome maturation protein OS=Homo sapiens GN=POMP PE=1 SV=1	sp|Q9Y244|POMP_HUMAN	16 kDa	9	7	6	7.33333
Transformer-2 protein homolog alpha OS=Homo sapiens GN=TRA2A PE=1 SV=1	sp|Q13595|TRA2A_HUMAN	33 kDa	9	6	6	7
Vacuolar protein sorting-associated protein 35 OS=Homo sapiens GN=VPS35 PE=1 SV=2	sp|Q96QK1|VPS35_HUMAN	92 kDa	9	4	6	6.33333
RNA-binding protein 14 OS=Homo sapiens GN=RBM14 PE=1 SV=2	sp|Q96PK6|RBM14_HUMAN	69 kDa	9	3	6	6
pre-rRNA processing protein FTSJ3 OS=Homo sapiens GN=FTSJ3 PE=1 SV=2	sp|Q8IY81|SPB1_HUMAN	97 kDa	9	1	6	5.33333
Death-inducer obliterator 1 OS=Homo sapiens GN=DIDO1 PE=1 SV=5	sp|Q9BTC0|DIDO1_HUMAN	244 kDa	9	1	6	5.33333
Ribonuclease H2 subunit B OS=Homo sapiens GN=RNASEH2B PE=1 SV=1	sp|Q5TBB1|RNH2B_HUMAN	35 kDa	8	7	6	7
Peroxisomal biogenesis factor 19 OS=Homo sapiens GN=PEX19 PE=1 SV=1	sp|P40855|PEX19_HUMAN	33 kDa	8	7	6	7
AP-1 complex subunit gamma-1 OS=Homo sapiens GN=AP1G1 PE=1 SV=5	sp|O43747|AP1G1_HUMAN	91 kDa	8	6	6	6.66667
Exosome complex component MTR3 OS=Homo sapiens GN=EXOSC6 PE=1 SV=1	sp|Q5RKV6|EXOS6_HUMAN	28 kDa	8	6	6	6.66667
Cyclin-dependent kinase 13 OS=Homo sapiens GN=CDK13 PE=1 SV=2	sp|Q14004|CDK13_HUMAN	165 kDa	8	6	6	6.66667
Electron transfer flavoprotein subunit beta OS=Homo sapiens GN=ETFB PE=1 SV=3	sp|P38117|ETFB_HUMAN	28 kDa	8	5	6	6.33333
AP-2 complex subunit alpha-2 OS=Homo sapiens GN=AP2A2 PE=1 SV=2	sp|O94973|AP2A2_HUMAN	104 kDa	8	4	6	6
Paraspeckle component 1 OS=Homo sapiens GN=PSPC1 PE=1 SV=1	sp|Q8WXF1|PSPC1_HUMAN	59 kDa	8	4	6	6
DnaJ homolog subfamily A member 2 OS=Homo sapiens GN=DNAJA2 PE=1 SV=1	sp|O60884|DNJA2_HUMAN	46 kDa	7	9	6	7.33333
Spermine synthase OS=Homo sapiens GN=SMS PE=1 SV=2	sp|P52788|SPSY_HUMAN	41 kDa	7	9	6	7.33333
Vacuolar protein sorting-associated protein 29 OS=Homo sapiens GN=VPS29 PE=1 SV=1	sp|Q9UBQ0|VPS29_HUMAN	21 kDa	7	9	6	7.33333
THO complex subunit 7 homolog OS=Homo sapiens GN=THOC7 PE=1 SV=3	sp|Q6I9Y2|THOC7_HUMAN	24 kDa	7	9	6	7.33333
Branched-chain-amino-acid aminotransferase, cytosolic OS=Homo sapiens GN=BCAT1 PE=1 SV=3	sp|P54687|BCAT1_HUMAN	43 kDa	7	8	6	7
Omega-amidase NIT2 OS=Homo sapiens GN=NIT2 PE=1 SV=1	sp|Q9NQR4|NIT2_HUMAN	31 kDa	7	7	6	6.66667
Cell division cycle and apoptosis regulator protein 1 OS=Homo sapiens GN=CCAR1 PE=1 SV=2	sp|Q8IX12|CCAR1_HUMAN	133 kDa	7	5	6	6
Alcohol dehydrogenase class-3 OS=Homo sapiens GN=ADH5 PE=1 SV=4	sp|P11766|ADHX_HUMAN	40 kDa	7	4	6	5.66667
WASH complex subunit strumpellin OS=Homo sapiens GN=KIAA0196 PE=1 SV=1	sp|Q12768|STRUM_HUMAN	134 kDa	7	4	6	5.66667
SNW domain-containing protein 1 OS=Homo sapiens GN=SNW1 PE=1 SV=1	sp|Q13573|SNW1_HUMAN	61 kDa	7	4	6	5.66667
Mitochondrial import receptor subunit TOM34 OS=Homo sapiens GN=TOMM34 PE=1 SV=2	sp|Q15785|TOM34_HUMAN	35 kDa	7	3	6	5.33333
Mesencephalic astrocyte-derived neurotrophic factor OS=Homo sapiens GN=MANF PE=1 SV=3	sp|P55145|MANF_HUMAN	21 kDa	6	9	6	7
HLA class I histocompatibility antigen, A-3 alpha chain OS=Homo sapiens GN=HLA-A PE=1 SV=2	sp|P04439|1A03_HUMAN	41 kDa	6	9	6	7
Nuclear receptor 2C2-associated protein OS=Homo sapiens GN=NR2C2AP PE=1 SV=1	sp|Q86WQ0|NR2CA_HUMAN	16 kDa	6	9	6	7
Uridine 5'-monophosphate synthase OS=Homo sapiens GN=UMPS PE=1 SV=1	sp|P11172|UMPS_HUMAN	52 kDa	6	8	6	6.66667
Protein lin-7 homolog C OS=Homo sapiens GN=LIN7C PE=1 SV=1	sp|Q9NUP9|LIN7C_HUMAN	22 kDa	6	7	6	6.33333
Mitochondrial-processing peptidase subunit alpha OS=Homo sapiens GN=PMPCA PE=1 SV=2	sp|Q10713|MPPA_HUMAN	58 kDa	6	6	6	6
Coiled-coil domain-containing protein 25 OS=Homo sapiens GN=CCDC25 PE=1 SV=2	sp|Q86WR0|CCD25_HUMAN	24 kDa	6	6	6	6
Guanine nucleotide-binding protein G(k) subunit alpha OS=Homo sapiens GN=GNAI3 PE=1 SV=3	sp|P08754|GNAI3_HUMAN	41 kDa	6	6	6	6
DNA repair protein XRCC1 OS=Homo sapiens GN=XRCC1 PE=1 SV=2	sp|P18887|XRCC1_HUMAN	69 kDa	6	5	6	5.66667
Zinc finger protein 207 OS=Homo sapiens GN=ZNF207 PE=1 SV=1	sp|O43670|ZN207_HUMAN	51 kDa	6	5	6	5.66667
AMP deaminase 2 OS=Homo sapiens GN=AMPD2 PE=1 SV=2	sp|Q01433|AMPD2_HUMAN	101 kDa	6	4	6	5.33333
Mitogen-activated protein kinase 1 OS=Homo sapiens GN=MAPK1 PE=1 SV=3	sp|P28482|MK01_HUMAN	41 kDa	5	10	6	7
Bleomycin hydrolase OS=Homo sapiens GN=BLMH PE=1 SV=1	sp|Q13867|BLMH_HUMAN	53 kDa	5	8	6	6.33333
Protein NipSnap homolog 3A OS=Homo sapiens GN=NIPSNAP3A PE=1 SV=2	sp|Q9UFN0|NPS3A_HUMAN	28 kDa	5	8	6	6.33333
SH2 domain-containing protein 1A OS=Homo sapiens GN=SH2D1A PE=1 SV=1	sp|O60880|SH21A_HUMAN	14 kDa	5	7	6	6
Peptidyl-prolyl cis-trans isomerase-like 3 OS=Homo sapiens GN=PPIL3 PE=1 SV=1	sp|Q9H2H8|PPIL3_HUMAN	18 kDa	5	7	6	6
ADP-ribosylation factor 6 OS=Homo sapiens GN=ARF6 PE=1 SV=2	sp|P62330|ARF6_HUMAN	20 kDa	5	7	6	6
Alpha-taxilin OS=Homo sapiens GN=TXLNA PE=1 SV=3	sp|P40222|TXLNA_HUMAN	62 kDa	5	6	6	5.66667
E3 ubiquitin-protein ligase RNF181 OS=Homo sapiens GN=RNF181 PE=1 SV=1	sp|Q9P0P0|RN181_HUMAN	18 kDa	5	6	6	5.66667
Protein SEC13 homolog OS=Homo sapiens GN=SEC13 PE=1 SV=3	sp|P55735|SEC13_HUMAN	36 kDa	5	6	6	5.66667
Dr1-associated corepressor OS=Homo sapiens GN=DRAP1 PE=1 SV=3	sp|Q14919|NC2A_HUMAN	22 kDa	5	6	6	5.66667
THUMP domain-containing protein 1 OS=Homo sapiens GN=THUMPD1 PE=1 SV=2	sp|Q9NXG2|THUM1_HUMAN	39 kDa	5	5	6	5.33333
Peflin OS=Homo sapiens GN=PEF1 PE=1 SV=1	sp|Q9UBV8|PEF1_HUMAN	30 kDa	5	5	6	5.33333
Ribosyldihydronicotinamide dehydrogenase [quinone] OS=Homo sapiens GN=NQO2 PE=1 SV=5	sp|P16083|NQO2_HUMAN	26 kDa	5	3	6	4.66667
Echinoderm microtubule-associated protein-like 4 OS=Homo sapiens GN=EML4 PE=1 SV=3	sp|Q9HC35|EMAL4_HUMAN	109 kDa	5	2	6	4.33333
Rap1 GTPase-GDP dissociation stimulator 1 OS=Homo sapiens GN=RAP1GDS1 PE=1 SV=3	sp|P52306|GDS1_HUMAN	66 kDa	4	8	6	6
60S ribosome subunit biogenesis protein NIP7 homolog OS=Homo sapiens GN=NIP7 PE=1 SV=1	sp|Q9Y221|NIP7_HUMAN	20 kDa	4	8	6	6
AP-3 complex subunit sigma-1 OS=Homo sapiens GN=AP3S1 PE=1 SV=1	sp|Q92572|AP3S1_HUMAN	22 kDa	4	8	6	6
Ubiquitin-conjugating enzyme E2 H OS=Homo sapiens GN=UBE2H PE=1 SV=1	sp|P62256|UBE2H_HUMAN	21 kDa	4	7	6	5.66667
Mitochondrial import inner membrane translocase subunit Tim13 OS=Homo sapiens GN=TIMM13 PE=1 SV=1	sp|Q9Y5L4|TIM13_HUMAN	11 kDa	4	7	6	5.66667
Platelet-activating factor acetylhydrolase IB subunit beta OS=Homo sapiens GN=PAFAH1B2 PE=1 SV=1	sp|P68402|PA1B2_HUMAN	26 kDa	4	6	6	5.33333
Endophilin-B2 OS=Homo sapiens GN=SH3GLB2 PE=1 SV=1	sp|Q9NR46|SHLB2_HUMAN	44 kDa	4	5	6	5
Nucleoplasmin-3 OS=Homo sapiens GN=NPM3 PE=1 SV=3	sp|O75607|NPM3_HUMAN	19 kDa	4	5	6	5
Cleavage stimulation factor subunit 3 OS=Homo sapiens GN=CSTF3 PE=1 SV=1	sp|Q12996|CSTF3_HUMAN	83 kDa	4	5	6	5
Protein TMED8 OS=Homo sapiens GN=TMED8 PE=1 SV=1	sp|Q6PL24|TMED8_HUMAN	36 kDa	4	5	6	5
YrdC domain-containing protein, mitochondrial OS=Homo sapiens GN=YRDC PE=1 SV=1	sp|Q86U90|YRDC_HUMAN	29 kDa	4	5	6	5
Ubiquitin carboxyl-terminal hydrolase 4 OS=Homo sapiens GN=USP4 PE=1 SV=3	sp|Q13107|UBP4_HUMAN	109 kDa	4	4	6	4.66667
Caspase-3 OS=Homo sapiens GN=CASP3 PE=1 SV=2	sp|P42574|CASP3_HUMAN	32 kDa	4	3	6	4.33333
Peptidase M20 domain-containing protein 2 OS=Homo sapiens GN=PM20D2 PE=1 SV=2	sp|Q8IYS1|P20D2_HUMAN	48 kDa	4	2	6	4
Chromatin assembly factor 1 subunit B OS=Homo sapiens GN=CHAF1B PE=1 SV=1	sp|Q13112|CAF1B_HUMAN	61 kDa	4	2	6	4
F-box-like/WD repeat-containing protein TBL1XR1 OS=Homo sapiens GN=TBL1XR1 PE=1 SV=1	sp|Q9BZK7|TBL1R_HUMAN	56 kDa	4	1	6	3.66667
Kinesin-like protein KIFC1 OS=Homo sapiens GN=KIFC1 PE=1 SV=2	sp|Q9BW19|KIFC1_HUMAN	74 kDa	4	1	6	3.66667
Rab GTPase-binding effector protein 2 OS=Homo sapiens GN=RABEP2 PE=1 SV=2	sp|Q9H5N1|RABE2_HUMAN	64 kDa	3	8	6	5.66667
N-terminal Xaa-Pro-Lys N-methyltransferase 1 OS=Homo sapiens GN=NTMT1 PE=1 SV=3	sp|Q9BV86|NTM1A_HUMAN	25 kDa	3	8	6	5.66667
Cytokine receptor-like factor 3 OS=Homo sapiens GN=CRLF3 PE=1 SV=2	sp|Q8IUI8|CRLF3_HUMAN	50 kDa	3	7	6	5.33333
Kinetochore protein Spc24 OS=Homo sapiens GN=SPC24 PE=1 SV=2	sp|Q8NBT2|SPC24_HUMAN	22 kDa	3	7	6	5.33333
Protein PBDC1 OS=Homo sapiens GN=PBDC1 PE=1 SV=1	sp|Q9BVG4|PBDC1_HUMAN	26 kDa	3	6	6	5
Ubiquitin-conjugating enzyme E2 D3 OS=Homo sapiens GN=UBE2D3 PE=1 SV=1	sp|P61077|UB2D3_HUMAN	17 kDa	3	6	6	5
RUN and FYVE domain-containing protein 1 OS=Homo sapiens GN=RUFY1 PE=1 SV=2	sp|Q96T51|RUFY1_HUMAN	80 kDa	3	5	6	4.66667
Protein farnesyltransferase/geranylgeranyltransferase type-1 subunit alpha OS=Homo sapiens GN=FNTA PE=1 SV=1	sp|P49354|FNTA_HUMAN	44 kDa	3	5	6	4.66667
Cytosolic purine 5'-nucleotidase OS=Homo sapiens GN=NT5C2 PE=1 SV=1	sp|P49902|5NTC_HUMAN	65 kDa	3	4	6	4.33333
GTPase IMAP family member 4 OS=Homo sapiens GN=GIMAP4 PE=1 SV=1	sp|Q9NUV9|GIMA4_HUMAN	38 kDa	3	4	6	4.33333
tRNA (guanine-N(7)-)-methyltransferase OS=Homo sapiens GN=METTL1 PE=1 SV=1	sp|Q9UBP6|TRMB_HUMAN	31 kDa	3	4	6	4.33333
Pseudouridylate synthase 7 homolog OS=Homo sapiens GN=PUS7 PE=1 SV=2	sp|Q96PZ0|PUS7_HUMAN	75 kDa	3	4	6	4.33333
DNA-binding protein Ikaros OS=Homo sapiens GN=IKZF1 PE=1 SV=1	sp|Q13422|IKZF1_HUMAN	58 kDa	3	3	6	4
Lysine-specific demethylase 3B OS=Homo sapiens GN=KDM3B PE=1 SV=2	sp|Q7LBC6|KDM3B_HUMAN	192 kDa	3	1	6	3.33333
Acyl-coenzyme A thioesterase 13 OS=Homo sapiens GN=ACOT13 PE=1 SV=1	sp|Q9NPJ3|ACO13_HUMAN	15 kDa	2	7	6	5
Receptor-type tyrosine-protein phosphatase C OS=Homo sapiens GN=PTPRC PE=1 SV=2	sp|P08575|PTPRC_HUMAN	147 kDa	2	6	6	4.66667
PRKR-interacting protein 1 OS=Homo sapiens GN=PRKRIP1 PE=1 SV=1	sp|Q9H875|PKRI1_HUMAN	21 kDa	2	6	6	4.66667
Transcription factor 12 OS=Homo sapiens GN=TCF12 PE=1 SV=1	sp|Q99081|HTF4_HUMAN	73 kDa	2	3	6	3.66667
PDZ domain-containing protein GIPC1 OS=Homo sapiens GN=GIPC1 PE=1 SV=2	sp|O14908|GIPC1_HUMAN	36 kDa	2	3	6	3.66667
Regulator of nonsense transcripts 2 OS=Homo sapiens GN=UPF2 PE=1 SV=1	sp|Q9HAU5|RENT2_HUMAN	148 kDa	2	1	6	3
HEAT repeat-containing protein 1 OS=Homo sapiens GN=HEATR1 PE=1 SV=3	sp|Q9H583|HEAT1_HUMAN	242 kDa	2	1	6	3
Soluble lamin-associated protein of 75 kDa OS=Homo sapiens GN=FAM169A PE=1 SV=2	sp|Q9Y6X4|F169A_HUMAN	75 kDa	1	8	6	5
Protein bicaudal D homolog 2 OS=Homo sapiens GN=BICD2 PE=1 SV=1	sp|Q8TD16|BICD2_HUMAN	94 kDa	1	8	6	5
Golgin subfamily A member 2 OS=Homo sapiens GN=GOLGA2 PE=1 SV=3	sp|Q08379|GOGA2_HUMAN	113 kDa	1	5	6	4
Protein 4.1 OS=Homo sapiens GN=EPB41 PE=1 SV=4	sp|P11171|41_HUMAN	97 kDa	1	4	6	3.66667
AT-rich interactive domain-containing protein 2 OS=Homo sapiens GN=ARID2 PE=1 SV=2	sp|Q68CP9|ARID2_HUMAN	197 kDa	1	2	6	3
Acetyl-CoA acetyltransferase, cytosolic OS=Homo sapiens GN=ACAT2 PE=1 SV=2	sp|Q9BWD1|THIC_HUMAN	41 kDa	17	10	5	10.6667
Guanine nucleotide-binding protein G(I)/G(S)/G(T) subunit beta-1 OS=Homo sapiens GN=GNB1 PE=1 SV=3	sp|P62873|GBB1_HUMAN	37 kDa	12	9	5	8.66667
Histone deacetylase complex subunit SAP18 OS=Homo sapiens GN=SAP18 PE=1 SV=1	sp|O00422|SAP18_HUMAN	18 kDa	12	8	5	8.33333
Small nuclear ribonucleoprotein G OS=Homo sapiens GN=SNRPG PE=1 SV=1	sp|P62308|RUXG_HUMAN	8 kDa	12	7	5	8
H/ACA ribonucleoprotein complex subunit 4 OS=Homo sapiens GN=DKC1 PE=1 SV=3	sp|O60832|DKC1_HUMAN	58 kDa	11	3	5	6.33333
Trifunctional enzyme subunit alpha, mitochondrial OS=Homo sapiens GN=HADHA PE=1 SV=2	sp|P40939|ECHA_HUMAN	83 kDa	10	3	5	6
Insulin-like growth factor 2 mRNA-binding protein 1 OS=Homo sapiens GN=IGF2BP1 PE=1 SV=2	sp|Q9NZI8|IF2B1_HUMAN	63 kDa	10	3	5	6
Coronin-1C OS=Homo sapiens GN=CORO1C PE=1 SV=1	sp|Q9ULV4|COR1C_HUMAN	53 kDa	10	2	5	5.66667
Acylamino-acid-releasing enzyme OS=Homo sapiens GN=APEH PE=1 SV=4	sp|P13798|ACPH_HUMAN	81 kDa	9	8	5	7.33333
Protein transport protein Sec24C OS=Homo sapiens GN=SEC24C PE=1 SV=3	sp|P53992|SC24C_HUMAN	118 kDa	9	3	5	5.66667
U4/U6.U5 tri-snRNP-associated protein 2 OS=Homo sapiens GN=USP39 PE=1 SV=2	sp|Q53GS9|SNUT2_HUMAN	65 kDa	9	3	5	5.66667
Protein kinase C alpha type OS=Homo sapiens GN=PRKCA PE=1 SV=4	sp|P17252|KPCA_HUMAN	77 kDa	9	2	5	5.33333
U1 small nuclear ribonucleoprotein C OS=Homo sapiens GN=SNRPC PE=1 SV=1	sp|P09234|RU1C_HUMAN	17 kDa	8	8	5	7
CUGBP Elav-like family member 1 OS=Homo sapiens GN=CELF1 PE=1 SV=2	sp|Q92879|CELF1_HUMAN	52 kDa	8	8	5	7
60S ribosomal protein L38 OS=Homo sapiens GN=RPL38 PE=1 SV=2	sp|P63173|RL38_HUMAN	8 kDa	8	7	5	6.66667
Glutaredoxin-1 OS=Homo sapiens GN=GLRX PE=1 SV=2	sp|P35754|GLRX1_HUMAN	12 kDa	8	6	5	6.33333
Stromal cell-derived factor 2-like protein 1 OS=Homo sapiens GN=SDF2L1 PE=1 SV=2	sp|Q9HCN8|SDF2L_HUMAN	24 kDa	8	5	5	6
BRISC complex subunit Abro1 OS=Homo sapiens GN=FAM175B PE=1 SV=2	sp|Q15018|F175B_HUMAN	47 kDa	8	4	5	5.66667
Nicotinate phosphoribosyltransferase OS=Homo sapiens GN=NAPRT1 PE=1 SV=2	sp|Q6XQN6|PNCB_HUMAN	58 kDa	7	9	5	7
Actin-related protein 2/3 complex subunit 5-like protein OS=Homo sapiens GN=ARPC5L PE=1 SV=1	sp|Q9BPX5|ARP5L_HUMAN	17 kDa	7	9	5	7
Ran guanine nucleotide release factor OS=Homo sapiens GN=RANGRF PE=1 SV=1	sp|Q9HD47|MOG1_HUMAN	20 kDa	7	9	5	7
4-trimethylaminobutyraldehyde dehydrogenase OS=Homo sapiens GN=ALDH9A1 PE=1 SV=3	sp|P49189|AL9A1_HUMAN	54 kDa	7	7	5	6.33333
Lymphokine-activated killer T-cell-originated protein kinase OS=Homo sapiens GN=PBK PE=1 SV=3	sp|Q96KB5|TOPK_HUMAN	36 kDa	7	6	5	6
Tyrosine-protein kinase ZAP-70 OS=Homo sapiens GN=ZAP70 PE=1 SV=1	sp|P43403|ZAP70_HUMAN	70 kDa	7	6	5	6
60S ribosomal protein L34 OS=Homo sapiens GN=RPL34 PE=1 SV=3	sp|P49207|RL34_HUMAN	13 kDa	7	5	5	5.66667
Protein NipSnap homolog 1 OS=Homo sapiens GN=NIPSNAP1 PE=1 SV=1	sp|Q9BPW8|NIPS1_HUMAN	33 kDa	7	5	5	5.66667
Protein LSM12 homolog OS=Homo sapiens GN=LSM12 PE=1 SV=2	sp|Q3MHD2|LSM12_HUMAN	22 kDa	7	4	5	5.33333
Clathrin light chain A OS=Homo sapiens GN=CLTA PE=1 SV=1	sp|P09496|CLCA_HUMAN	27 kDa	7	3	5	5
mRNA export factor OS=Homo sapiens GN=RAE1 PE=1 SV=1	sp|P78406|RAE1L_HUMAN	41 kDa	7	3	5	5
Probable tRNA N6-adenosine threonylcarbamoyltransferase OS=Homo sapiens GN=OSGEP PE=1 SV=1	sp|Q9NPF4|OSGEP_HUMAN	36 kDa	7	3	5	5
DNA (cytosine-5)-methyltransferase 1 OS=Homo sapiens GN=DNMT1 PE=1 SV=2	sp|P26358|DNMT1_HUMAN	183 kDa	7	2	5	4.66667
Pescadillo homolog OS=Homo sapiens GN=PES1 PE=1 SV=1	sp|O00541|PESC_HUMAN	68 kDa	7	2	5	4.66667
E3 SUMO-protein ligase RanBP2 OS=Homo sapiens GN=RANBP2 PE=1 SV=2	sp|P49792|RBP2_HUMAN	358 kDa	7	2	5	4.66667
Bifunctional epoxide hydrolase 2 OS=Homo sapiens GN=EPHX2 PE=1 SV=2	sp|P34913|HYES_HUMAN	63 kDa	6	9	5	6.66667
Hydroxyacylglutathione hydrolase, mitochondrial OS=Homo sapiens GN=HAGH PE=1 SV=2	sp|Q16775|GLO2_HUMAN	34 kDa	6	8	5	6.33333
DNA-directed RNA polymerases I and III subunit RPAC1 OS=Homo sapiens GN=POLR1C PE=1 SV=1	sp|O15160|RPAC1_HUMAN	39 kDa	6	6	5	5.66667
ADP-ribosylation factor-like protein 2 OS=Homo sapiens GN=ARL2 PE=1 SV=4	sp|P36404|ARL2_HUMAN	21 kDa	6	6	5	5.66667
UPF0585 protein C16orf13 OS=Homo sapiens GN=C16orf13 PE=1 SV=2	sp|Q96S19|CP013_HUMAN	23 kDa	6	6	5	5.66667
Polypyrimidine tract-binding protein 3 OS=Homo sapiens GN=PTBP3 PE=1 SV=2	sp|O95758|PTBP3_HUMAN	60 kDa	6	6	5	5.66667
Importin subunit alpha-7 OS=Homo sapiens GN=KPNA6 PE=1 SV=1	sp|O60684|IMA7_HUMAN	60 kDa	6	5	5	5.33333
Ribonuclease P protein subunit p30 OS=Homo sapiens GN=RPP30 PE=1 SV=1	sp|P78346|RPP30_HUMAN	29 kDa	6	4	5	5
RNA-binding protein 26 OS=Homo sapiens GN=RBM26 PE=1 SV=3	sp|Q5T8P6|RBM26_HUMAN	114 kDa	6	4	5	5
60 kDa SS-A/Ro ribonucleoprotein OS=Homo sapiens GN=TROVE2 PE=1 SV=2	sp|P10155|RO60_HUMAN	61 kDa	6	3	5	4.66667
RNA polymerase II-associated protein 3 OS=Homo sapiens GN=RPAP3 PE=1 SV=2	sp|Q9H6T3|RPAP3_HUMAN	76 kDa	6	3	5	4.66667
Acetyl-coenzyme A synthetase 2-like, mitochondrial OS=Homo sapiens GN=ACSS1 PE=1 SV=2	sp|Q9NUB1|ACS2L_HUMAN	75 kDa	6	3	5	4.66667
Fumarylacetoacetase OS=Homo sapiens GN=FAH PE=1 SV=2	sp|P16930|FAAA_HUMAN	46 kDa	5	8	5	6
Protein BUD31 homolog OS=Homo sapiens GN=BUD31 PE=1 SV=2	sp|P41223|BUD31_HUMAN	17 kDa	5	6	5	5.33333
V-type proton ATPase subunit G 1 OS=Homo sapiens GN=ATP6V1G1 PE=1 SV=3	sp|O75348|VATG1_HUMAN	14 kDa	5	6	5	5.33333
Proteasome assembly chaperone 4 OS=Homo sapiens GN=PSMG4 PE=2 SV=2	sp|Q5JS54|PSMG4_HUMAN	14 kDa	5	6	5	5.33333
Serine/threonine-protein kinase RIO1 OS=Homo sapiens GN=RIOK1 PE=1 SV=2	sp|Q9BRS2|RIOK1_HUMAN	66 kDa	5	5	5	5
Calcineurin-like phosphoesterase domain-containing protein 1 OS=Homo sapiens GN=CPPED1 PE=1 SV=3	sp|Q9BRF8|CPPED_HUMAN	36 kDa	5	5	5	5
Ribosome biogenesis methyltransferase WBSCR22 OS=Homo sapiens GN=WBSCR22 PE=1 SV=2	sp|O43709|WBS22_HUMAN	32 kDa	5	5	5	5
UBX domain-containing protein 7 OS=Homo sapiens GN=UBXN7 PE=1 SV=2	sp|O94888|UBXN7_HUMAN	55 kDa	5	4	5	4.66667
cAMP-dependent protein kinase type I-alpha regulatory subunit OS=Homo sapiens GN=PRKAR1A PE=1 SV=1	sp|P10644|KAP0_HUMAN	43 kDa	5	4	5	4.66667
Protein DEK OS=Homo sapiens GN=DEK PE=1 SV=1	sp|P35659|DEK_HUMAN	43 kDa	5	4	5	4.66667
Immunity-related GTPase family Q protein OS=Homo sapiens GN=IRGQ PE=1 SV=1	sp|Q8WZA9|IRGQ_HUMAN	63 kDa	5	4	5	4.66667
DBIRD complex subunit ZNF326 OS=Homo sapiens GN=ZNF326 PE=1 SV=2	sp|Q5BKZ1|ZN326_HUMAN	66 kDa	5	4	5	4.66667
Protein phosphatase 1B OS=Homo sapiens GN=PPM1B PE=1 SV=1	sp|O75688|PPM1B_HUMAN	53 kDa	5	4	5	4.66667
U4/U6 small nuclear ribonucleoprotein Prp31 OS=Homo sapiens GN=PRPF31 PE=1 SV=2	sp|Q8WWY3|PRP31_HUMAN	55 kDa	5	3	5	4.33333
Suppressor of SWI4 1 homolog OS=Homo sapiens GN=PPAN PE=1 SV=1	sp|Q9NQ55|SSF1_HUMAN	53 kDa	5	3	5	4.33333
Regulation of nuclear pre-mRNA domain-containing protein 2 OS=Homo sapiens GN=RPRD2 PE=1 SV=1	sp|Q5VT52|RPRD2_HUMAN	156 kDa	5	2	5	4
Rho GTPase-activating protein 30 OS=Homo sapiens GN=ARHGAP30 PE=1 SV=3	sp|Q7Z6I6|RHG30_HUMAN	119 kDa	5	1	5	3.66667
DNA polymerase epsilon subunit 3 OS=Homo sapiens GN=POLE3 PE=1 SV=1	sp|Q9NRF9|DPOE3_HUMAN	17 kDa	4	11	5	6.66667
Large neutral amino acids transporter small subunit 1 OS=Homo sapiens GN=SLC7A5 PE=1 SV=2	sp|Q01650|LAT1_HUMAN	55 kDa	4	9	5	6
Phosphotriesterase-related protein OS=Homo sapiens GN=PTER PE=1 SV=1	sp|Q96BW5|PTER_HUMAN	39 kDa	4	8	5	5.66667
SWI/SNF-related matrix-associated actin-dependent regulator of chromatin subfamily E member 1 OS=Homo sapiens GN=SMARCE1 PE=1 SV=2	sp|Q969G3|SMCE1_HUMAN	47 kDa	4	7	5	5.33333
39S ribosomal protein L46, mitochondrial OS=Homo sapiens GN=MRPL46 PE=1 SV=1	sp|Q9H2W6|RM46_HUMAN	32 kDa	4	7	5	5.33333
NTF2-related export protein 1 OS=Homo sapiens GN=NXT1 PE=1 SV=1	sp|Q9UKK6|NXT1_HUMAN	16 kDa	4	7	5	5.33333
Importin-11 OS=Homo sapiens GN=IPO11 PE=1 SV=1	sp|Q9UI26|IPO11_HUMAN	113 kDa	4	6	5	5
Histone chaperone ASF1B OS=Homo sapiens GN=ASF1B PE=1 SV=1	sp|Q9NVP2|ASF1B_HUMAN	22 kDa	4	6	5	5
Vacuolar protein sorting-associated protein 26A OS=Homo sapiens GN=VPS26A PE=1 SV=2	sp|O75436|VP26A_HUMAN	38 kDa	4	6	5	5
Spliceosome-associated protein CWC15 homolog OS=Homo sapiens GN=CWC15 PE=1 SV=2	sp|Q9P013|CWC15_HUMAN	27 kDa	4	5	5	4.66667
Arginine/serine-rich coiled-coil protein 2 OS=Homo sapiens GN=RSRC2 PE=1 SV=1	sp|Q7L4I2|RSRC2_HUMAN	51 kDa	4	4	5	4.33333
D-tyrosyl-tRNA(Tyr) deacylase 1 OS=Homo sapiens GN=DTD1 PE=1 SV=2	sp|Q8TEA8|DTD1_HUMAN	23 kDa	4	4	5	4.33333
Ethanolamine-phosphate cytidylyltransferase OS=Homo sapiens GN=PCYT2 PE=1 SV=1	sp|Q99447|PCY2_HUMAN	44 kDa	4	3	5	4
Nuclear pore complex protein Nup160 OS=Homo sapiens GN=NUP160 PE=1 SV=3	sp|Q12769|NU160_HUMAN	162 kDa	4	2	5	3.66667
Ena/VASP-like protein OS=Homo sapiens GN=EVL PE=1 SV=2	sp|Q9UI08|EVL_HUMAN	45 kDa	4	1	5	3.33333
Protein FRG1 OS=Homo sapiens GN=FRG1 PE=1 SV=1	sp|Q14331|FRG1_HUMAN	29 kDa	4	1	5	3.33333
Dynactin subunit 2 OS=Homo sapiens GN=DCTN2 PE=1 SV=4	sp|Q13561|DCTN2_HUMAN	44 kDa	3	9	5	5.66667
WW domain-binding protein 2 OS=Homo sapiens GN=WBP2 PE=1 SV=1	sp|Q969T9|WBP2_HUMAN	28 kDa	3	9	5	5.66667
Polyribonucleotide nucleotidyltransferase 1, mitochondrial OS=Homo sapiens GN=PNPT1 PE=1 SV=2	sp|Q8TCS8|PNPT1_HUMAN	86 kDa	3	8	5	5.33333
Proteasome subunit beta type-10 OS=Homo sapiens GN=PSMB10 PE=1 SV=1	sp|P40306|PSB10_HUMAN	29 kDa	3	8	5	5.33333
Ribosome biogenesis protein WDR12 OS=Homo sapiens GN=WDR12 PE=1 SV=2	sp|Q9GZL7|WDR12_HUMAN	48 kDa	3	6	5	4.66667
Pre-mRNA-splicing factor SPF27 OS=Homo sapiens GN=BCAS2 PE=1 SV=1	sp|O75934|SPF27_HUMAN	26 kDa	3	6	5	4.66667
Tetratricopeptide repeat protein 9C OS=Homo sapiens GN=TTC9C PE=1 SV=1	sp|Q8N5M4|TTC9C_HUMAN	20 kDa	3	5	5	4.33333
Protein PRRC1 OS=Homo sapiens GN=PRRC1 PE=1 SV=1	sp|Q96M27|PRRC1_HUMAN	47 kDa	3	5	5	4.33333
Fructose-2,6-bisphosphatase TIGAR OS=Homo sapiens GN=TIGAR PE=1 SV=1	sp|Q9NQ88|TIGAR_HUMAN	30 kDa	3	4	5	4
Nucleolar protein 6 OS=Homo sapiens GN=NOL6 PE=1 SV=2	sp|Q9H6R4|NOL6_HUMAN	128 kDa	3	4	5	4
Splicing factor, arginine/serine-rich 15 OS=Homo sapiens GN=SCAF4 PE=1 SV=3	sp|O95104|SFR15_HUMAN	126 kDa	3	4	5	4
Serine hydroxymethyltransferase, cytosolic OS=Homo sapiens GN=SHMT1 PE=1 SV=1	sp|P34896|GLYC_HUMAN	53 kDa	3	4	5	4
RNA polymerase II-associated factor 1 homolog OS=Homo sapiens GN=PAF1 PE=1 SV=2	sp|Q8N7H5|PAF1_HUMAN	60 kDa	3	4	5	4
Cyclin-dependent kinases regulatory subunit 1 OS=Homo sapiens GN=CKS1B PE=1 SV=1	sp|P61024|CKS1_HUMAN	10 kDa	3	4	5	4
Ubiquitin-like-conjugating enzyme ATG3 OS=Homo sapiens GN=ATG3 PE=1 SV=1	sp|Q9NT62|ATG3_HUMAN	36 kDa	3	3	5	3.66667
U3 small nucleolar RNA-associated protein 14 homolog A OS=Homo sapiens GN=UTP14A PE=1 SV=1	sp|Q9BVJ6|UT14A_HUMAN	88 kDa	3	2	5	3.33333
EKC/KEOPS complex subunit LAGE3 OS=Homo sapiens GN=LAGE3 PE=1 SV=2	sp|Q14657|LAGE3_HUMAN	15 kDa	3	2	5	3.33333
Cohesin subunit SA-2 OS=Homo sapiens GN=STAG2 PE=1 SV=3	sp|Q8N3U4|STAG2_HUMAN	141 kDa	3	1	5	3
Serine/threonine-protein kinase Nek9 OS=Homo sapiens GN=NEK9 PE=1 SV=2	sp|Q8TD19|NEK9_HUMAN	107 kDa	3	1	5	3
WD repeat-containing protein 82 OS=Homo sapiens GN=WDR82 PE=1 SV=1	sp|Q6UXN9|WDR82_HUMAN	35 kDa	3	1	5	3
Arginine/serine-rich protein PNISR OS=Homo sapiens GN=PNISR PE=1 SV=2	sp|Q8TF01|PNISR_HUMAN	93 kDa	3	1	5	3
WD repeat-containing protein 44 OS=Homo sapiens GN=WDR44 PE=1 SV=1	sp|Q5JSH3|WDR44_HUMAN	101 kDa	2	7	5	4.66667
Melanoma-associated antigen 9 OS=Homo sapiens GN=MAGEA9 PE=2 SV=1	sp|P43362|MAGA9_HUMAN	35 kDa	2	7	5	4.66667
Cleavage and polyadenylation specificity factor subunit 7 OS=Homo sapiens GN=CPSF7 PE=1 SV=1	sp|Q8N684|CPSF7_HUMAN	52 kDa	2	6	5	4.33333
N-acetyl-D-glucosamine kinase OS=Homo sapiens GN=NAGK PE=1 SV=4	sp|Q9UJ70|NAGK_HUMAN	37 kDa	2	5	5	4
Sorting nexin-12 OS=Homo sapiens GN=SNX12 PE=1 SV=3	sp|Q9UMY4|SNX12_HUMAN	20 kDa	2	5	5	4
Ubiquitin-conjugating enzyme E2 E2 OS=Homo sapiens GN=UBE2E2 PE=1 SV=1	sp|Q96LR5|UB2E2_HUMAN	22 kDa	2	5	5	4
SAP30-binding protein OS=Homo sapiens GN=SAP30BP PE=1 SV=1	sp|Q9UHR5|S30BP_HUMAN	34 kDa	2	5	5	4
Protein Hook homolog 3 OS=Homo sapiens GN=HOOK3 PE=1 SV=2	sp|Q86VS8|HOOK3_HUMAN	83 kDa	2	5	5	4
Coiled-coil domain-containing protein 12 OS=Homo sapiens GN=CCDC12 PE=1 SV=1	sp|Q8WUD4|CCD12_HUMAN	19 kDa	2	4	5	3.66667
Exosome complex component RRP41 OS=Homo sapiens GN=EXOSC4 PE=1 SV=3	sp|Q9NPD3|EXOS4_HUMAN	26 kDa	2	4	5	3.66667
Ubiquitin/ISG15-conjugating enzyme E2 L6 OS=Homo sapiens GN=UBE2L6 PE=1 SV=4	sp|O14933|UB2L6_HUMAN	18 kDa	2	4	5	3.66667
Nuclear pore glycoprotein p62 OS=Homo sapiens GN=NUP62 PE=1 SV=3	sp|P37198|NUP62_HUMAN	53 kDa	2	3	5	3.33333
Thioredoxin domain-containing protein 5 OS=Homo sapiens GN=TXNDC5 PE=1 SV=2	sp|Q8NBS9|TXND5_HUMAN	48 kDa	2	2	5	3
GTP:AMP phosphotransferase AK3, mitochondrial OS=Homo sapiens GN=AK3 PE=1 SV=4	sp|Q9UIJ7|KAD3_HUMAN	26 kDa	2	2	5	3
Serine/threonine-protein phosphatase 2B catalytic subunit beta isoform OS=Homo sapiens GN=PPP3CB PE=1 SV=2	sp|P16298|PP2BB_HUMAN	59 kDa	2	2	5	3
SWI/SNF-related matrix-associated actin-dependent regulator of chromatin subfamily D member 2 OS=Homo sapiens GN=SMARCD2 PE=1 SV=3	sp|Q92925|SMRD2_HUMAN	59 kDa	2	1	5	2.66667
Guanine nucleotide-binding protein G(q) subunit alpha OS=Homo sapiens GN=GNAQ PE=1 SV=4	sp|P50148|GNAQ_HUMAN	42 kDa	1	5	5	3.66667
NF-kappa-B essential modulator OS=Homo sapiens GN=IKBKG PE=1 SV=2	sp|Q9Y6K9|NEMO_HUMAN	48 kDa	1	5	5	3.66667
AH receptor-interacting protein OS=Homo sapiens GN=AIP PE=1 SV=2	sp|O00170|AIP_HUMAN	38 kDa	1	4	5	3.33333
Charged multivesicular body protein 7 OS=Homo sapiens GN=CHMP7 PE=1 SV=1	sp|Q8WUX9|CHMP7_HUMAN	51 kDa	1	3	5	3
Semaphorin-4D OS=Homo sapiens GN=SEMA4D PE=1 SV=1	sp|Q92854|SEM4D_HUMAN	96 kDa	1	3	5	3
UTP--glucose-1-phosphate uridylyltransferase OS=Homo sapiens GN=UGP2 PE=1 SV=5	sp|Q16851|UGPA_HUMAN	57 kDa	1	3	5	3
Ubiquitin-conjugating enzyme E2 A OS=Homo sapiens GN=UBE2A PE=1 SV=2	sp|P49459|UBE2A_HUMAN	17 kDa	1	2	5	2.66667
Epsin-1 OS=Homo sapiens GN=EPN1 PE=1 SV=2	sp|Q9Y6I3|EPN1_HUMAN	60 kDa	1	1	5	2.33333
Zinc finger protein 593 OS=Homo sapiens GN=ZNF593 PE=1 SV=2	sp|O00488|ZN593_HUMAN	15 kDa	1	1	5	2.33333
NEDD8-conjugating enzyme UBE2F OS=Homo sapiens GN=UBE2F PE=1 SV=1	sp|Q969M7|UBE2F_HUMAN	21 kDa	13	9	4	8.66667
Tyrosine-protein phosphatase non-receptor type 11 OS=Homo sapiens GN=PTPN11 PE=1 SV=2	sp|Q06124|PTN11_HUMAN	68 kDa	13	8	4	8.33333
Probable ATP-dependent RNA helicase DDX23 OS=Homo sapiens GN=DDX23 PE=1 SV=3	sp|Q9BUQ8|DDX23_HUMAN	96 kDa	10	3	4	5.66667
Nicotinamide phosphoribosyltransferase OS=Homo sapiens GN=NAMPT PE=1 SV=1	sp|P43490|NAMPT_HUMAN	56 kDa	9	10	4	7.66667
Isochorismatase domain-containing protein 2, mitochondrial OS=Homo sapiens GN=ISOC2 PE=1 SV=1	sp|Q96AB3|ISOC2_HUMAN	22 kDa	9	6	4	6.33333
2',5'-phosphodiesterase 12 OS=Homo sapiens GN=PDE12 PE=1 SV=2	sp|Q6L8Q7|PDE12_HUMAN	67 kDa	9	3	4	5.33333
Peptidyl-prolyl cis-trans isomerase F, mitochondrial OS=Homo sapiens GN=PPIF PE=1 SV=1	sp|P30405|PPIF_HUMAN	22 kDa	8	9	4	7
Phosphoribosyl pyrophosphate synthase-associated protein 2 OS=Homo sapiens GN=PRPSAP2 PE=1 SV=1	sp|O60256|KPRB_HUMAN	41 kDa	8	6	4	6
Partner of Y14 and mago OS=Homo sapiens GN=WIBG PE=1 SV=1	sp|Q9BRP8|WIBG_HUMAN	23 kDa	8	6	4	6
Nuclear ubiquitous casein and cyclin-dependent kinase substrate 1 OS=Homo sapiens GN=NUCKS1 PE=1 SV=1	sp|Q9H1E3|NUCKS_HUMAN	27 kDa	8	4	4	5.33333
BTB/POZ domain-containing protein KCTD12 OS=Homo sapiens GN=KCTD12 PE=1 SV=1	sp|Q96CX2|KCD12_HUMAN	36 kDa	8	4	4	5.33333
Serine/threonine-protein kinase PRP4 homolog OS=Homo sapiens GN=PRPF4B PE=1 SV=3	sp|Q13523|PRP4B_HUMAN	117 kDa	8	3	4	5
Ataxin-2 OS=Homo sapiens GN=ATXN2 PE=1 SV=2	sp|Q99700|ATX2_HUMAN	140 kDa	8	3	4	5
Calpain-1 catalytic subunit OS=Homo sapiens GN=CAPN1 PE=1 SV=1	sp|P07384|CAN1_HUMAN	82 kDa	8	2	4	4.66667
FAS-associated factor 1 OS=Homo sapiens GN=FAF1 PE=1 SV=2	sp|Q9UNN5|FAF1_HUMAN	74 kDa	7	6	4	5.66667
Mitotic spindle-associated MMXD complex subunit MIP18 OS=Homo sapiens GN=FAM96B PE=1 SV=1	sp|Q9Y3D0|MIP18_HUMAN	18 kDa	7	6	4	5.66667
Monofunctional C1-tetrahydrofolate synthase, mitochondrial OS=Homo sapiens GN=MTHFD1L PE=1 SV=1	sp|Q6UB35|C1TM_HUMAN	106 kDa	7	6	4	5.66667
CDKN2AIP N-terminal-like protein OS=Homo sapiens GN=CDKN2AIPNL PE=1 SV=1	sp|Q96HQ2|C2AIL_HUMAN	13 kDa	7	5	4	5.33333
Pumilio homolog 1 OS=Homo sapiens GN=PUM1 PE=1 SV=3	sp|Q14671|PUM1_HUMAN	126 kDa	7	3	4	4.66667
Polymerase delta-interacting protein 3 OS=Homo sapiens GN=POLDIP3 PE=1 SV=2	sp|Q9BY77|PDIP3_HUMAN	46 kDa	7	3	4	4.66667
Cullin-2 OS=Homo sapiens GN=CUL2 PE=1 SV=2	sp|Q13617|CUL2_HUMAN	87 kDa	7	2	4	4.33333
Serine/threonine-protein phosphatase 2A 56 kDa regulatory subunit delta isoform OS=Homo sapiens GN=PPP2R5D PE=1 SV=1	sp|Q14738|2A5D_HUMAN	70 kDa	7	2	4	4.33333
Isocitrate dehydrogenase [NAD] subunit alpha, mitochondrial OS=Homo sapiens GN=IDH3A PE=1 SV=1	sp|P50213|IDH3A_HUMAN	40 kDa	6	7	4	5.66667
Ran GTPase-activating protein 1 OS=Homo sapiens GN=RANGAP1 PE=1 SV=1	sp|P46060|RAGP1_HUMAN	64 kDa	6	6	4	5.33333
Ubiquitin-like protein 4A OS=Homo sapiens GN=UBL4A PE=1 SV=1	sp|P11441|UBL4A_HUMAN	18 kDa	6	6	4	5.33333
Transcriptional activator protein Pur-alpha OS=Homo sapiens GN=PURA PE=1 SV=2	sp|Q00577|PURA_HUMAN	35 kDa	6	6	4	5.33333
Serine/arginine-rich splicing factor 5 OS=Homo sapiens GN=SRSF5 PE=1 SV=1	sp|Q13243|SRSF5_HUMAN	31 kDa	6	5	4	5
Nucleolysin TIAR OS=Homo sapiens GN=TIAL1 PE=1 SV=1	sp|Q01085|TIAR_HUMAN	42 kDa	6	5	4	5
Protein phosphatase 1 regulatory subunit 11 OS=Homo sapiens GN=PPP1R11 PE=1 SV=1	sp|O60927|PP1RB_HUMAN	14 kDa	6	4	4	4.66667
Adenylosuccinate lyase OS=Homo sapiens GN=ADSL PE=1 SV=2	sp|P30566|PUR8_HUMAN	55 kDa	6	4	4	4.66667
ADP-ribosylation factor-like protein 6-interacting protein 4 OS=Homo sapiens GN=ARL6IP4 PE=1 SV=1	sp|Q66PJ3|AR6P4_HUMAN	38 kDa	6	4	4	4.66667
ATP-dependent RNA helicase DDX50 OS=Homo sapiens GN=DDX50 PE=1 SV=1	sp|Q9BQ39|DDX50_HUMAN	83 kDa	6	4	4	4.66667
Serine/arginine-rich splicing factor 11 OS=Homo sapiens GN=SRSF11 PE=1 SV=1	sp|Q05519|SRS11_HUMAN	54 kDa	6	3	4	4.33333
Heterochromatin protein 1-binding protein 3 OS=Homo sapiens GN=HP1BP3 PE=1 SV=1	sp|Q5SSJ5|HP1B3_HUMAN	61 kDa	6	2	4	4
Apoptosis inhibitor 5 OS=Homo sapiens GN=API5 PE=1 SV=3	sp|Q9BZZ5|API5_HUMAN	59 kDa	6	2	4	4
General transcription factor 3C polypeptide 5 OS=Homo sapiens GN=GTF3C5 PE=1 SV=2	sp|Q9Y5Q8|TF3C5_HUMAN	60 kDa	6	1	4	3.66667
Cytochrome c oxidase subunit 5A, mitochondrial OS=Homo sapiens GN=COX5A PE=1 SV=2	sp|P20674|COX5A_HUMAN	17 kDa	5	7	4	5.33333
cAMP-dependent protein kinase type II-alpha regulatory subunit OS=Homo sapiens GN=PRKAR2A PE=1 SV=2	sp|P13861|KAP2_HUMAN	46 kDa	5	6	4	5
Sulfatase-modifying factor 2 OS=Homo sapiens GN=SUMF2 PE=1 SV=2	sp|Q8NBJ7|SUMF2_HUMAN	34 kDa	5	6	4	5
Thioredoxin domain-containing protein 17 OS=Homo sapiens GN=TXNDC17 PE=1 SV=1	sp|Q9BRA2|TXD17_HUMAN	14 kDa	5	5	4	4.66667
ATPase ASNA1 OS=Homo sapiens GN=ASNA1 PE=1 SV=2	sp|O43681|ASNA_HUMAN	39 kDa	5	5	4	4.66667
Protein unc-119 homolog B OS=Homo sapiens GN=UNC119B PE=1 SV=1	sp|A6NIH7|U119B_HUMAN	28 kDa	5	5	4	4.66667
Uncharacterized protein C12orf43 OS=Homo sapiens GN=C12orf43 PE=1 SV=2	sp|Q96C57|CL043_HUMAN	28 kDa	5	5	4	4.66667
Parkinson disease 7 domain-containing protein 1 OS=Homo sapiens GN=PDDC1 PE=1 SV=1	sp|Q8NB37|PDDC1_HUMAN	23 kDa	5	5	4	4.66667
Importin subunit alpha-3 OS=Homo sapiens GN=KPNA4 PE=1 SV=1	sp|O00629|IMA3_HUMAN	58 kDa	5	5	4	4.66667
Annexin A3 OS=Homo sapiens GN=ANXA3 PE=1 SV=3	sp|P12429|ANXA3_HUMAN	36 kDa	5	4	4	4.33333
Coiled-coil domain-containing protein 124 OS=Homo sapiens GN=CCDC124 PE=1 SV=1	sp|Q96CT7|CC124_HUMAN	26 kDa	5	4	4	4.33333
Inositol monophosphatase 1 OS=Homo sapiens GN=IMPA1 PE=1 SV=1	sp|P29218|IMPA1_HUMAN	30 kDa	5	4	4	4.33333
Protein syndesmos OS=Homo sapiens GN=NUDT16L1 PE=1 SV=1	sp|Q9BRJ7|SDOS_HUMAN	23 kDa	5	4	4	4.33333
Ribosomal RNA small subunit methyltransferase NEP1 OS=Homo sapiens GN=EMG1 PE=1 SV=4	sp|Q92979|NEP1_HUMAN	27 kDa	5	4	4	4.33333
Protein NDRG1 OS=Homo sapiens GN=NDRG1 PE=1 SV=1	sp|Q92597|NDRG1_HUMAN	43 kDa	5	4	4	4.33333
Magnesium-dependent phosphatase 1 OS=Homo sapiens GN=MDP1 PE=1 SV=1	sp|Q86V88|MGDP1_HUMAN	20 kDa	5	4	4	4.33333
Diphosphoinositol polyphosphate phosphohydrolase 3-beta OS=Homo sapiens GN=NUDT11 PE=1 SV=1	sp|Q96G61|NUD11_HUMAN	19 kDa	5	4	4	4.33333
Survival of motor neuron-related-splicing factor 30 OS=Homo sapiens GN=SMNDC1 PE=1 SV=1	sp|O75940|SPF30_HUMAN	27 kDa	5	3	4	4
Coronin-1B OS=Homo sapiens GN=CORO1B PE=1 SV=1	sp|Q9BR76|COR1B_HUMAN	54 kDa	5	2	4	3.66667
SUZ domain-containing protein 1 OS=Homo sapiens GN=SZRD1 PE=1 SV=1	sp|Q7Z422|SZRD1_HUMAN	17 kDa	5	1	4	3.33333
Pre-mRNA-splicing factor CWC22 homolog OS=Homo sapiens GN=CWC22 PE=1 SV=3	sp|Q9HCG8|CWC22_HUMAN	105 kDa	5	1	4	3.33333
Acyl-protein thioesterase 1 OS=Homo sapiens GN=LYPLA1 PE=1 SV=1	sp|O75608|LYPA1_HUMAN	25 kDa	5	1	4	3.33333
V-type proton ATPase subunit F OS=Homo sapiens GN=ATP6V1F PE=1 SV=2	sp|Q16864|VATF_HUMAN	13 kDa	4	9	4	5.66667
Secernin-1 OS=Homo sapiens GN=SCRN1 PE=1 SV=2	sp|Q12765|SCRN1_HUMAN	46 kDa	4	7	4	5
Glutamate--cysteine ligase regulatory subunit OS=Homo sapiens GN=GCLM PE=1 SV=1	sp|P48507|GSH0_HUMAN	31 kDa	4	7	4	5
Ribosome-recycling factor, mitochondrial OS=Homo sapiens GN=MRRF PE=1 SV=1	sp|Q96E11|RRFM_HUMAN	29 kDa	4	6	4	4.66667
Calcineurin B homologous protein 1 OS=Homo sapiens GN=CHP1 PE=1 SV=3	sp|Q99653|CHP1_HUMAN	22 kDa	4	6	4	4.66667
Coiled-coil domain-containing protein 43 OS=Homo sapiens GN=CCDC43 PE=1 SV=2	sp|Q96MW1|CCD43_HUMAN	25 kDa	4	5	4	4.33333
Poly(ADP-ribose) glycohydrolase ARH3 OS=Homo sapiens GN=ADPRHL2 PE=1 SV=1	sp|Q9NX46|ARHL2_HUMAN	39 kDa	4	5	4	4.33333
Glycogen phosphorylase, brain form OS=Homo sapiens GN=PYGB PE=1 SV=5	sp|P11216|PYGB_HUMAN	97 kDa	4	4	4	4
Protein kinase C and casein kinase substrate in neurons protein 2 OS=Homo sapiens GN=PACSIN2 PE=1 SV=2	sp|Q9UNF0|PACN2_HUMAN	56 kDa	4	4	4	4
Non-specific lipid-transfer protein OS=Homo sapiens GN=SCP2 PE=1 SV=2	sp|P22307|NLTP_HUMAN	59 kDa	4	4	4	4
Pyridoxal phosphate phosphatase OS=Homo sapiens GN=PDXP PE=1 SV=2	sp|Q96GD0|PLPP_HUMAN	32 kDa	4	4	4	4
DnaJ homolog subfamily C member 17 OS=Homo sapiens GN=DNAJC17 PE=1 SV=1	sp|Q9NVM6|DJC17_HUMAN	35 kDa	4	4	4	4
3-hydroxyisobutyrate dehydrogenase, mitochondrial OS=Homo sapiens GN=HIBADH PE=1 SV=2	sp|P31937|3HIDH_HUMAN	35 kDa	4	4	4	4
Ribosomal RNA processing protein 1 homolog A OS=Homo sapiens GN=RRP1 PE=1 SV=1	sp|P56182|RRP1_HUMAN	53 kDa	4	4	4	4
Dynein light chain Tctex-type 1 OS=Homo sapiens GN=DYNLT1 PE=1 SV=1	sp|P63172|DYLT1_HUMAN	12 kDa	4	4	4	4
ATP-binding cassette sub-family F member 2 OS=Homo sapiens GN=ABCF2 PE=1 SV=2	sp|Q9UG63|ABCF2_HUMAN	71 kDa	4	3	4	3.66667
Protein THEMIS OS=Homo sapiens GN=THEMIS PE=1 SV=3	sp|Q8N1K5|THMS1_HUMAN	73 kDa	4	3	4	3.66667
Unconventional myosin-Ig OS=Homo sapiens GN=MYO1G PE=1 SV=2	sp|B0I1T2|MYO1G_HUMAN	116 kDa	4	3	4	3.66667
Copine-1 OS=Homo sapiens GN=CPNE1 PE=1 SV=1	sp|Q99829|CPNE1_HUMAN	59 kDa	4	3	4	3.66667
Histidine triad nucleotide-binding protein 3 OS=Homo sapiens GN=HINT3 PE=1 SV=1	sp|Q9NQE9|HINT3_HUMAN	20 kDa	4	3	4	3.66667
Transcription factor p65 OS=Homo sapiens GN=RELA PE=1 SV=2	sp|Q04206|TF65_HUMAN	60 kDa	4	3	4	3.66667
Thioredoxin domain-containing protein 12 OS=Homo sapiens GN=TXNDC12 PE=1 SV=1	sp|O95881|TXD12_HUMAN	19 kDa	4	3	4	3.66667
Splicing factor 45 OS=Homo sapiens GN=RBM17 PE=1 SV=1	sp|Q96I25|SPF45_HUMAN	45 kDa	4	2	4	3.33333
RNA polymerase-associated protein RTF1 homolog OS=Homo sapiens GN=RTF1 PE=1 SV=4	sp|Q92541|RTF1_HUMAN	80 kDa	4	2	4	3.33333
Prostaglandin E synthase 2 OS=Homo sapiens GN=PTGES2 PE=1 SV=1	sp|Q9H7Z7|PGES2_HUMAN	42 kDa	4	2	4	3.33333
Testis-specific Y-encoded-like protein 5 OS=Homo sapiens GN=TSPYL5 PE=1 SV=2	sp|Q86VY4|TSYL5_HUMAN	45 kDa	4	2	4	3.33333
Cyclin-dependent kinase 9 OS=Homo sapiens GN=CDK9 PE=1 SV=3	sp|P50750|CDK9_HUMAN	43 kDa	4	2	4	3.33333
Protein phosphatase methylesterase 1 OS=Homo sapiens GN=PPME1 PE=1 SV=3	sp|Q9Y570|PPME1_HUMAN	42 kDa	4	1	4	3
Bifunctional ATP-dependent dihydroxyacetone kinase/FAD-AMP lyase (cyclizing) OS=Homo sapiens GN=DAK PE=1 SV=2	sp|Q3LXA3|DHAK_HUMAN	59 kDa	4	1	4	3
Glutamyl-tRNA(Gln) amidotransferase subunit C, mitochondrial OS=Homo sapiens GN=GATC PE=2 SV=1	sp|O43716|GATC_HUMAN	15 kDa	3	7	4	4.66667
DNA-binding protein SATB1 OS=Homo sapiens GN=SATB1 PE=1 SV=1	sp|Q01826|SATB1_HUMAN	86 kDa	3	6	4	4.33333
Vesicle-associated membrane protein 7 OS=Homo sapiens GN=VAMP7 PE=1 SV=3	sp|P51809|VAMP7_HUMAN	25 kDa	3	5	4	4
DCN1-like protein 5 OS=Homo sapiens GN=DCUN1D5 PE=1 SV=1	sp|Q9BTE7|DCNL5_HUMAN	28 kDa	3	4	4	3.66667
Ras-related protein Rab-4A OS=Homo sapiens GN=RAB4A PE=1 SV=3	sp|P20338|RAB4A_HUMAN	24 kDa	3	4	4	3.66667
SNARE-associated protein Snapin OS=Homo sapiens GN=SNAPIN PE=1 SV=1	sp|O95295|SNAPN_HUMAN	15 kDa	3	4	4	3.66667
Serine/threonine-protein kinase 24 OS=Homo sapiens GN=STK24 PE=1 SV=1	sp|Q9Y6E0|STK24_HUMAN	49 kDa	3	4	4	3.66667
Protein HEXIM1 OS=Homo sapiens GN=HEXIM1 PE=1 SV=1	sp|O94992|HEXI1_HUMAN	41 kDa	3	3	4	3.33333
NmrA-like family domain-containing protein 1 OS=Homo sapiens GN=NMRAL1 PE=1 SV=1	sp|Q9HBL8|NMRL1_HUMAN	33 kDa	3	3	4	3.33333
EKC/KEOPS complex subunit TPRKB OS=Homo sapiens GN=TPRKB PE=1 SV=1	sp|Q9Y3C4|TPRKB_HUMAN	20 kDa	3	3	4	3.33333
OTU domain-containing protein 6B OS=Homo sapiens GN=OTUD6B PE=1 SV=1	sp|Q8N6M0|OTU6B_HUMAN	34 kDa	3	3	4	3.33333
Death domain-associated protein 6 OS=Homo sapiens GN=DAXX PE=1 SV=2	sp|Q9UER7|DAXX_HUMAN	81 kDa	3	3	4	3.33333
Exocyst complex component 4 OS=Homo sapiens GN=EXOC4 PE=1 SV=1	sp|Q96A65|EXOC4_HUMAN	111 kDa	3	3	4	3.33333
COMM domain-containing protein 10 OS=Homo sapiens GN=COMMD10 PE=1 SV=1	sp|Q9Y6G5|COMDA_HUMAN	23 kDa	3	3	4	3.33333
Ras-related protein Ral-A OS=Homo sapiens GN=RALA PE=1 SV=1	sp|P11233|RALA_HUMAN	24 kDa	3	3	4	3.33333
THO complex subunit 5 homolog OS=Homo sapiens GN=THOC5 PE=1 SV=2	sp|Q13769|THOC5_HUMAN	79 kDa	3	3	4	3.33333
V-type proton ATPase subunit D OS=Homo sapiens GN=ATP6V1D PE=1 SV=1	sp|Q9Y5K8|VATD_HUMAN	28 kDa	3	3	4	3.33333
Cytoplasmic dynein 1 light intermediate chain 2 OS=Homo sapiens GN=DYNC1LI2 PE=1 SV=1	sp|O43237|DC1L2_HUMAN	54 kDa	3	3	4	3.33333
tRNA (adenine(58)-N(1))-methyltransferase catalytic subunit TRMT61A OS=Homo sapiens GN=TRMT61A PE=1 SV=1	sp|Q96FX7|TRM61_HUMAN	31 kDa	3	2	4	3
Transcriptional activator protein Pur-beta OS=Homo sapiens GN=PURB PE=1 SV=3	sp|Q96QR8|PURB_HUMAN	33 kDa	3	2	4	3
Formin-binding protein 4 OS=Homo sapiens GN=FNBP4 PE=1 SV=3	sp|Q8N3X1|FNBP4_HUMAN	110 kDa	3	2	4	3
Parathymosin OS=Homo sapiens GN=PTMS PE=1 SV=2	sp|P20962|PTMS_HUMAN	12 kDa	3	2	4	3
Synergin gamma OS=Homo sapiens GN=SYNRG PE=1 SV=2	sp|Q9UMZ2|SYNRG_HUMAN	141 kDa	3	1	4	2.66667
DNA replication complex GINS protein SLD5 OS=Homo sapiens GN=GINS4 PE=1 SV=1	sp|Q9BRT9|SLD5_HUMAN	26 kDa	2	9	4	5
Non-histone chromosomal protein HMG-17 OS=Homo sapiens GN=HMGN2 PE=1 SV=3	sp|P05204|HMGN2_HUMAN	9 kDa	2	7	4	4.33333
COP9 signalosome complex subunit 6 OS=Homo sapiens GN=COPS6 PE=1 SV=1	sp|Q7L5N1|CSN6_HUMAN	36 kDa	2	6	4	4
C-Myc-binding protein OS=Homo sapiens GN=MYCBP PE=1 SV=3	sp|Q99417|MYCBP_HUMAN	12 kDa	2	6	4	4
Pyridoxal kinase OS=Homo sapiens GN=PDXK PE=1 SV=1	sp|O00764|PDXK_HUMAN	35 kDa	2	6	4	4
E3 ubiquitin-protein ligase CHIP OS=Homo sapiens GN=STUB1 PE=1 SV=2	sp|Q9UNE7|CHIP_HUMAN	35 kDa	2	6	4	4
Protein C10 OS=Homo sapiens GN=C12orf57 PE=1 SV=1	sp|Q99622|C10_HUMAN	13 kDa	2	6	4	4
Rho GTPase-activating protein 1 OS=Homo sapiens GN=ARHGAP1 PE=1 SV=1	sp|Q07960|RHG01_HUMAN	50 kDa	2	5	4	3.66667
Isocitrate dehydrogenase [NADP], mitochondrial OS=Homo sapiens GN=IDH2 PE=1 SV=2	sp|P48735|IDHP_HUMAN	51 kDa	2	5	4	3.66667
GTP-binding protein Rheb OS=Homo sapiens GN=RHEB PE=1 SV=1	sp|Q15382|RHEB_HUMAN	20 kDa	2	5	4	3.66667
ADP-ribosylation factor GTPase-activating protein 1 OS=Homo sapiens GN=ARFGAP1 PE=1 SV=2	sp|Q8N6T3|ARFG1_HUMAN	45 kDa	2	5	4	3.66667
Transducin-like enhancer protein 3 OS=Homo sapiens GN=TLE3 PE=1 SV=2	sp|Q04726|TLE3_HUMAN	83 kDa	2	5	4	3.66667
Elongation factor G, mitochondrial OS=Homo sapiens GN=GFM1 PE=1 SV=2	sp|Q96RP9|EFGM_HUMAN	83 kDa	2	5	4	3.66667
COMM domain-containing protein 1 OS=Homo sapiens GN=COMMD1 PE=1 SV=1	sp|Q8N668|COMD1_HUMAN	21 kDa	2	5	4	3.66667
Alanyl-tRNA editing protein Aarsd1 OS=Homo sapiens GN=AARSD1 PE=1 SV=2	sp|Q9BTE6|AASD1_HUMAN	45 kDa	2	5	4	3.66667
Nucleolar protein 14 OS=Homo sapiens GN=NOP14 PE=1 SV=3	sp|P78316|NOP14_HUMAN	98 kDa	2	4	4	3.33333
Cleavage and polyadenylation specificity factor subunit 2 OS=Homo sapiens GN=CPSF2 PE=1 SV=2	sp|Q9P2I0|CPSF2_HUMAN	88 kDa	2	4	4	3.33333
FGFR1 oncogene partner OS=Homo sapiens GN=FGFR1OP PE=1 SV=1	sp|O95684|FR1OP_HUMAN	43 kDa	2	4	4	3.33333
Mortality factor 4-like protein 1 OS=Homo sapiens GN=MORF4L1 PE=1 SV=2	sp|Q9UBU8|MO4L1_HUMAN	41 kDa	2	4	4	3.33333
Double-strand-break repair protein rad21 homolog OS=Homo sapiens GN=RAD21 PE=1 SV=2	sp|O60216|RAD21_HUMAN	72 kDa	2	4	4	3.33333
Beta-hexosaminidase subunit beta OS=Homo sapiens GN=HEXB PE=1 SV=3	sp|P07686|HEXB_HUMAN	63 kDa	2	3	4	3
Persulfide dioxygenase ETHE1, mitochondrial OS=Homo sapiens GN=ETHE1 PE=1 SV=2	sp|O95571|ETHE1_HUMAN	28 kDa	2	3	4	3
Chromatin complexes subunit BAP18 OS=Homo sapiens GN=BAP18 PE=1 SV=1	sp|Q8IXM2|BAP18_HUMAN	18 kDa	2	3	4	3
Phosphomannomutase 2 OS=Homo sapiens GN=PMM2 PE=1 SV=1	sp|O15305|PMM2_HUMAN	28 kDa	2	3	4	3
Putative peptidyl-tRNA hydrolase PTRHD1 OS=Homo sapiens GN=PTRHD1 PE=1 SV=1	sp|Q6GMV3|PTRD1_HUMAN	16 kDa	2	3	4	3
Protein FAM91A1 OS=Homo sapiens GN=FAM91A1 PE=1 SV=3	sp|Q658Y4|F91A1_HUMAN	94 kDa	2	3	4	3
Inosine-5'-monophosphate dehydrogenase 1 OS=Homo sapiens GN=IMPDH1 PE=1 SV=2	sp|P20839|IMDH1_HUMAN	55 kDa	2	3	4	3
Cysteine protease ATG4B OS=Homo sapiens GN=ATG4B PE=1 SV=2	sp|Q9Y4P1|ATG4B_HUMAN	44 kDa	2	2	4	2.66667
Synaptogyrin-2 OS=Homo sapiens GN=SYNGR2 PE=1 SV=1	sp|O43760|SNG2_HUMAN	25 kDa	2	2	4	2.66667
Protein FAM136A OS=Homo sapiens GN=FAM136A PE=1 SV=1	sp|Q96C01|F136A_HUMAN	16 kDa	2	2	4	2.66667
Inverted formin-2 OS=Homo sapiens GN=INF2 PE=1 SV=2	sp|Q27J81|INF2_HUMAN	136 kDa	2	1	4	2.33333
Splicing regulatory glutamine/lysine-rich protein 1 OS=Homo sapiens GN=SREK1 PE=1 SV=1	sp|Q8WXA9|SREK1_HUMAN	59 kDa	2	1	4	2.33333
COMM domain-containing protein 5 OS=Homo sapiens GN=COMMD5 PE=1 SV=1	sp|Q9GZQ3|COMD5_HUMAN	25 kDa	2	1	4	2.33333
Reticulocalbin-2 OS=Homo sapiens GN=RCN2 PE=1 SV=1	sp|Q14257|RCN2_HUMAN	37 kDa	1	5	4	3.33333
RWD domain-containing protein 4 OS=Homo sapiens GN=RWDD4 PE=1 SV=3	sp|Q6NW29|RWDD4_HUMAN	21 kDa	1	5	4	3.33333
Peptidyl-prolyl cis-trans isomerase FKBP5 OS=Homo sapiens GN=FKBP5 PE=1 SV=2	sp|Q13451|FKBP5_HUMAN	51 kDa	1	4	4	3
DNA polymerase epsilon subunit 4 OS=Homo sapiens GN=POLE4 PE=1 SV=2	sp|Q9NR33|DPOE4_HUMAN	12 kDa	1	4	4	3
Heat shock 70 kDa protein 14 OS=Homo sapiens GN=HSPA14 PE=1 SV=1	sp|Q0VDF9|HSP7E_HUMAN	55 kDa	1	3	4	2.66667
Isocitrate dehydrogenase [NAD] subunit beta, mitochondrial OS=Homo sapiens GN=IDH3B PE=1 SV=2	sp|O43837|IDH3B_HUMAN	42 kDa	1	3	4	2.66667
tRNA-splicing endonuclease subunit Sen15 OS=Homo sapiens GN=TSEN15 PE=1 SV=1	sp|Q8WW01|SEN15_HUMAN	19 kDa	1	3	4	2.66667
Geranylgeranyl transferase type-2 subunit beta OS=Homo sapiens GN=RABGGTB PE=1 SV=2	sp|P53611|PGTB2_HUMAN	37 kDa	1	3	4	2.66667
Deoxyhypusine hydroxylase OS=Homo sapiens GN=DOHH PE=1 SV=1	sp|Q9BU89|DOHH_HUMAN	33 kDa	1	3	4	2.66667
TELO2-interacting protein 1 homolog OS=Homo sapiens GN=TTI1 PE=1 SV=3	sp|O43156|TTI1_HUMAN	122 kDa	1	3	4	2.66667
Zinc finger protein 428 OS=Homo sapiens GN=ZNF428 PE=1 SV=2	sp|Q96B54|ZN428_HUMAN	20 kDa	1	3	4	2.66667
Migration and invasion enhancer 1 OS=Homo sapiens GN=MIEN1 PE=1 SV=1	sp|Q9BRT3|MIEN1_HUMAN	12 kDa	1	3	4	2.66667
GRIP and coiled-coil domain-containing protein 1 OS=Homo sapiens GN=GCC1 PE=1 SV=1	sp|Q96CN9|GCC1_HUMAN	88 kDa	1	3	4	2.66667
ERI1 exoribonuclease 3 OS=Homo sapiens GN=ERI3 PE=1 SV=2	sp|O43414|ERI3_HUMAN	37 kDa	1	2	4	2.33333
WD40 repeat-containing protein SMU1 OS=Homo sapiens GN=SMU1 PE=1 SV=2	sp|Q2TAY7|SMU1_HUMAN	58 kDa	1	2	4	2.33333
Spartin OS=Homo sapiens GN=SPG20 PE=1 SV=1	sp|Q8N0X7|SPG20_HUMAN	73 kDa	1	2	4	2.33333
Protein AAR2 homolog OS=Homo sapiens GN=AAR2 PE=1 SV=2	sp|Q9Y312|AAR2_HUMAN	43 kDa	1	2	4	2.33333
Nitric oxide synthase-interacting protein OS=Homo sapiens GN=NOSIP PE=1 SV=1	sp|Q9Y314|NOSIP_HUMAN	33 kDa	1	2	4	2.33333
von Willebrand factor A domain-containing protein 9 OS=Homo sapiens GN=VWA9 PE=1 SV=2	sp|Q96SY0|VWA9_HUMAN	57 kDa	1	2	4	2.33333
HAUS augmin-like complex subunit 1 OS=Homo sapiens GN=HAUS1 PE=1 SV=1	sp|Q96CS2|HAUS1_HUMAN	32 kDa	1	2	4	2.33333
Coronin-7 OS=Homo sapiens GN=CORO7 PE=1 SV=2	sp|P57737|CORO7_HUMAN	101 kDa	1	1	4	2
Pre-mRNA-processing factor 39 OS=Homo sapiens GN=PRPF39 PE=1 SV=3	sp|Q86UA1|PRP39_HUMAN	78 kDa	1	1	4	2
Nuclear fragile X mental retardation-interacting protein 2 OS=Homo sapiens GN=NUFIP2 PE=1 SV=1	sp|Q7Z417|NUFP2_HUMAN	76 kDa	11	2	3	5.33333
SAFB-like transcription modulator OS=Homo sapiens GN=SLTM PE=1 SV=2	sp|Q9NWH9|SLTM_HUMAN	117 kDa	8	3	3	4.66667
Histone H3.2 OS=Homo sapiens GN=HIST2H3A PE=1 SV=3	sp|Q71DI3|H32_HUMAN	15 kDa	7	3	3	4.33333
Protein transport protein Sec23B OS=Homo sapiens GN=SEC23B PE=1 SV=2	sp|Q15437|SC23B_HUMAN	86 kDa	7	2	3	4
Nuclear pore complex protein Nup133 OS=Homo sapiens GN=NUP133 PE=1 SV=2	sp|Q8WUM0|NU133_HUMAN	129 kDa	7	2	3	4
CDKN2A-interacting protein OS=Homo sapiens GN=CDKN2AIP PE=1 SV=3	sp|Q9NXV6|CARF_HUMAN	61 kDa	7	1	3	3.66667
Activity-dependent neuroprotector homeobox protein OS=Homo sapiens GN=ADNP PE=1 SV=1	sp|Q9H2P0|ADNP_HUMAN	124 kDa	7	1	3	3.66667
Protein phosphatase inhibitor 2 OS=Homo sapiens GN=PPP1R2 PE=1 SV=2	sp|P41236|IPP2_HUMAN	23 kDa	6	6	3	5
Peptidyl-prolyl cis-trans isomerase NIMA-interacting 4 OS=Homo sapiens GN=PIN4 PE=1 SV=1	sp|Q9Y237|PIN4_HUMAN	14 kDa	6	5	3	4.66667
ATPase inhibitor, mitochondrial OS=Homo sapiens GN=ATPIF1 PE=1 SV=1	sp|Q9UII2|ATIF1_HUMAN	12 kDa	6	4	3	4.33333
Aspartyl aminopeptidase OS=Homo sapiens GN=DNPEP PE=1 SV=1	sp|Q9ULA0|DNPEP_HUMAN	52 kDa	6	4	3	4.33333
Uncharacterized protein C19orf43 OS=Homo sapiens GN=C19orf43 PE=1 SV=1	sp|Q9BQ61|CS043_HUMAN	18 kDa	6	3	3	4
Cullin-3 OS=Homo sapiens GN=CUL3 PE=1 SV=2	sp|Q13618|CUL3_HUMAN	89 kDa	6	3	3	4
Guanine nucleotide-binding protein-like 1 OS=Homo sapiens GN=GNL1 PE=1 SV=2	sp|P36915|GNL1_HUMAN	69 kDa	6	1	3	3.33333
Transcription factor Sp1 OS=Homo sapiens GN=SP1 PE=1 SV=3	sp|P08047|SP1_HUMAN	81 kDa	6	1	3	3.33333
U6 snRNA-associated Sm-like protein LSm7 OS=Homo sapiens GN=LSM7 PE=1 SV=1	sp|Q9UK45|LSM7_HUMAN	12 kDa	5	6	3	4.66667
Mediator of RNA polymerase II transcription subunit 20 OS=Homo sapiens GN=MED20 PE=1 SV=1	sp|Q9H944|MED20_HUMAN	23 kDa	5	6	3	4.66667
Uncharacterized protein C1orf50 OS=Homo sapiens GN=C1orf50 PE=1 SV=2	sp|Q9BV19|CA050_HUMAN	22 kDa	5	6	3	4.66667
C-terminal-binding protein 1 OS=Homo sapiens GN=CTBP1 PE=1 SV=2	sp|Q13363|CTBP1_HUMAN	48 kDa	5	6	3	4.66667
Transcription elongation regulator 1 OS=Homo sapiens GN=TCERG1 PE=1 SV=2	sp|O14776|TCRG1_HUMAN	124 kDa	5	5	3	4.33333
Uroporphyrinogen decarboxylase OS=Homo sapiens GN=UROD PE=1 SV=2	sp|P06132|DCUP_HUMAN	41 kDa	5	3	3	3.66667
Caseinolytic peptidase B protein homolog OS=Homo sapiens GN=CLPB PE=1 SV=1	sp|Q9H078|CLPB_HUMAN	79 kDa	5	3	3	3.66667
High mobility group protein HMG-I/HMG-Y OS=Homo sapiens GN=HMGA1 PE=1 SV=3	sp|P17096|HMGA1_HUMAN	12 kDa	5	3	3	3.66667
Ras-related protein Rab-6B OS=Homo sapiens GN=RAB6B PE=1 SV=1	sp|Q9NRW1|RAB6B_HUMAN	23 kDa	5	3	3	3.66667
Glutamate-rich WD repeat-containing protein 1 OS=Homo sapiens GN=GRWD1 PE=1 SV=1	sp|Q9BQ67|GRWD1_HUMAN	49 kDa	5	2	3	3.33333
Zinc finger CCCH domain-containing protein 15 OS=Homo sapiens GN=ZC3H15 PE=1 SV=1	sp|Q8WU90|ZC3HF_HUMAN	49 kDa	5	1	3	3
Probable dimethyladenosine transferase OS=Homo sapiens GN=DIMT1 PE=1 SV=1	sp|Q9UNQ2|DIM1_HUMAN	35 kDa	5	1	3	3
60S ribosomal protein L35a OS=Homo sapiens GN=RPL35A PE=1 SV=2	sp|P18077|RL35A_HUMAN	13 kDa	4	5	3	4
ES1 protein homolog, mitochondrial OS=Homo sapiens GN=C21orf33 PE=1 SV=3	sp|P30042|ES1_HUMAN	28 kDa	4	5	3	4
2,4-dienoyl-CoA reductase, mitochondrial OS=Homo sapiens GN=DECR1 PE=1 SV=1	sp|Q16698|DECR_HUMAN	36 kDa	4	5	3	4
Ras-related protein Rab-18 OS=Homo sapiens GN=RAB18 PE=1 SV=1	sp|Q9NP72|RAB18_HUMAN	23 kDa	4	5	3	4
H/ACA ribonucleoprotein complex subunit 3 OS=Homo sapiens GN=NOP10 PE=1 SV=1	sp|Q9NPE3|NOP10_HUMAN	8 kDa	4	4	3	3.66667
TP53-regulating kinase OS=Homo sapiens GN=TP53RK PE=1 SV=2	sp|Q96S44|PRPK_HUMAN	28 kDa	4	4	3	3.66667
Mediator of RNA polymerase II transcription subunit 30 OS=Homo sapiens GN=MED30 PE=1 SV=1	sp|Q96HR3|MED30_HUMAN	20 kDa	4	4	3	3.66667
Vacuolar protein sorting-associated protein VTA1 homolog OS=Homo sapiens GN=VTA1 PE=1 SV=1	sp|Q9NP79|VTA1_HUMAN	34 kDa	4	3	3	3.33333
Ubiquitin fusion degradation protein 1 homolog OS=Homo sapiens GN=UFD1L PE=1 SV=3	sp|Q92890|UFD1_HUMAN	35 kDa	4	3	3	3.33333
RNA polymerase II subunit A C-terminal domain phosphatase SSU72 OS=Homo sapiens GN=SSU72 PE=1 SV=1	sp|Q9NP77|SSU72_HUMAN	23 kDa	4	3	3	3.33333
tRNA (guanine(37)-N1)-methyltransferase OS=Homo sapiens GN=TRMT5 PE=1 SV=2	sp|Q32P41|TRM5_HUMAN	58 kDa	4	3	3	3.33333
MIP18 family protein FAM96A OS=Homo sapiens GN=FAM96A PE=1 SV=1	sp|Q9H5X1|FA96A_HUMAN	18 kDa	4	3	3	3.33333
Casein kinase I isoform alpha OS=Homo sapiens GN=CSNK1A1 PE=1 SV=2	sp|P48729|KC1A_HUMAN	39 kDa	4	3	3	3.33333
U4/U6 small nuclear ribonucleoprotein Prp4 OS=Homo sapiens GN=PRPF4 PE=1 SV=2	sp|O43172|PRP4_HUMAN	58 kDa	4	2	3	3
FLYWCH family member 2 OS=Homo sapiens GN=FLYWCH2 PE=1 SV=1	sp|Q96CP2|FWCH2_HUMAN	15 kDa	4	2	3	3
Putative adenosylhomocysteinase 2 OS=Homo sapiens GN=AHCYL1 PE=1 SV=2	sp|O43865|SAHH2_HUMAN	59 kDa	4	2	3	3
Ubiquitin conjugation factor E4 A OS=Homo sapiens GN=UBE4A PE=1 SV=2	sp|Q14139|UBE4A_HUMAN	123 kDa	4	2	3	3
Synembryn-A OS=Homo sapiens GN=RIC8A PE=1 SV=3	sp|Q9NPQ8|RIC8A_HUMAN	60 kDa	4	2	3	3
Microfibrillar-associated protein 1 OS=Homo sapiens GN=MFAP1 PE=1 SV=2	sp|P55081|MFAP1_HUMAN	52 kDa	4	1	3	2.66667
ADP-ribosylation factor GTPase-activating protein 2 OS=Homo sapiens GN=ARFGAP2 PE=1 SV=1	sp|Q8N6H7|ARFG2_HUMAN	57 kDa	4	1	3	2.66667
SRSF protein kinase 2 OS=Homo sapiens GN=SRPK2 PE=1 SV=3	sp|P78362|SRPK2_HUMAN	78 kDa	4	1	3	2.66667
RWD domain-containing protein 1 OS=Homo sapiens GN=RWDD1 PE=1 SV=1	sp|Q9H446|RWDD1_HUMAN	28 kDa	3	8	3	4.66667
Histone-lysine N-methyltransferase SETD7 OS=Homo sapiens GN=SETD7 PE=1 SV=1	sp|Q8WTS6|SETD7_HUMAN	41 kDa	3	6	3	4
Complex III assembly factor LYRM7 OS=Homo sapiens GN=LYRM7 PE=1 SV=1	sp|Q5U5X0|LYRM7_HUMAN	12 kDa	3	5	3	3.66667
Integrator complex subunit 7 OS=Homo sapiens GN=INTS7 PE=1 SV=1	sp|Q9NVH2|INT7_HUMAN	107 kDa	3	5	3	3.66667
Endophilin-B1 OS=Homo sapiens GN=SH3GLB1 PE=1 SV=1	sp|Q9Y371|SHLB1_HUMAN	41 kDa	3	5	3	3.66667
Probable 8-oxo-dGTP diphosphatase NUDT15 OS=Homo sapiens GN=NUDT15 PE=1 SV=1	sp|Q9NV35|NUD15_HUMAN	19 kDa	3	4	3	3.33333
Notchless protein homolog 1 OS=Homo sapiens GN=NLE1 PE=1 SV=4	sp|Q9NVX2|NLE1_HUMAN	53 kDa	3	4	3	3.33333
Cob(I)yrinic acid a,c-diamide adenosyltransferase, mitochondrial OS=Homo sapiens GN=MMAB PE=1 SV=1	sp|Q96EY8|MMAB_HUMAN	27 kDa	3	4	3	3.33333
Trafficking protein particle complex subunit 5 OS=Homo sapiens GN=TRAPPC5 PE=1 SV=1	sp|Q8IUR0|TPPC5_HUMAN	21 kDa	3	4	3	3.33333
UPF0687 protein C20orf27 OS=Homo sapiens GN=C20orf27 PE=1 SV=3	sp|Q9GZN8|CT027_HUMAN	19 kDa	3	4	3	3.33333
ATPase WRNIP1 OS=Homo sapiens GN=WRNIP1 PE=1 SV=2	sp|Q96S55|WRIP1_HUMAN	72 kDa	3	3	3	3
Exosome complex component CSL4 OS=Homo sapiens GN=EXOSC1 PE=1 SV=1	sp|Q9Y3B2|EXOS1_HUMAN	21 kDa	3	3	3	3
SRA stem-loop-interacting RNA-binding protein, mitochondrial OS=Homo sapiens GN=SLIRP PE=1 SV=1	sp|Q9GZT3|SLIRP_HUMAN	12 kDa	3	3	3	3
Hypoxia-inducible factor 1-alpha inhibitor OS=Homo sapiens GN=HIF1AN PE=1 SV=2	sp|Q9NWT6|HIF1N_HUMAN	40 kDa	3	3	3	3
Methionine aminopeptidase 1 OS=Homo sapiens GN=METAP1 PE=1 SV=2	sp|P53582|MAP11_HUMAN	43 kDa	3	3	3	3
RNA-binding protein PNO1 OS=Homo sapiens GN=PNO1 PE=1 SV=1	sp|Q9NRX1|PNO1_HUMAN	28 kDa	3	3	3	3
Histone-arginine methyltransferase CARM1 OS=Homo sapiens GN=CARM1 PE=1 SV=3	sp|Q86X55|CARM1_HUMAN	66 kDa	3	3	3	3
Protein yippee-like 5 OS=Homo sapiens GN=YPEL5 PE=1 SV=1	sp|P62699|YPEL5_HUMAN	14 kDa	3	3	3	3
Ubiquitin carboxyl-terminal hydrolase 13 OS=Homo sapiens GN=USP13 PE=1 SV=2	sp|Q92995|UBP13_HUMAN	97 kDa	3	3	3	3
Deubiquitinating protein VCIP135 OS=Homo sapiens GN=VCPIP1 PE=1 SV=2	sp|Q96JH7|VCIP1_HUMAN	134 kDa	3	3	3	3
Vacuolar protein sorting-associated protein 4A OS=Homo sapiens GN=VPS4A PE=1 SV=1	sp|Q9UN37|VPS4A_HUMAN	49 kDa	3	3	3	3
tRNA (adenine(58)-N(1))-methyltransferase non-catalytic subunit TRM6 OS=Homo sapiens GN=TRMT6 PE=1 SV=1	sp|Q9UJA5|TRM6_HUMAN	56 kDa	3	2	3	2.66667
Protein FAM160B1 OS=Homo sapiens GN=FAM160B1 PE=2 SV=1	sp|Q5W0V3|F16B1_HUMAN	87 kDa	3	2	3	2.66667
Cleavage stimulation factor subunit 1 OS=Homo sapiens GN=CSTF1 PE=1 SV=1	sp|Q05048|CSTF1_HUMAN	48 kDa	3	2	3	2.66667
Protein LSM14 homolog B OS=Homo sapiens GN=LSM14B PE=1 SV=1	sp|Q9BX40|LS14B_HUMAN	42 kDa	3	2	3	2.66667
HIRA-interacting protein 3 OS=Homo sapiens GN=HIRIP3 PE=1 SV=3	sp|Q9BW71|HIRP3_HUMAN	62 kDa	3	2	3	2.66667
Striatin-3 OS=Homo sapiens GN=STRN3 PE=1 SV=3	sp|Q13033|STRN3_HUMAN	87 kDa	3	2	3	2.66667
Mannose-1-phosphate guanyltransferase alpha OS=Homo sapiens GN=GMPPA PE=1 SV=1	sp|Q96IJ6|GMPPA_HUMAN	46 kDa	3	2	3	2.66667
Succinyl-CoA ligase [ADP-forming] subunit beta, mitochondrial OS=Homo sapiens GN=SUCLA2 PE=1 SV=3	sp|Q9P2R7|SUCB1_HUMAN	50 kDa	3	2	3	2.66667
Poly(A) polymerase alpha OS=Homo sapiens GN=PAPOLA PE=1 SV=4	sp|P51003|PAPOA_HUMAN	83 kDa	3	2	3	2.66667
NEDD8-activating enzyme E1 catalytic subunit OS=Homo sapiens GN=UBA3 PE=1 SV=2	sp|Q8TBC4|UBA3_HUMAN	52 kDa	3	1	3	2.33333
2-oxoglutarate dehydrogenase, mitochondrial OS=Homo sapiens GN=OGDH PE=1 SV=3	sp|Q02218|ODO1_HUMAN	116 kDa	3	1	3	2.33333
Phosphoribosyl pyrophosphate synthase-associated protein 1 OS=Homo sapiens GN=PRPSAP1 PE=1 SV=2	sp|Q14558|KPRA_HUMAN	39 kDa	3	1	3	2.33333
RalBP1-associated Eps domain-containing protein 1 OS=Homo sapiens GN=REPS1 PE=1 SV=3	sp|Q96D71|REPS1_HUMAN	87 kDa	3	1	3	2.33333
Clathrin interactor 1 OS=Homo sapiens GN=CLINT1 PE=1 SV=1	sp|Q14677|EPN4_HUMAN	68 kDa	3	1	3	2.33333
Centrosomal protein of 170 kDa OS=Homo sapiens GN=CEP170 PE=1 SV=1	sp|Q5SW79|CE170_HUMAN	175 kDa	3	1	3	2.33333
Zinc finger CCCH-type with G patch domain-containing protein OS=Homo sapiens GN=ZGPAT PE=1 SV=3	sp|Q8N5A5|ZGPAT_HUMAN	57 kDa	3	1	3	2.33333
ATP synthase subunit gamma, mitochondrial OS=Homo sapiens GN=ATP5C1 PE=1 SV=1	sp|P36542|ATPG_HUMAN	33 kDa	2	9	3	4.66667
WD repeat-containing protein 5 OS=Homo sapiens GN=WDR5 PE=1 SV=1	sp|P61964|WDR5_HUMAN	37 kDa	2	7	3	4
M-phase phosphoprotein 6 OS=Homo sapiens GN=MPHOSPH6 PE=1 SV=2	sp|Q99547|MPH6_HUMAN	19 kDa	2	6	3	3.66667
Protein DDI1 homolog 2 OS=Homo sapiens GN=DDI2 PE=1 SV=1	sp|Q5TDH0|DDI2_HUMAN	45 kDa	2	6	3	3.66667
Lysosome-associated membrane glycoprotein 1 OS=Homo sapiens GN=LAMP1 PE=1 SV=3	sp|P11279|LAMP1_HUMAN	45 kDa	2	6	3	3.66667
GSK3-beta interaction protein OS=Homo sapiens GN=GSKIP PE=1 SV=2	sp|Q9P0R6|GSKIP_HUMAN	16 kDa	2	6	3	3.66667
SPRY domain-containing protein 4 OS=Homo sapiens GN=SPRYD4 PE=1 SV=2	sp|Q8WW59|SPRY4_HUMAN	23 kDa	2	6	3	3.66667
N-acetylglucosamine-6-sulfatase OS=Homo sapiens GN=GNS PE=1 SV=3	sp|P15586|GNS_HUMAN	62 kDa	2	5	3	3.33333
EH domain-containing protein 4 OS=Homo sapiens GN=EHD4 PE=1 SV=1	sp|Q9H223|EHD4_HUMAN	61 kDa	2	5	3	3.33333
Centromere/kinetochore protein zw10 homolog OS=Homo sapiens GN=ZW10 PE=1 SV=3	sp|O43264|ZW10_HUMAN	89 kDa	2	5	3	3.33333
ZW10 interactor OS=Homo sapiens GN=ZWINT PE=1 SV=2	sp|O95229|ZWINT_HUMAN	31 kDa	2	5	3	3.33333
15 kDa selenoprotein OS=Homo sapiens GN=SEP15 PE=1 SV=3	sp|O60613|SEP15_HUMAN	18 kDa	2	5	3	3.33333
Intraflagellar transport protein 25 homolog OS=Homo sapiens GN=HSPB11 PE=1 SV=1	sp|Q9Y547|IFT25_HUMAN	16 kDa	2	5	3	3.33333
General transcription factor 3C polypeptide 3 OS=Homo sapiens GN=GTF3C3 PE=1 SV=1	sp|Q9Y5Q9|TF3C3_HUMAN	101 kDa	2	4	3	3
Kinetochore protein Spc25 OS=Homo sapiens GN=SPC25 PE=1 SV=1	sp|Q9HBM1|SPC25_HUMAN	26 kDa	2	4	3	3
Gamma-glutamyl hydrolase OS=Homo sapiens GN=GGH PE=1 SV=2	sp|Q92820|GGH_HUMAN	36 kDa	2	4	3	3
Short-chain specific acyl-CoA dehydrogenase, mitochondrial OS=Homo sapiens GN=ACADS PE=1 SV=1	sp|P16219|ACADS_HUMAN	44 kDa	2	4	3	3
AP-1 complex subunit sigma-1A OS=Homo sapiens GN=AP1S1 PE=1 SV=1	sp|P61966|AP1S1_HUMAN	19 kDa	2	4	3	3
60S ribosomal protein L22-like 1 OS=Homo sapiens GN=RPL22L1 PE=1 SV=2	sp|Q6P5R6|RL22L_HUMAN	15 kDa	2	4	3	3
Protein archease OS=Homo sapiens GN=ZBTB8OS PE=1 SV=2	sp|Q8IWT0|ARCH_HUMAN	19 kDa	2	4	3	3
Peptidyl-prolyl cis-trans isomerase D OS=Homo sapiens GN=PPID PE=1 SV=3	sp|Q08752|PPID_HUMAN	41 kDa	2	3	3	2.66667
Interferon-inducible double-stranded RNA-dependent protein kinase activator A OS=Homo sapiens GN=PRKRA PE=1 SV=1	sp|O75569|PRKRA_HUMAN	34 kDa	2	3	3	2.66667
tRNA pseudouridine synthase A, mitochondrial OS=Homo sapiens GN=PUS1 PE=1 SV=3	sp|Q9Y606|TRUA_HUMAN	47 kDa	2	3	3	2.66667
U4/U6.U5 small nuclear ribonucleoprotein 27 kDa protein OS=Homo sapiens GN=SNRNP27 PE=1 SV=1	sp|Q8WVK2|SNR27_HUMAN	19 kDa	2	3	3	2.66667
Probable ATP-dependent RNA helicase DDX47 OS=Homo sapiens GN=DDX47 PE=1 SV=1	sp|Q9H0S4|DDX47_HUMAN	51 kDa	2	3	3	2.66667
Toll-interacting protein OS=Homo sapiens GN=TOLLIP PE=1 SV=1	sp|Q9H0E2|TOLIP_HUMAN	30 kDa	2	3	3	2.66667
Zinc finger E-box-binding homeobox 1 OS=Homo sapiens GN=ZEB1 PE=1 SV=2	sp|P37275|ZEB1_HUMAN	124 kDa	2	3	3	2.66667
Pre-rRNA-processing protein TSR2 homolog OS=Homo sapiens GN=TSR2 PE=1 SV=1	sp|Q969E8|TSR2_HUMAN	21 kDa	2	3	3	2.66667
Charged multivesicular body protein 2a OS=Homo sapiens GN=CHMP2A PE=1 SV=1	sp|O43633|CHM2A_HUMAN	25 kDa	2	3	3	2.66667
Abl interactor 1 OS=Homo sapiens GN=ABI1 PE=1 SV=4	sp|Q8IZP0|ABI1_HUMAN	55 kDa	2	3	3	2.66667
Transcription initiation factor IIB OS=Homo sapiens GN=GTF2B PE=1 SV=1	sp|Q00403|TF2B_HUMAN	35 kDa	2	3	3	2.66667
Coiled-coil domain-containing protein 97 OS=Homo sapiens GN=CCDC97 PE=1 SV=1	sp|Q96F63|CCD97_HUMAN	39 kDa	2	3	3	2.66667
Angio-associated migratory cell protein OS=Homo sapiens GN=AAMP PE=1 SV=2	sp|Q13685|AAMP_HUMAN	47 kDa	2	3	3	2.66667
Sialic acid synthase OS=Homo sapiens GN=NANS PE=1 SV=2	sp|Q9NR45|SIAS_HUMAN	40 kDa	2	2	3	2.33333
Poly(A)-specific ribonuclease PARN OS=Homo sapiens GN=PARN PE=1 SV=1	sp|O95453|PARN_HUMAN	73 kDa	2	2	3	2.33333
Pseudouridine-5'-monophosphatase OS=Homo sapiens GN=HDHD1 PE=1 SV=3	sp|Q08623|HDHD1_HUMAN	25 kDa	2	2	3	2.33333
COMM domain-containing protein 7 OS=Homo sapiens GN=COMMD7 PE=1 SV=2	sp|Q86VX2|COMD7_HUMAN	23 kDa	2	2	3	2.33333
Periodic tryptophan protein 1 homolog OS=Homo sapiens GN=PWP1 PE=1 SV=1	sp|Q13610|PWP1_HUMAN	56 kDa	2	2	3	2.33333
Elongator complex protein 2 OS=Homo sapiens GN=ELP2 PE=1 SV=2	sp|Q6IA86|ELP2_HUMAN	92 kDa	2	2	3	2.33333
Liprin-alpha-1 OS=Homo sapiens GN=PPFIA1 PE=1 SV=1	sp|Q13136|LIPA1_HUMAN	136 kDa	2	2	3	2.33333
E3 ubiquitin-protein ligase NEDD4 OS=Homo sapiens GN=NEDD4 PE=1 SV=4	sp|P46934|NEDD4_HUMAN	149 kDa	2	2	3	2.33333
Tyrosyl-DNA phosphodiesterase 2 OS=Homo sapiens GN=TDP2 PE=1 SV=1	sp|O95551|TYDP2_HUMAN	41 kDa	2	2	3	2.33333
Nuclear pore complex protein Nup107 OS=Homo sapiens GN=NUP107 PE=1 SV=1	sp|P57740|NU107_HUMAN	106 kDa	2	2	3	2.33333
Protein FAM192A OS=Homo sapiens GN=FAM192A PE=1 SV=1	sp|Q9GZU8|F192A_HUMAN	29 kDa	2	2	3	2.33333
Myeloid leukemia factor 2 OS=Homo sapiens GN=MLF2 PE=1 SV=1	sp|Q15773|MLF2_HUMAN	28 kDa	2	2	3	2.33333
Protein FAM195A OS=Homo sapiens GN=FAM195A PE=1 SV=2	sp|Q9BUT9|F195A_HUMAN	18 kDa	2	2	3	2.33333
ADP-ribosylation factor-like protein 8A OS=Homo sapiens GN=ARL8A PE=1 SV=1	sp|Q96BM9|ARL8A_HUMAN	21 kDa	2	2	3	2.33333
39S ribosomal protein L49, mitochondrial OS=Homo sapiens GN=MRPL49 PE=1 SV=1	sp|Q13405|RM49_HUMAN	19 kDa	2	2	3	2.33333
INO80 complex subunit C OS=Homo sapiens GN=INO80C PE=1 SV=1	sp|Q6PI98|IN80C_HUMAN	21 kDa	2	2	3	2.33333
Protein pelota homolog OS=Homo sapiens GN=PELO PE=1 SV=2	sp|Q9BRX2|PELO_HUMAN	43 kDa	2	2	3	2.33333
Probable rRNA-processing protein EBP2 OS=Homo sapiens GN=EBNA1BP2 PE=1 SV=2	sp|Q99848|EBP2_HUMAN	35 kDa	2	1	3	2
DNA polymerase delta subunit 2 OS=Homo sapiens GN=POLD2 PE=1 SV=1	sp|P49005|DPOD2_HUMAN	51 kDa	2	1	3	2
Phospholipase A-2-activating protein OS=Homo sapiens GN=PLAA PE=1 SV=2	sp|Q9Y263|PLAP_HUMAN	87 kDa	2	1	3	2
Copine-3 OS=Homo sapiens GN=CPNE3 PE=1 SV=1	sp|O75131|CPNE3_HUMAN	60 kDa	2	1	3	2
28S ribosomal protein S34, mitochondrial OS=Homo sapiens GN=MRPS34 PE=1 SV=2	sp|P82930|RT34_HUMAN	26 kDa	2	1	3	2
DNA polymerase delta subunit 3 OS=Homo sapiens GN=POLD3 PE=1 SV=2	sp|Q15054|DPOD3_HUMAN	51 kDa	2	1	3	2
BRISC and BRCA1-A complex member 1 OS=Homo sapiens GN=BABAM1 PE=1 SV=1	sp|Q9NWV8|BABA1_HUMAN	37 kDa	2	1	3	2
Protein transport protein Sec31A OS=Homo sapiens GN=SEC31A PE=1 SV=3	sp|O94979|SC31A_HUMAN	133 kDa	2	1	3	2
Small EDRK-rich factor 2 OS=Homo sapiens GN=SERF2 PE=1 SV=1	sp|P84101|SERF2_HUMAN	7 kDa	2	1	3	2
Lariat debranching enzyme OS=Homo sapiens GN=DBR1 PE=1 SV=2	sp|Q9UK59|DBR1_HUMAN	62 kDa	2	1	3	2
Digestive organ expansion factor homolog OS=Homo sapiens GN=DIEXF PE=1 SV=2	sp|Q68CQ4|DIEXF_HUMAN	87 kDa	2	1	3	2
LIM domain-containing protein 1 OS=Homo sapiens GN=LIMD1 PE=1 SV=1	sp|Q9UGP4|LIMD1_HUMAN	72 kDa	2	1	3	2
High mobility group protein B3 OS=Homo sapiens GN=HMGB3 PE=1 SV=4	sp|O15347|HMGB3_HUMAN	23 kDa	1	8	3	4
WW domain-binding protein 4 OS=Homo sapiens GN=WBP4 PE=1 SV=1	sp|O75554|WBP4_HUMAN	43 kDa	1	5	3	3
Fanconi anemia group D2 protein OS=Homo sapiens GN=FANCD2 PE=1 SV=1	sp|Q9BXW9|FACD2_HUMAN	166 kDa	1	5	3	3
Synaptosomal-associated protein 23 OS=Homo sapiens GN=SNAP23 PE=1 SV=1	sp|O00161|SNP23_HUMAN	23 kDa	1	5	3	3
Retinal rod rhodopsin-sensitive cGMP 3',5'-cyclic phosphodiesterase subunit delta OS=Homo sapiens GN=PDE6D PE=1 SV=1	sp|O43924|PDE6D_HUMAN	17 kDa	1	5	3	3
Leukosialin OS=Homo sapiens GN=SPN PE=1 SV=1	sp|P16150|LEUK_HUMAN	40 kDa	1	5	3	3
Putative bifunctional UDP-N-acetylglucosamine transferase and deubiquitinase ALG13 OS=Homo sapiens GN=ALG13 PE=1 SV=2	sp|Q9NP73|ALG13_HUMAN	126 kDa	1	4	3	2.66667
Methionine aminopeptidase 2 OS=Homo sapiens GN=METAP2 PE=1 SV=1	sp|P50579|MAP2_HUMAN	53 kDa	1	3	3	2.33333
Catenin alpha-1 OS=Homo sapiens GN=CTNNA1 PE=1 SV=1	sp|P35221|CTNA1_HUMAN	100 kDa	1	3	3	2.33333
ATP synthase mitochondrial F1 complex assembly factor 2 OS=Homo sapiens GN=ATPAF2 PE=1 SV=1	sp|Q8N5M1|ATPF2_HUMAN	33 kDa	1	3	3	2.33333
Ragulator complex protein LAMTOR5 OS=Homo sapiens GN=LAMTOR5 PE=1 SV=1	sp|O43504|LTOR5_HUMAN	10 kDa	1	3	3	2.33333
DNA-directed RNA polymerase I subunit RPA12 OS=Homo sapiens GN=ZNRD1 PE=1 SV=1	sp|Q9P1U0|RPA12_HUMAN	14 kDa	1	3	3	2.33333
Uncharacterized protein C14orf119 OS=Homo sapiens GN=C14orf119 PE=1 SV=1	sp|Q9NWQ9|CN119_HUMAN	16 kDa	1	3	3	2.33333
Endophilin-A2 OS=Homo sapiens GN=SH3GL1 PE=1 SV=1	sp|Q99961|SH3G1_HUMAN	41 kDa	1	2	3	2
Developmentally-regulated GTP-binding protein 2 OS=Homo sapiens GN=DRG2 PE=1 SV=1	sp|P55039|DRG2_HUMAN	41 kDa	1	2	3	2
CCR4-NOT transcription complex subunit 3 OS=Homo sapiens GN=CNOT3 PE=1 SV=1	sp|O75175|CNOT3_HUMAN	82 kDa	1	2	3	2
E3 ubiquitin-protein ligase TRIP12 OS=Homo sapiens GN=TRIP12 PE=1 SV=1	sp|Q14669|TRIPC_HUMAN	220 kDa	1	2	3	2
Wings apart-like protein homolog OS=Homo sapiens GN=WAPAL PE=1 SV=1	sp|Q7Z5K2|WAPL_HUMAN	133 kDa	1	2	3	2
Trafficking protein particle complex subunit 4 OS=Homo sapiens GN=TRAPPC4 PE=1 SV=1	sp|Q9Y296|TPPC4_HUMAN	24 kDa	1	2	3	2
Uncharacterized protein C18orf25 OS=Homo sapiens GN=C18orf25 PE=1 SV=2	sp|Q96B23|CR025_HUMAN	43 kDa	1	2	3	2
Charged multivesicular body protein 1a OS=Homo sapiens GN=CHMP1A PE=1 SV=1	sp|Q9HD42|CHM1A_HUMAN	22 kDa	1	2	3	2
Chromosome-associated kinesin KIF4A OS=Homo sapiens GN=KIF4A PE=1 SV=3	sp|O95239|KIF4A_HUMAN	140 kDa	1	2	3	2
Wiskott-Aldrich syndrome protein family member 2 OS=Homo sapiens GN=WASF2 PE=1 SV=3	sp|Q9Y6W5|WASF2_HUMAN	54 kDa	1	2	3	2
Nucleoporin Nup43 OS=Homo sapiens GN=NUP43 PE=1 SV=1	sp|Q8NFH3|NUP43_HUMAN	42 kDa	1	2	3	2
Queuine tRNA-ribosyltransferase OS=Homo sapiens GN=QTRT1 PE=1 SV=3	sp|Q9BXR0|TGT_HUMAN	44 kDa	1	2	3	2
Gamma-taxilin OS=Homo sapiens GN=TXLNG PE=1 SV=2	sp|Q9NUQ3|TXLNG_HUMAN	61 kDa	1	2	3	2
CUE domain-containing protein 2 OS=Homo sapiens GN=CUEDC2 PE=1 SV=1	sp|Q9H467|CUED2_HUMAN	32 kDa	1	2	3	2
Mothers against decapentaplegic homolog 2 OS=Homo sapiens GN=SMAD2 PE=1 SV=1	sp|Q15796|SMAD2_HUMAN	52 kDa	1	2	3	2
tRNA (guanine(26)-N(2))-dimethyltransferase OS=Homo sapiens GN=TRMT1 PE=1 SV=1	sp|Q9NXH9|TRM1_HUMAN	72 kDa	1	2	3	2
Sperm-associated antigen 7 OS=Homo sapiens GN=SPAG7 PE=1 SV=2	sp|O75391|SPAG7_HUMAN	26 kDa	1	2	3	2
Mitochondrial fission 1 protein OS=Homo sapiens GN=FIS1 PE=1 SV=2	sp|Q9Y3D6|FIS1_HUMAN	17 kDa	1	2	3	2
Phosphopantothenate--cysteine ligase OS=Homo sapiens GN=PPCS PE=1 SV=2	sp|Q9HAB8|PPCS_HUMAN	34 kDa	1	1	3	1.66667
Exportin-4 OS=Homo sapiens GN=XPO4 PE=1 SV=2	sp|Q9C0E2|XPO4_HUMAN	130 kDa	1	1	3	1.66667
WD repeat-containing protein 6 OS=Homo sapiens GN=WDR6 PE=1 SV=1	sp|Q9NNW5|WDR6_HUMAN	122 kDa	1	1	3	1.66667
Paired amphipathic helix protein Sin3a OS=Homo sapiens GN=SIN3A PE=1 SV=2	sp|Q96ST3|SIN3A_HUMAN	145 kDa	1	1	3	1.66667
E3 ubiquitin-protein ligase UHRF1 OS=Homo sapiens GN=UHRF1 PE=1 SV=1	sp|Q96T88|UHRF1_HUMAN	90 kDa	1	1	3	1.66667
Pantothenate kinase 2, mitochondrial OS=Homo sapiens GN=PANK2 PE=1 SV=3	sp|Q9BZ23|PANK2_HUMAN	63 kDa	1	1	3	1.66667
DnaJ homolog subfamily C member 13 OS=Homo sapiens GN=DNAJC13 PE=1 SV=5	sp|O75165|DJC13_HUMAN	254 kDa	1	1	3	1.66667
Kinesin-like protein KIF2A OS=Homo sapiens GN=KIF2A PE=1 SV=3	sp|O00139|KIF2A_HUMAN	80 kDa	12	3	2	5.66667
Ribosomal L1 domain-containing protein 1 OS=Homo sapiens GN=RSL1D1 PE=1 SV=3	sp|O76021|RL1D1_HUMAN	55 kDa	10	1	2	4.33333
RNA-binding protein with serine-rich domain 1 OS=Homo sapiens GN=RNPS1 PE=1 SV=1	sp|Q15287|RNPS1_HUMAN	34 kDa	9	2	2	4.33333
Methylmalonate-semialdehyde dehydrogenase [acylating], mitochondrial OS=Homo sapiens GN=ALDH6A1 PE=1 SV=2	sp|Q02252|MMSA_HUMAN	58 kDa	8	2	2	4
TBC1 domain family member 9B OS=Homo sapiens GN=TBC1D9B PE=1 SV=3	sp|Q66K14|TBC9B_HUMAN	141 kDa	7	5	2	4.66667
Transcriptional repressor CTCF OS=Homo sapiens GN=CTCF PE=1 SV=1	sp|P49711|CTCF_HUMAN	83 kDa	7	2	2	3.66667
U4/U6 small nuclear ribonucleoprotein Prp3 OS=Homo sapiens GN=PRPF3 PE=1 SV=2	sp|O43395|PRPF3_HUMAN	78 kDa	7	2	2	3.66667
THO complex subunit 2 OS=Homo sapiens GN=THOC2 PE=1 SV=2	sp|Q8NI27|THOC2_HUMAN	183 kDa	7	2	2	3.66667
Nitrilase homolog 1 OS=Homo sapiens GN=NIT1 PE=1 SV=2	sp|Q86X76|NIT1_HUMAN	36 kDa	6	2	2	3.33333
Rab-like protein 6 OS=Homo sapiens GN=RABL6 PE=1 SV=2	sp|Q3YEC7|RABL6_HUMAN	80 kDa	6	2	2	3.33333
Ferritin light chain OS=Homo sapiens GN=FTL PE=1 SV=2	sp|P02792|FRIL_HUMAN	20 kDa	5	4	2	3.66667
DET1- and DDB1-associated protein 1 OS=Homo sapiens GN=DDA1 PE=1 SV=1	sp|Q9BW61|DDA1_HUMAN	12 kDa	5	4	2	3.66667
NEDD8 OS=Homo sapiens GN=NEDD8 PE=1 SV=1	sp|Q15843|NEDD8_HUMAN	9 kDa	5	3	2	3.33333
Serine/arginine-rich splicing factor 10 OS=Homo sapiens GN=SRSF10 PE=1 SV=1	sp|O75494|SRS10_HUMAN	31 kDa	5	2	2	3
Cat eye syndrome critical region protein 5 OS=Homo sapiens GN=CECR5 PE=1 SV=1	sp|Q9BXW7|CECR5_HUMAN	46 kDa	5	2	2	3
Enhancer of mRNA-decapping protein 3 OS=Homo sapiens GN=EDC3 PE=1 SV=1	sp|Q96F86|EDC3_HUMAN	56 kDa	5	1	2	2.66667
Mediator of RNA polymerase II transcription subunit 22 OS=Homo sapiens GN=MED22 PE=1 SV=2	sp|Q15528|MED22_HUMAN	22 kDa	4	6	2	4
Protein phosphatase 1 regulatory subunit 14B OS=Homo sapiens GN=PPP1R14B PE=1 SV=3	sp|Q96C90|PP14B_HUMAN	16 kDa	4	4	2	3.33333
Vacuolar protein sorting-associated protein 37B OS=Homo sapiens GN=VPS37B PE=1 SV=1	sp|Q9H9H4|VP37B_HUMAN	31 kDa	4	4	2	3.33333
Ras association domain-containing protein 2 OS=Homo sapiens GN=RASSF2 PE=1 SV=1	sp|P50749|RASF2_HUMAN	38 kDa	4	4	2	3.33333
GDP-mannose 4,6 dehydratase OS=Homo sapiens GN=GMDS PE=1 SV=1	sp|O60547|GMDS_HUMAN	42 kDa	4	3	2	3
Proteasome assembly chaperone 2 OS=Homo sapiens GN=PSMG2 PE=1 SV=1	sp|Q969U7|PSMG2_HUMAN	29 kDa	4	3	2	3
Cysteine and glycine-rich protein 1 OS=Homo sapiens GN=CSRP1 PE=1 SV=3	sp|P21291|CSRP1_HUMAN	21 kDa	4	3	2	3
UPF0160 protein MYG1, mitochondrial OS=Homo sapiens GN=C12orf10 PE=1 SV=2	sp|Q9HB07|MYG1_HUMAN	42 kDa	4	3	2	3
COMM domain-containing protein 3 OS=Homo sapiens GN=COMMD3 PE=1 SV=1	sp|Q9UBI1|COMD3_HUMAN	22 kDa	4	3	2	3
Nuclear export mediator factor NEMF OS=Homo sapiens GN=NEMF PE=1 SV=4	sp|O60524|NEMF_HUMAN	123 kDa	4	3	2	3
Syntaxin-binding protein 2 OS=Homo sapiens GN=STXBP2 PE=1 SV=2	sp|Q15833|STXB2_HUMAN	66 kDa	4	2	2	2.66667
Asparagine synthetase [glutamine-hydrolyzing] OS=Homo sapiens GN=ASNS PE=1 SV=4	sp|P08243|ASNS_HUMAN	64 kDa	4	2	2	2.66667
ATP-dependent DNA helicase Q1 OS=Homo sapiens GN=RECQL PE=1 SV=3	sp|P46063|RECQ1_HUMAN	73 kDa	4	2	2	2.66667
ADP-ribosylation factor-like protein 6 OS=Homo sapiens GN=ARL6 PE=1 SV=1	sp|Q9H0F7|ARL6_HUMAN	21 kDa	4	2	2	2.66667
Carbonic anhydrase-related protein OS=Homo sapiens GN=CA8 PE=1 SV=3	sp|P35219|CAH8_HUMAN	33 kDa	4	2	2	2.66667
Deoxycytidine kinase OS=Homo sapiens GN=DCK PE=1 SV=1	sp|P27707|DCK_HUMAN	31 kDa	4	2	2	2.66667
Actin-related protein 2/3 complex subunit 1B OS=Homo sapiens GN=ARPC1B PE=1 SV=3	sp|O15143|ARC1B_HUMAN	41 kDa	4	1	2	2.33333
Succinate dehydrogenase [ubiquinone] flavoprotein subunit, mitochondrial OS=Homo sapiens GN=SDHA PE=1 SV=2	sp|P31040|DHSA_HUMAN	73 kDa	4	1	2	2.33333
RRP12-like protein OS=Homo sapiens GN=RRP12 PE=1 SV=2	sp|Q5JTH9|RRP12_HUMAN	144 kDa	4	1	2	2.33333
Interferon-induced, double-stranded RNA-activated protein kinase OS=Homo sapiens GN=EIF2AK2 PE=1 SV=2	sp|P19525|E2AK2_HUMAN	62 kDa	4	1	2	2.33333
YTH domain-containing protein 1 OS=Homo sapiens GN=YTHDC1 PE=1 SV=3	sp|Q96MU7|YTDC1_HUMAN	85 kDa	4	1	2	2.33333
Long-chain-fatty-acid--CoA ligase 4 OS=Homo sapiens GN=ACSL4 PE=1 SV=2	sp|O60488|ACSL4_HUMAN	79 kDa	4	1	2	2.33333
Ras-related protein Rab-3A OS=Homo sapiens GN=RAB3A PE=1 SV=1	sp|P20336|RAB3A_HUMAN	25 kDa	4	1	2	2.33333
Gem-associated protein 2 OS=Homo sapiens GN=GEMIN2 PE=1 SV=1	sp|O14893|GEMI2_HUMAN	32 kDa	4	1	2	2.33333
CWF19-like protein 1 OS=Homo sapiens GN=CWF19L1 PE=1 SV=2	sp|Q69YN2|C19L1_HUMAN	61 kDa	4	1	2	2.33333
Uncharacterized protein C17orf85 OS=Homo sapiens GN=C17orf85 PE=1 SV=2	sp|Q53F19|CQ085_HUMAN	71 kDa	4	1	2	2.33333
Protein RER1 OS=Homo sapiens GN=RER1 PE=1 SV=1	sp|O15258|RER1_HUMAN	23 kDa	4	1	2	2.33333
Tubulin gamma-1 chain OS=Homo sapiens GN=TUBG1 PE=1 SV=2	sp|P23258|TBG1_HUMAN	51 kDa	3	4	2	3
Ubiquitin domain-containing protein UBFD1 OS=Homo sapiens GN=UBFD1 PE=1 SV=2	sp|O14562|UBFD1_HUMAN	33 kDa	3	4	2	3
Pre-mRNA-splicing factor ISY1 homolog OS=Homo sapiens GN=ISY1 PE=1 SV=3	sp|Q9ULR0|ISY1_HUMAN	33 kDa	3	4	2	3
CCR4-NOT transcription complex subunit 7 OS=Homo sapiens GN=CNOT7 PE=1 SV=3	sp|Q9UIV1|CNOT7_HUMAN	33 kDa	3	4	2	3
28S ribosomal protein S28, mitochondrial OS=Homo sapiens GN=MRPS28 PE=1 SV=1	sp|Q9Y2Q9|RT28_HUMAN	21 kDa	3	4	2	3
Cytochrome b-c1 complex subunit Rieske, mitochondrial OS=Homo sapiens GN=UQCRFS1 PE=1 SV=2	sp|P47985|UCRI_HUMAN	30 kDa	3	4	2	3
RNA polymerase II subunit A C-terminal domain phosphatase OS=Homo sapiens GN=CTDP1 PE=1 SV=3	sp|Q9Y5B0|CTDP1_HUMAN	104 kDa	3	3	2	2.66667
Phosphatidylinositol-binding clathrin assembly protein OS=Homo sapiens GN=PICALM PE=1 SV=2	sp|Q13492|PICAL_HUMAN	71 kDa	3	3	2	2.66667
Replication factor C subunit 3 OS=Homo sapiens GN=RFC3 PE=1 SV=2	sp|P40938|RFC3_HUMAN	41 kDa	3	3	2	2.66667
Switch-associated protein 70 OS=Homo sapiens GN=SWAP70 PE=1 SV=1	sp|Q9UH65|SWP70_HUMAN	69 kDa	3	3	2	2.66667
Chromatin accessibility complex protein 1 OS=Homo sapiens GN=CHRAC1 PE=1 SV=1	sp|Q9NRG0|CHRC1_HUMAN	15 kDa	3	3	2	2.66667
Serine/threonine-protein kinase Nek7 OS=Homo sapiens GN=NEK7 PE=1 SV=1	sp|Q8TDX7|NEK7_HUMAN	35 kDa	3	2	2	2.33333
Lymphocyte cytosolic protein 2 OS=Homo sapiens GN=LCP2 PE=1 SV=1	sp|Q13094|LCP2_HUMAN	60 kDa	3	2	2	2.33333
Minor histocompatibility protein HA-1 OS=Homo sapiens GN=HMHA1 PE=1 SV=2	sp|Q92619|HMHA1_HUMAN	125 kDa	3	2	2	2.33333
Ribonuclease P protein subunit p25-like protein OS=Homo sapiens GN=RPP25L PE=1 SV=1	sp|Q8N5L8|RP25L_HUMAN	18 kDa	3	2	2	2.33333
Ribulose-phosphate 3-epimerase OS=Homo sapiens GN=RPE PE=1 SV=1	sp|Q96AT9|RPE_HUMAN	25 kDa	3	2	2	2.33333
28S ribosomal protein S18b, mitochondrial OS=Homo sapiens GN=MRPS18B PE=1 SV=1	sp|Q9Y676|RT18B_HUMAN	29 kDa	3	2	2	2.33333
Apoptosis-inducing factor 1, mitochondrial OS=Homo sapiens GN=AIFM1 PE=1 SV=1	sp|O95831|AIFM1_HUMAN	67 kDa	3	2	2	2.33333
E3 ubiquitin-protein ligase KCMF1 OS=Homo sapiens GN=KCMF1 PE=1 SV=2	sp|Q9P0J7|KCMF1_HUMAN	42 kDa	3	2	2	2.33333
Ribonuclease P protein subunit p20 OS=Homo sapiens GN=POP7 PE=1 SV=2	sp|O75817|POP7_HUMAN	16 kDa	3	2	2	2.33333
U6 snRNA-associated Sm-like protein LSm6 OS=Homo sapiens GN=LSM6 PE=1 SV=1	sp|P62312|LSM6_HUMAN	9 kDa	3	2	2	2.33333
PIH1 domain-containing protein 1 OS=Homo sapiens GN=PIH1D1 PE=1 SV=1	sp|Q9NWS0|PIHD1_HUMAN	32 kDa	3	2	2	2.33333
Transmembrane emp24 domain-containing protein 2 OS=Homo sapiens GN=TMED2 PE=1 SV=1	sp|Q15363|TMED2_HUMAN	23 kDa	3	2	2	2.33333
Nucleoporin NUP53 OS=Homo sapiens GN=NUP35 PE=1 SV=1	sp|Q8NFH5|NUP53_HUMAN	35 kDa	3	2	2	2.33333
BRO1 domain-containing protein BROX OS=Homo sapiens GN=BROX PE=1 SV=1	sp|Q5VW32|BROX_HUMAN	46 kDa	3	2	2	2.33333
Elongation factor Ts, mitochondrial OS=Homo sapiens GN=TSFM PE=1 SV=2	sp|P43897|EFTS_HUMAN	35 kDa	3	2	2	2.33333
Ras-related protein R-Ras2 OS=Homo sapiens GN=RRAS2 PE=1 SV=1	sp|P62070|RRAS2_HUMAN	23 kDa	3	2	2	2.33333
Small kinetochore-associated protein OS=Homo sapiens GN=KNSTRN PE=1 SV=2	sp|Q9Y448|SKAP_HUMAN	35 kDa	3	2	2	2.33333
28S ribosomal protein S23, mitochondrial OS=Homo sapiens GN=MRPS23 PE=1 SV=2	sp|Q9Y3D9|RT23_HUMAN	22 kDa	3	2	2	2.33333
5'-AMP-activated protein kinase subunit gamma-1 OS=Homo sapiens GN=PRKAG1 PE=1 SV=1	sp|P54619|AAKG1_HUMAN	38 kDa	3	2	2	2.33333
Protein BRICK1 OS=Homo sapiens GN=BRK1 PE=1 SV=1	sp|Q8WUW1|BRK1_HUMAN	9 kDa	3	2	2	2.33333
YTH domain family protein 2 OS=Homo sapiens GN=YTHDF2 PE=1 SV=2	sp|Q9Y5A9|YTHD2_HUMAN	62 kDa	3	1	2	2
Ashwin OS=Homo sapiens GN=C2orf49 PE=1 SV=1	sp|Q9BVC5|ASHWN_HUMAN	26 kDa	3	1	2	2
AP-1 complex subunit mu-1 OS=Homo sapiens GN=AP1M1 PE=1 SV=3	sp|Q9BXS5|AP1M1_HUMAN	49 kDa	3	1	2	2
Craniofacial development protein 1 OS=Homo sapiens GN=CFDP1 PE=1 SV=1	sp|Q9UEE9|CFDP1_HUMAN	34 kDa	3	1	2	2
Cytoskeleton-associated protein 2 OS=Homo sapiens GN=CKAP2 PE=1 SV=1	sp|Q8WWK9|CKAP2_HUMAN	77 kDa	3	1	2	2
Procollagen galactosyltransferase 1 OS=Homo sapiens GN=COLGALT1 PE=1 SV=1	sp|Q8NBJ5|GT251_HUMAN	72 kDa	3	1	2	2
E3 ubiquitin-protein ligase ARIH1 OS=Homo sapiens GN=ARIH1 PE=1 SV=2	sp|Q9Y4X5|ARI1_HUMAN	64 kDa	3	1	2	2
39S ribosomal protein L22, mitochondrial OS=Homo sapiens GN=MRPL22 PE=1 SV=1	sp|Q9NWU5|RM22_HUMAN	24 kDa	3	1	2	2
Molybdopterin synthase catalytic subunit OS=Homo sapiens GN=MOCS2 PE=1 SV=1	sp|O96007|MOC2B_HUMAN	21 kDa	2	7	2	3.66667
Sorting nexin-6 OS=Homo sapiens GN=SNX6 PE=1 SV=1	sp|Q9UNH7|SNX6_HUMAN	47 kDa	2	6	2	3.33333
Polyamine-modulated factor 1 OS=Homo sapiens GN=PMF1 PE=1 SV=2	sp|Q6P1K2|PMF1_HUMAN	23 kDa	2	6	2	3.33333
Formin-binding protein 1 OS=Homo sapiens GN=FNBP1 PE=1 SV=2	sp|Q96RU3|FNBP1_HUMAN	71 kDa	2	5	2	3
Protein canopy homolog 3 OS=Homo sapiens GN=CNPY3 PE=1 SV=1	sp|Q9BT09|CNPY3_HUMAN	31 kDa	2	4	2	2.66667
Stathmin-3 OS=Homo sapiens GN=STMN3 PE=1 SV=3	sp|Q9NZ72|STMN3_HUMAN	21 kDa	2	4	2	2.66667
Heat shock factor protein 1 OS=Homo sapiens GN=HSF1 PE=1 SV=1	sp|Q00613|HSF1_HUMAN	57 kDa	2	4	2	2.66667
2-oxoglutarate and iron-dependent oxygenase domain-containing protein 1 OS=Homo sapiens GN=OGFOD1 PE=1 SV=1	sp|Q8N543|OGFD1_HUMAN	63 kDa	2	3	2	2.33333
Vesicle-associated membrane protein 2 OS=Homo sapiens GN=VAMP2 PE=1 SV=3	sp|P63027|VAMP2_HUMAN	13 kDa	2	3	2	2.33333
Galactokinase OS=Homo sapiens GN=GALK1 PE=1 SV=1	sp|P51570|GALK1_HUMAN	42 kDa	2	3	2	2.33333
Catalase OS=Homo sapiens GN=CAT PE=1 SV=3	sp|P04040|CATA_HUMAN	60 kDa	2	3	2	2.33333
Cell differentiation protein RCD1 homolog OS=Homo sapiens GN=RQCD1 PE=1 SV=1	sp|Q92600|RCD1_HUMAN	34 kDa	2	3	2	2.33333
Alpha-centractin OS=Homo sapiens GN=ACTR1A PE=1 SV=1	sp|P61163|ACTZ_HUMAN	43 kDa	2	3	2	2.33333
Pre-mRNA-splicing factor SYF1 OS=Homo sapiens GN=XAB2 PE=1 SV=2	sp|Q9HCS7|SYF1_HUMAN	100 kDa	2	3	2	2.33333
Biogenesis of lysosome-related organelles complex 1 subunit 1 OS=Homo sapiens GN=BLOC1S1 PE=1 SV=2	sp|P78537|BL1S1_HUMAN	17 kDa	2	3	2	2.33333
Phosphopantothenoylcysteine decarboxylase OS=Homo sapiens GN=PPCDC PE=1 SV=2	sp|Q96CD2|COAC_HUMAN	22 kDa	2	3	2	2.33333
Ubiquitin-like protein 5 OS=Homo sapiens GN=UBL5 PE=1 SV=1	sp|Q9BZL1|UBL5_HUMAN	9 kDa	2	3	2	2.33333
IST1 homolog OS=Homo sapiens GN=IST1 PE=1 SV=1	sp|P53990|IST1_HUMAN	40 kDa	2	3	2	2.33333
COMM domain-containing protein 6 OS=Homo sapiens GN=COMMD6 PE=1 SV=1	sp|Q7Z4G1|COMD6_HUMAN	10 kDa	2	3	2	2.33333
Deoxyguanosine kinase, mitochondrial OS=Homo sapiens GN=DGUOK PE=1 SV=2	sp|Q16854|DGUOK_HUMAN	32 kDa	2	3	2	2.33333
DNA-directed RNA polymerase II subunit GRINL1A, isoforms 4/5 OS=Homo sapiens GN=POLR2M PE=1 SV=1	sp|Q6EEV4|GL1AD_HUMAN	15 kDa	2	3	2	2.33333
Coproporphyrinogen-III oxidase, mitochondrial OS=Homo sapiens GN=CPOX PE=1 SV=3	sp|P36551|HEM6_HUMAN	50 kDa	2	2	2	2
THUMP domain-containing protein 3 OS=Homo sapiens GN=THUMPD3 PE=1 SV=1	sp|Q9BV44|THUM3_HUMAN	57 kDa	2	2	2	2
Gamma-adducin OS=Homo sapiens GN=ADD3 PE=1 SV=1	sp|Q9UEY8|ADDG_HUMAN	79 kDa	2	2	2	2
Oxysterol-binding protein-related protein 9 OS=Homo sapiens GN=OSBPL9 PE=1 SV=2	sp|Q96SU4|OSBL9_HUMAN	83 kDa	2	2	2	2
Protein UXT OS=Homo sapiens GN=UXT PE=1 SV=1	sp|Q9UBK9|UXT_HUMAN	18 kDa	2	2	2	2
WD repeat-containing protein 18 OS=Homo sapiens GN=WDR18 PE=1 SV=2	sp|Q9BV38|WDR18_HUMAN	47 kDa	2	2	2	2
Ras-related GTP-binding protein A OS=Homo sapiens GN=RRAGA PE=1 SV=1	sp|Q7L523|RRAGA_HUMAN	37 kDa	2	2	2	2
Cytosolic Fe-S cluster assembly factor NUBP2 OS=Homo sapiens GN=NUBP2 PE=1 SV=1	sp|Q9Y5Y2|NUBP2_HUMAN	29 kDa	2	2	2	2
Mannose-6-phosphate isomerase OS=Homo sapiens GN=MPI PE=1 SV=2	sp|P34949|MPI_HUMAN	47 kDa	2	2	2	2
Protein RTF2 homolog OS=Homo sapiens GN=RTFDC1 PE=1 SV=3	sp|Q9BY42|RTF2_HUMAN	34 kDa	2	2	2	2
UPF0428 protein CXorf56 OS=Homo sapiens GN=CXorf56 PE=1 SV=1	sp|Q9H5V9|CX056_HUMAN	26 kDa	2	2	2	2
Selenoprotein H OS=Homo sapiens GN=SELH PE=1 SV=2	sp|Q8IZQ5|SELH_HUMAN	13 kDa	2	2	2	2
Lysosomal acid lipase/cholesteryl ester hydrolase OS=Homo sapiens GN=LIPA PE=1 SV=2	sp|P38571|LICH_HUMAN	45 kDa	2	2	2	2
Serine beta-lactamase-like protein LACTB, mitochondrial OS=Homo sapiens GN=LACTB PE=1 SV=2	sp|P83111|LACTB_HUMAN	61 kDa	2	2	2	2
Gamma-aminobutyric acid receptor-associated protein OS=Homo sapiens GN=GABARAP PE=1 SV=1	sp|O95166|GBRAP_HUMAN	14 kDa	2	2	2	2
[truncated: 180 more rows]
