# Supplementary material for: The human allicin-proteome: S-thioallylation of proteins by the garlic defence substance allicin and its biological effects
Source: Free Radic Biol Med. 2019 Feb 1;131:144–53. doi: 10.1016/j.freeradbiomed.2018.11.022 (PMC6342545; doi:10.1016/j.freeradbiomed.2018.11.022)
Supplement: Supplementary file 3 — Supplementary material [file mmc3.xlsx]

## Sheet: Table S3
Table S3: KEGG ontology categories for classification of the human proteome used for the treemap structure in Figure 4
Swiss-Prot	KO	KO Level 1	KO Level 2	KO Level 3	KO Level 4	KO no.
P52435	KO	Genetic Information Processing	Transcription	RNA polymerase	RNA polymerase	K03008	POLR2J:P52435	POLR2J	:	P52435
F6W009	KO	Genetic Information Processing	Transcription	RNA polymerase	RNA polymerase	K03008	POLR2J2:F6W009	POLR2J2	:	F6W009
Q9GZM3	KO	Genetic Information Processing	Transcription	RNA polymerase	RNA polymerase	K03008	POLR2J3:Q9GZM3	POLR2J3	:	Q9GZM3
P24928	KO	Genetic Information Processing	Transcription	RNA polymerase	RNA polymerase	K03006	POLR2A:P24928	POLR2A	:	P24928
O95602	KO	Genetic Information Processing	Transcription	RNA polymerase	RNA polymerase	K02999	POLR1A:O95602	POLR1A	:	O95602
Q9H6T2	KO	Genetic Information Processing	Transcription	RNA polymerase	RNA polymerase	K02999	POLR1A:Q9H6T2	POLR1A	:	Q9H6T2
Q9Y2S0	KO	Genetic Information Processing	Transcription	RNA polymerase	RNA polymerase	K03020	POLR1D:Q9Y2S0	POLR1D	:	Q9Y2S0
Q6ZPA8	KO	Genetic Information Processing	Transcription	RNA polymerase	RNA polymerase	K03022	POLR3H:Q6ZPA8	POLR3H	:	Q6ZPA8
Q9Y535	KO	Genetic Information Processing	Transcription	RNA polymerase	RNA polymerase	K03022	POLR3H:Q9Y535	POLR3H	:	Q9Y535
Q9BUI4	KO	Genetic Information Processing	Transcription	RNA polymerase	RNA polymerase	K03023	POLR3C:Q9BUI4	POLR3C	:	Q9BUI4
O15318	KO	Genetic Information Processing	Transcription	RNA polymerase	RNA polymerase	K03024	POLR3G:O15318	POLR3G	:	O15318
Q9BT43	KO	Genetic Information Processing	Transcription	RNA polymerase	RNA polymerase	K03024	POLR3GL:Q9BT43	POLR3GL	:	Q9BT43
P05423	KO	Genetic Information Processing	Transcription	RNA polymerase	RNA polymerase	K03026	POLR3D:P05423	POLR3D	:	P05423
O15160	KO	Genetic Information Processing	Transcription	RNA polymerase	RNA polymerase	K03027	POLR1C:O15160	POLR1C	:	O15160
P62487	KO	Genetic Information Processing	Transcription	RNA polymerase	RNA polymerase	K03015	POLR2G:P62487	POLR2G	:	P62487
P36954	KO	Genetic Information Processing	Transcription	RNA polymerase	RNA polymerase	K03017	POLR2I:P36954	POLR2I	:	P36954
P19387	KO	Genetic Information Processing	Transcription	RNA polymerase	RNA polymerase	K03011	POLR2C:P19387	POLR2C	:	P19387
Q6FGR6	KO	Genetic Information Processing	Transcription	RNA polymerase	RNA polymerase	K03011	POLR2C:Q6FGR6	POLR2C	:	Q6FGR6
P30876	KO	Genetic Information Processing	Transcription	RNA polymerase	RNA polymerase	K03010	POLR2B:P30876	POLR2B	:	P30876
P19388	KO	Genetic Information Processing	Transcription	RNA polymerase	RNA polymerase	K03013	POLR2E:P19388	POLR2E	:	P19388
Q9Y2Y1	KO	Genetic Information Processing	Transcription	RNA polymerase	RNA polymerase	K03019	POLR3K:Q9Y2Y1	POLR3K	:	Q9Y2Y1
O15514	KO	Genetic Information Processing	Transcription	RNA polymerase	RNA polymerase	K03012	POLR2D:O15514	POLR2D	:	O15514
P61218	KO	Genetic Information Processing	Transcription	RNA polymerase	RNA polymerase	K03014	POLR2F:P61218	POLR2F	:	P61218
P53803	KO	Genetic Information Processing	Transcription	RNA polymerase	RNA polymerase	K03009	POLR2K:P53803	POLR2K	:	P53803
P62875	KO	Genetic Information Processing	Transcription	RNA polymerase	RNA polymerase	K03007	POLR2L:P62875	POLR2L	:	P62875
F5H1E6	KO	Genetic Information Processing	Transcription	RNA polymerase	RNA polymerase	K03021	POLR3B:F5H1E6	POLR3B	:	F5H1E6
B3KV73	KO	Genetic Information Processing	Transcription	RNA polymerase	RNA polymerase	K03021	POLR3B:B3KV73	POLR3B	:	B3KV73
Q9NW08	KO	Genetic Information Processing	Transcription	RNA polymerase	RNA polymerase	K03021	POLR3B:Q9NW08	POLR3B	:	Q9NW08
Q7Z3R8	KO	Genetic Information Processing	Transcription	RNA polymerase	RNA polymerase	K03021	POLR3B:Q7Z3R8	POLR3B	:	Q7Z3R8
Q9H1D9	KO	Genetic Information Processing	Transcription	RNA polymerase	RNA polymerase	K03025	POLR3F:Q9H1D9	POLR3F	:	Q9H1D9
P50613	KO	Genetic Information Processing	Transcription	Basal transcription factors	Basal transcription factors	K02202	CDK7:P50613	CDK7	:	P50613
P19447	KO	Genetic Information Processing	Transcription	Basal transcription factors	Basal transcription factors	K10843	ERCC3:P19447	ERCC3	:	P19447
P29083	KO	Genetic Information Processing	Transcription	Basal transcription factors	Basal transcription factors	K03136	GTF2E1:P29083	GTF2E1	:	P29083
P29084	KO	Genetic Information Processing	Transcription	Basal transcription factors	Basal transcription factors	K03137	GTF2E2:P29084	GTF2E2	:	P29084
Q12962	KO	Genetic Information Processing	Transcription	Basal transcription factors	Basal transcription factors	K03134	TAF10:Q12962	TAF10	:	Q12962
Q9HBM6	KO	Genetic Information Processing	Transcription	Basal transcription factors	Basal transcription factors	K03133	TAF9B:Q9HBM6	TAF9B	:	Q9HBM6
O75529	KO	Genetic Information Processing	Transcription	Basal transcription factors	Basal transcription factors	K03130	TAF5L:O75529	TAF5L	:	O75529
Q15542	KO	Genetic Information Processing	Transcription	Basal transcription factors	Basal transcription factors	K03130	TAF5:Q15542	TAF5	:	Q15542
P35269	KO	Genetic Information Processing	Transcription	Basal transcription factors	Basal transcription factors	K03138	GTF2F1:P35269	GTF2F1	:	P35269
P13984	KO	Genetic Information Processing	Transcription	Basal transcription factors	Basal transcription factors	K03139	GTF2F2:P13984	GTF2F2	:	P13984
Q00403	KO	Genetic Information Processing	Transcription	Basal transcription factors	Basal transcription factors	K03124	GTF2B:Q00403	GTF2B	:	Q00403
Q16514	KO	Genetic Information Processing	Transcription	Basal transcription factors	Basal transcription factors	K03126	TAF12:Q16514	TAF12	:	Q16514
Q6DSU6	KO	Genetic Information Processing	Transcription	Basal transcription factors	Basal transcription factors	K03121	GTF2IRD1:Q6DSU6	GTF2IRD1	:	Q6DSU6
Q9UHL9	KO	Genetic Information Processing	Transcription	Basal transcription factors	Basal transcription factors	K03121	GTF2IRD1:Q9UHL9	GTF2IRD1	:	Q9UHL9
Q499G6	KO	Genetic Information Processing	Transcription	Basal transcription factors	Basal transcription factors	K03121	GTF2I:Q499G6	GTF2I	:	Q499G6
P78347	KO	Genetic Information Processing	Transcription	Basal transcription factors	Basal transcription factors	K03121	GTF2I:P78347	GTF2I	:	P78347
Q32MN7	KO	Genetic Information Processing	Transcription	Basal transcription factors	Basal transcription factors	K03120	TBP:Q32MN7	TBP	:	Q32MN7
P20226	KO	Genetic Information Processing	Transcription	Basal transcription factors	Basal transcription factors	K03120	TBP:P20226	TBP	:	P20226
B4E3B3	KO	Genetic Information Processing	Transcription	Basal transcription factors	Basal transcription factors	K03120	TBP:B4E3B3	TBP	:	B4E3B3
F5H869	KO	Genetic Information Processing	Transcription	Basal transcription factors	Basal transcription factors	K03120	TBP:F5H869	TBP	:	F5H869
Q6SJ96	KO	Genetic Information Processing	Transcription	Basal transcription factors	Basal transcription factors	K03120	TBPL2:Q6SJ96	TBPL2	:	Q6SJ96
P62380	KO	Genetic Information Processing	Transcription	Basal transcription factors	Basal transcription factors	K03120	TBPL1:P62380	TBPL1	:	P62380
A8K8F5	KO	Genetic Information Processing	Transcription	Basal transcription factors	Basal transcription factors	K03120	TBPL1:A8K8F5	TBPL1	:	A8K8F5
P52657	KO	Genetic Information Processing	Transcription	Basal transcription factors	Basal transcription factors	K03123	GTF2A2:P52657	GTF2A2	:	P52657
B2R506	KO	Genetic Information Processing	Transcription	Basal transcription factors	Basal transcription factors	K03123	GTF2A2:B2R506	GTF2A2	:	B2R506
Q9UNN4	KO	Genetic Information Processing	Transcription	Basal transcription factors	Basal transcription factors	K03122	GTF2A1L:Q9UNN4	GTF2A1L	:	Q9UNN4
P52655	KO	Genetic Information Processing	Transcription	Basal transcription factors	Basal transcription factors	K03122	GTF2A1:P52655	GTF2A1	:	P52655
Q92750	KO	Genetic Information Processing	Transcription	Basal transcription factors	Basal transcription factors	K03129	TAF4B:Q92750	TAF4B	:	Q92750
O00268	KO	Genetic Information Processing	Transcription	Basal transcription factors	Basal transcription factors	K03129	TAF4:O00268	TAF4	:	O00268
Q6P1X5	KO	Genetic Information Processing	Transcription	Basal transcription factors	Basal transcription factors	K03128	TAF2:Q6P1X5	TAF2	:	Q6P1X5
B3KMD8	KO	Genetic Information Processing	Transcription	Basal transcription factors	Basal transcription factors	K03128	TAF2:B3KMD8	TAF2	:	B3KMD8
Q13888	KO	Genetic Information Processing	Transcription	Basal transcription factors	Basal transcription factors	K03142	GTF2H2:Q13888	GTF2H2	:	Q13888
P51946	KO	Genetic Information Processing	Transcription	Basal transcription factors	Basal transcription factors	K06634	CCNH:P51946	CCNH	:	P51946
P51948	KO	Genetic Information Processing	Transcription	Basal transcription factors	Basal transcription factors	K10842	MNAT1:P51948	MNAT1	:	P51948
Q6ZYL4	KO	Genetic Information Processing	Transcription	Basal transcription factors	Basal transcription factors	K10845	GTF2H5:Q6ZYL4	GTF2H5	:	Q6ZYL4
Q9Y6J9	KO	Genetic Information Processing	Transcription	Basal transcription factors	Basal transcription factors	K03131	TAF6L:Q9Y6J9	TAF6L	:	Q9Y6J9
A8K0D4	KO	Genetic Information Processing	Transcription	Basal transcription factors	Basal transcription factors	K03131	TAF6L:A8K0D4	TAF6L	:	A8K0D4
B4DT11	KO	Genetic Information Processing	Transcription	Basal transcription factors	Basal transcription factors	K03131	TAF6:B4DT11	TAF6	:	B4DT11
P49848	KO	Genetic Information Processing	Transcription	Basal transcription factors	Basal transcription factors	K03131	TAF6:P49848	TAF6	:	P49848
Q13889	KO	Genetic Information Processing	Transcription	Basal transcription factors	Basal transcription factors	K03143	GTF2H3:Q13889	GTF2H3	:	Q13889
P32780	KO	Genetic Information Processing	Transcription	Basal transcription factors	Basal transcription factors	K03141	GTF2H1:P32780	GTF2H1	:	P32780
Q92759	KO	Genetic Information Processing	Transcription	Basal transcription factors	Basal transcription factors	K03144	GTF2H4:Q92759	GTF2H4	:	Q92759
Q76KU4	KO	Genetic Information Processing	Transcription	Basal transcription factors	Basal transcription factors	K03144	GTF2H4:Q76KU4	GTF2H4	:	Q76KU4
Q13526	KO	Genetic Information Processing	Transcription	Basal transcription factors	Basal transcription factors	K09578	PIN1:Q13526	PIN1	:	Q13526
Q8IZX4	KO	Genetic Information Processing	Transcription	Basal transcription factors	Basal transcription factors	K03125	TAF1L:Q8IZX4	TAF1L	:	Q8IZX4
P21675	KO	Genetic Information Processing	Transcription	Basal transcription factors	Basal transcription factors	K03125	TAF1:P21675	TAF1	:	P21675
Q15545	KO	Genetic Information Processing	Transcription	Basal transcription factors	Basal transcription factors	K03132	TAF7:Q15545	TAF7	:	Q15545
Q5H9L4	KO	Genetic Information Processing	Transcription	Basal transcription factors	Basal transcription factors	K03132	TAF7L:Q5H9L4	TAF7L	:	Q5H9L4
Q15544	KO	Genetic Information Processing	Transcription	Basal transcription factors	Basal transcription factors	K03135	TAF11:Q15544	TAF11	:	Q15544
Q15543	KO	Genetic Information Processing	Transcription	Basal transcription factors	Basal transcription factors	K03127	TAF13:Q15543	TAF13	:	Q15543
P18074	KO	Genetic Information Processing	Transcription	Basal transcription factors	Basal transcription factors	K10844	ERCC2:P18074	ERCC2	:	P18074
Q7KZU6	KO	Genetic Information Processing	Transcription	Basal transcription factors	Basal transcription factors	K10844	ERCC2:Q7KZU6	ERCC2	:	Q7KZU6
Q15910	KO	Genetic Information Processing	Transcription	Transcription factors	Transcription factors	K11430	EZH2:Q15910	EZH2	:	Q15910
Q96ST3	KO	Genetic Information Processing	Transcription	Transcription factors	Transcription factors	K11644	SIN3A:Q96ST3	SIN3A	:	Q96ST3
P17861	KO	Genetic Information Processing	Transcription	Transcription factors	Transcription factors	K09027	XBP1:P17861	XBP1	:	P17861
P05412	KO	Genetic Information Processing	Transcription	Transcription factors	Transcription factors	K04448	JUN:P05412	JUN	:	P05412
P17275	KO	Genetic Information Processing	Transcription	Transcription factors	Transcription factors	K09028	JUNB:P17275	JUNB	:	P17275
Q5U079	KO	Genetic Information Processing	Transcription	Transcription factors	Transcription factors	K09028	JUNB:Q5U079	JUNB	:	Q5U079
P17535	KO	Genetic Information Processing	Transcription	Transcription factors	Transcription factors	K04449	JUND:P17535	JUND	:	P17535
P01100	KO	Genetic Information Processing	Transcription	Transcription factors	Transcription factors	K04379	FOS:P01100	FOS	:	P01100
Q6FG41	KO	Genetic Information Processing	Transcription	Transcription factors	Transcription factors	K04379	FOS:Q6FG41	FOS	:	Q6FG41
E9PHJ3	KO	Genetic Information Processing	Transcription	Transcription factors	Transcription factors	K09029	FOSB:E9PHJ3	FOSB	:	E9PHJ3
P53539	KO	Genetic Information Processing	Transcription	Transcription factors	Transcription factors	K09029	FOSB:P53539	FOSB	:	P53539
A8VJE1	KO	Genetic Information Processing	Transcription	Transcription factors	Transcription factors	K09029	FOSB:A8VJE1	FOSB	:	A8VJE1
P15407	KO	Genetic Information Processing	Transcription	Transcription factors	Transcription factors	K04502	FOSL1:P15407	FOSL1	:	P15407
Q9H5M2	KO	Genetic Information Processing	Transcription	Transcription factors	Transcription factors	K09030	FOSL2:Q9H5M2	FOSL2	:	Q9H5M2
B3KP27	KO	Genetic Information Processing	Transcription	Transcription factors	Transcription factors	K09030	FOSL2:B3KP27	FOSL2	:	B3KP27
P15408	KO	Genetic Information Processing	Transcription	Transcription factors	Transcription factors	K09030	FOSL2:P15408	FOSL2	:	P15408
Q6FG46	KO	Genetic Information Processing	Transcription	Transcription factors	Transcription factors	K09030	FOSL2:Q6FG46	FOSL2	:	Q6FG46
P18847	KO	Genetic Information Processing	Transcription	Transcription factors	Transcription factors	K09032	ATF3:P18847	ATF3	:	P18847
Q5VTZ2	KO	Genetic Information Processing	Transcription	Transcription factors	Transcription factors	K09032	ATF3:Q5VTZ2	ATF3	:	Q5VTZ2
Q6ICQ9	KO	Genetic Information Processing	Transcription	Transcription factors	Transcription factors	K09032	ATF3:Q6ICQ9	ATF3	:	Q6ICQ9
Q7Z566	KO	Genetic Information Processing	Transcription	Transcription factors	Transcription factors	K09032	ATF3:Q7Z566	ATF3	:	Q7Z566
Q8WYM6	KO	Genetic Information Processing	Transcription	Transcription factors	Transcription factors	K09032	ATF3:Q8WYM6	ATF3	:	Q8WYM6
Q8WYK2	KO	Genetic Information Processing	Transcription	Transcription factors	Transcription factors	K09033	JDP2:Q8WYK2	JDP2	:	Q8WYK2
Q16520	KO	Genetic Information Processing	Transcription	Transcription factors	Transcription factors	K09034	BATF:Q16520	BATF	:	Q16520
Q8N1L9	KO	Genetic Information Processing	Transcription	Transcription factors	Transcription factors	K09034	BATF2:Q8N1L9	BATF2	:	Q8N1L9
D9IC56	KO	Genetic Information Processing	Transcription	Transcription factors	Transcription factors	K09034	BATF2:D9IC56	BATF2	:	D9IC56
Q9NR55	KO	Genetic Information Processing	Transcription	Transcription factors	Transcription factors	K09034	BATF3:Q9NR55	BATF3	:	Q9NR55
Q8NHW3	KO	Genetic Information Processing	Transcription	Transcription factors	Transcription factors	K07595	MAFA:Q8NHW3	MAFA	:	Q8NHW3
Q9Y5Q3	KO	Genetic Information Processing	Transcription	Transcription factors	Transcription factors	K09036	MAFB:Q9Y5Q3	MAFB	:	Q9Y5Q3
O60675	KO	Genetic Information Processing	Transcription	Transcription factors	Transcription factors	K09037	MAFK:O60675	MAFK	:	O60675
A4D214	KO	Genetic Information Processing	Transcription	Transcription factors	Transcription factors	K09037	MAFK:A4D214	MAFK	:	A4D214
Q9ULX9	KO	Genetic Information Processing	Transcription	Transcription factors	Transcription factors	K09037	MAFF:Q9ULX9	MAFF	:	Q9ULX9
B4DV49	KO	Genetic Information Processing	Transcription	Transcription factors	Transcription factors	K09037	MAFF:B4DV49	MAFF	:	B4DV49
O15525	KO	Genetic Information Processing	Transcription	Transcription factors	Transcription factors	K09037	MAFG:O15525	MAFG	:	O15525
Q53XD0	KO	Genetic Information Processing	Transcription	Transcription factors	Transcription factors	K09038	NRL:Q53XD0	NRL	:	Q53XD0
P54845	KO	Genetic Information Processing	Transcription	Transcription factors	Transcription factors	K09038	NRL:P54845	NRL	:	P54845
Q16621	KO	Genetic Information Processing	Transcription	Transcription factors	Transcription factors	K09039	NFE2:Q16621	NFE2	:	Q16621
A8K3E0	KO	Genetic Information Processing	Transcription	Transcription factors	Transcription factors	K09039	NFE2:A8K3E0	NFE2	:	A8K3E0
Q14494	KO	Genetic Information Processing	Transcription	Transcription factors	Transcription factors	K09040	NFE2L1:Q14494	NFE2L1	:	Q14494
Q8NF22	KO	Genetic Information Processing	Transcription	Transcription factors	Transcription factors	K09040	NFE2L1:Q8NF22	NFE2L1	:	Q8NF22
Q9Y4A8	KO	Genetic Information Processing	Transcription	Transcription factors	Transcription factors	K09040	NFE2L3:Q9Y4A8	NFE2L3	:	Q9Y4A8
B4E338	KO	Genetic Information Processing	Transcription	Transcription factors	Transcription factors	K05638	NFE2L2:B4E338	NFE2L2	:	B4E338
Q16236	KO	Genetic Information Processing	Transcription	Transcription factors	Transcription factors	K05638	NFE2L2:Q16236	NFE2L2	:	Q16236
E9PGJ7	KO	Genetic Information Processing	Transcription	Transcription factors	Transcription factors	K05638	NFE2L2:E9PGJ7	NFE2L2	:	E9PGJ7
Q9BYV9	KO	Genetic Information Processing	Transcription	Transcription factors	Transcription factors	K09042	BACH2:Q9BYV9	BACH2	:	Q9BYV9
O14867	KO	Genetic Information Processing	Transcription	Transcription factors	Transcription factors	K09042	BACH1:O14867	BACH1	:	O14867
Q6ICU0	KO	Genetic Information Processing	Transcription	Transcription factors	Transcription factors	K09042	BACH1:Q6ICU0	BACH1	:	Q6ICU0
P18848	KO	Genetic Information Processing	Transcription	Transcription factors	Transcription factors	K04374	ATF4:P18848	ATF4	:	P18848
Q96AQ3	KO	Genetic Information Processing	Transcription	Transcription factors	Transcription factors	K04374	ATF4:Q96AQ3	ATF4	:	Q96AQ3
Q9Y2D1	KO	Genetic Information Processing	Transcription	Transcription factors	Transcription factors	K09044	ATF5:Q9Y2D1	ATF5	:	Q9Y2D1
A5D6Y4	KO	Genetic Information Processing	Transcription	Transcription factors	Transcription factors	K09045	ATF7:A5D6Y4	ATF7	:	A5D6Y4
Q8IVR8	KO	Genetic Information Processing	Transcription	Transcription factors	Transcription factors	K09045	ATF7:Q8IVR8	ATF7	:	Q8IVR8
P17544	KO	Genetic Information Processing	Transcription	Transcription factors	Transcription factors	K09045	ATF7:P17544	ATF7	:	P17544
B2RMP1	KO	Genetic Information Processing	Transcription	Transcription factors	Transcription factors	K09045	ATF7:B2RMP1	ATF7	:	B2RMP1
Q02930	KO	Genetic Information Processing	Transcription	Transcription factors	Transcription factors	K09047	CREB5:Q02930	CREB5	:	Q02930
Q59G47	KO	Genetic Information Processing	Transcription	Transcription factors	Transcription factors	K09047	CREB5:Q59G47	CREB5	:	Q59G47
B4DU13	KO	Genetic Information Processing	Transcription	Transcription factors	Transcription factors	K09047	CREB5:B4DU13	CREB5	:	B4DU13
Q68CJ9	KO	Genetic Information Processing	Transcription	Transcription factors	Transcription factors	K09048	CREB3L3:Q68CJ9	CREB3L3	:	Q68CJ9
Q8TEY5	KO	Genetic Information Processing	Transcription	Transcription factors	Transcription factors	K09048	CREB3L4:Q8TEY5	CREB3L4	:	Q8TEY5
Q70SY1	KO	Genetic Information Processing	Transcription	Transcription factors	Transcription factors	K09048	CREB3L2:Q70SY1	CREB3L2	:	Q70SY1
Q96BA8	KO	Genetic Information Processing	Transcription	Transcription factors	Transcription factors	K09048	CREB3L1:Q96BA8	CREB3L1	:	Q96BA8
O43889	KO	Genetic Information Processing	Transcription	Transcription factors	Transcription factors	K09048	CREB3:O43889	CREB3	:	O43889
Q99941	KO	Genetic Information Processing	Transcription	Transcription factors	Transcription factors	K09049	ATF6B:Q99941	ATF6B	:	Q99941
Q6AZW6	KO	Genetic Information Processing	Transcription	Transcription factors	Transcription factors	K09049	ATF6B:Q6AZW6	ATF6B	:	Q6AZW6
P18846	KO	Genetic Information Processing	Transcription	Transcription factors	Transcription factors	K09053	ATF1:P18846	ATF1	:	P18846
P18850	KO	Genetic Information Processing	Transcription	Transcription factors	Transcription factors	K09054	ATF6:P18850	ATF6	:	P18850
A8K383	KO	Genetic Information Processing	Transcription	Transcription factors	Transcription factors	K09054	ATF6:A8K383	ATF6	:	A8K383
P49715	KO	Genetic Information Processing	Transcription	Transcription factors	Transcription factors	K09055	CEBPA:P49715	CEBPA	:	P49715
P53567	KO	Genetic Information Processing	Transcription	Transcription factors	Transcription factors	K10049	CEBPG:P53567	CEBPG	:	P53567
P49716	KO	Genetic Information Processing	Transcription	Transcription factors	Transcription factors	K10050	CEBPD:P49716	CEBPD	:	P49716
Q15744	KO	Genetic Information Processing	Transcription	Transcription factors	Transcription factors	K10051	CEBPE:Q15744	CEBPE	:	Q15744
Q53YD1	KO	Genetic Information Processing	Transcription	Transcription factors	Transcription factors	K04452	DDIT3:Q53YD1	DDIT3	:	Q53YD1
P35638	KO	Genetic Information Processing	Transcription	Transcription factors	Transcription factors	K04452	DDIT3:P35638	DDIT3	:	P35638
F8VS99	KO	Genetic Information Processing	Transcription	Transcription factors	Transcription factors	K04452	DDIT3:F8VS99	DDIT3	:	F8VS99
Q10586	KO	Genetic Information Processing	Transcription	Transcription factors	Transcription factors	K09056	DBP:Q10586	DBP	:	Q10586
Q16534	KO	Genetic Information Processing	Transcription	Transcription factors	Transcription factors	K09057	HLF:Q16534	HLF	:	Q16534
Q6FHS9	KO	Genetic Information Processing	Transcription	Transcription factors	Transcription factors	K09057	HLF:Q6FHS9	HLF	:	Q6FHS9
Q10587	KO	Genetic Information Processing	Transcription	Transcription factors	Transcription factors	K09058	TEF:Q10587	TEF	:	Q10587
Q16649	KO	Genetic Information Processing	Transcription	Transcription factors	Transcription factors	K09059	NFIL3:Q16649	NFIL3	:	Q16649
Q9BVX3	KO	Genetic Information Processing	Transcription	Transcription factors	Transcription factors	K09061	GCFC2:Q9BVX3	GCFC2	:	Q9BVX3
B3KUM5	KO	Genetic Information Processing	Transcription	Transcription factors	Transcription factors	K09061	GCFC2:B3KUM5	GCFC2	:	B3KUM5
P16383	KO	Genetic Information Processing	Transcription	Transcription factors	Transcription factors	K09061	GCFC2:P16383	GCFC2	:	P16383
A4UHQ8	KO	Genetic Information Processing	Transcription	Transcription factors	Transcription factors	K09061	GCFC2:A4UHQ8	GCFC2	:	A4UHQ8
A4UHR0	KO	Genetic Information Processing	Transcription	Transcription factors	Transcription factors	K09061	GCFC2:A4UHR0	GCFC2	:	A4UHR0
P15923	KO	Genetic Information Processing	Transcription	Transcription factors	Transcription factors	K09063	TCF3:P15923	TCF3	:	P15923
Q99081	KO	Genetic Information Processing	Transcription	Transcription factors	Transcription factors	K15603	TCF12:Q99081	TCF12	:	Q99081
G0LNU0	KO	Genetic Information Processing	Transcription	Transcription factors	Transcription factors	K15603	TCF4:G0LNU0	TCF4	:	G0LNU0
B3KT62	KO	Genetic Information Processing	Transcription	Transcription factors	Transcription factors	K15603	TCF4:B3KT62	TCF4	:	B3KT62
B4DUG3	KO	Genetic Information Processing	Transcription	Transcription factors	Transcription factors	K15603	TCF4:B4DUG3	TCF4	:	B4DUG3
G0LNU9	KO	Genetic Information Processing	Transcription	Transcription factors	Transcription factors	K15603	TCF4:G0LNU9	TCF4	:	G0LNU9
G0LNV0	KO	Genetic Information Processing	Transcription	Transcription factors	Transcription factors	K15603	TCF4:G0LNV0	TCF4	:	G0LNV0
G0LNU5	KO	Genetic Information Processing	Transcription	Transcription factors	Transcription factors	K15603	TCF4:G0LNU5	TCF4	:	G0LNU5
P15884	KO	Genetic Information Processing	Transcription	Transcription factors	Transcription factors	K15603	TCF4:P15884	TCF4	:	P15884
B3KUC0	KO	Genetic Information Processing	Transcription	Transcription factors	Transcription factors	K15603	TCF4:B3KUC0	TCF4	:	B3KUC0
E9PH57	KO	Genetic Information Processing	Transcription	Transcription factors	Transcription factors	K15603	TCF4:E9PH57	TCF4	:	E9PH57
B7Z5M6	KO	Genetic Information Processing	Transcription	Transcription factors	Transcription factors	K15603	TCF4:B7Z5M6	TCF4	:	B7Z5M6
B3KVA4	KO	Genetic Information Processing	Transcription	Transcription factors	Transcription factors	K15603	TCF4:B3KVA4	TCF4	:	B3KVA4
G0LNT9	KO	Genetic Information Processing	Transcription	Transcription factors	Transcription factors	K15603	TCF4:G0LNT9	TCF4	:	G0LNT9
G0LNV1	KO	Genetic Information Processing	Transcription	Transcription factors	Transcription factors	K15603	TCF4:G0LNV1	TCF4	:	G0LNV1
P15172	KO	Genetic Information Processing	Transcription	Transcription factors	Transcription factors	K09064	MYOD1:P15172	MYOD1	:	P15172
Q6QHK4	KO	Genetic Information Processing	Transcription	Transcription factors	Transcription factors	K09066	FIGLA:Q6QHK4	FIGLA	:	Q6QHK4
Q9NQ33	KO	Genetic Information Processing	Transcription	Transcription factors	Transcription factors	K09067	ASCL3:Q9NQ33	ASCL3	:	Q9NQ33
Q6XD76	KO	Genetic Information Processing	Transcription	Transcription factors	Transcription factors	K09067	ASCL4:Q6XD76	ASCL4	:	Q6XD76
Q99929	KO	Genetic Information Processing	Transcription	Transcription factors	Transcription factors	K09067	ASCL2:Q99929	ASCL2	:	Q99929
P50553	KO	Genetic Information Processing	Transcription	Transcription factors	Transcription factors	K09067	ASCL1:P50553	ASCL1	:	P50553
P17542	KO	Genetic Information Processing	Transcription	Transcription factors	Transcription factors	K09068	TAL1:P17542	TAL1	:	P17542
Q16559	KO	Genetic Information Processing	Transcription	Transcription factors	Transcription factors	K09068	TAL2:Q16559	TAL2	:	Q16559
P12980	KO	Genetic Information Processing	Transcription	Transcription factors	Transcription factors	K15604	LYL1:P12980	LYL1	:	P12980
Q8WVJ9	KO	Genetic Information Processing	Transcription	Transcription factors	Transcription factors	K09069	TWIST2:Q8WVJ9	TWIST2	:	Q8WVJ9
Q15672	KO	Genetic Information Processing	Transcription	Transcription factors	Transcription factors	K09069	TWIST1:Q15672	TWIST1	:	Q15672
Q12870	KO	Genetic Information Processing	Transcription	Transcription factors	Transcription factors	K09070	TCF15:Q12870	TCF15	:	Q12870
Q6NVX3	KO	Genetic Information Processing	Transcription	Transcription factors	Transcription factors	K09070	TCF15:Q6NVX3	TCF15	:	Q6NVX3
A4LBB6	KO	Genetic Information Processing	Transcription	Transcription factors	Transcription factors	K09070	TCF15:A4LBB6	TCF15	:	A4LBB6
O96004	KO	Genetic Information Processing	Transcription	Transcription factors	Transcription factors	K09071	HAND1:O96004	HAND1	:	O96004
B6ECG9	KO	Genetic Information Processing	Transcription	Transcription factors	Transcription factors	K18486	HAND2:B6ECG9	HAND2	:	B6ECG9
P61296	KO	Genetic Information Processing	Transcription	Transcription factors	Transcription factors	K18486	HAND2:P61296	HAND2	:	P61296
O60682	KO	Genetic Information Processing	Transcription	Transcription factors	Transcription factors	K09072	MSC:O60682	MSC	:	O60682
Q7RTS3	KO	Genetic Information Processing	Transcription	Transcription factors	Transcription factors	K09073	PTF1A:Q7RTS3	PTF1A	:	Q7RTS3
Q5T203	KO	Genetic Information Processing	Transcription	Transcription factors	Transcription factors	K09075	NHLH1:Q5T203	NHLH1	:	Q5T203
Q02575	KO	Genetic Information Processing	Transcription	Transcription factors	Transcription factors	K09075	NHLH1:Q02575	NHLH1	:	Q02575
Q02577	KO	Genetic Information Processing	Transcription	Transcription factors	Transcription factors	K09075	NHLH2:Q02577	NHLH2	:	Q02577
Q9BRJ9	KO	Genetic Information Processing	Transcription	Transcription factors	Transcription factors	K09076	MESP1:Q9BRJ9	MESP1	:	Q9BRJ9
Q0VG99	KO	Genetic Information Processing	Transcription	Transcription factors	Transcription factors	K09076	MESP2:Q0VG99	MESP2	:	Q0VG99
A6NI15	KO	Genetic Information Processing	Transcription	Transcription factors	Transcription factors	K09077	MSGN1:A6NI15	MSGN1	:	A6NI15
F1T0E1	KO	Genetic Information Processing	Transcription	Transcription factors	Transcription factors	K08033	NEUROD1:F1T0E1	NEUROD1	:	F1T0E1
Q13562	KO	Genetic Information Processing	Transcription	Transcription factors	Transcription factors	K08033	NEUROD1:Q13562	NEUROD1	:	Q13562
Q15784	KO	Genetic Information Processing	Transcription	Transcription factors	Transcription factors	K09078	NEUROD2:Q15784	NEUROD2	:	Q15784
Q8IW56	KO	Genetic Information Processing	Transcription	Transcription factors	Transcription factors	K09079	NEUROD4:Q8IW56	NEUROD4	:	Q8IW56
Q9HD90	KO	Genetic Information Processing	Transcription	Transcription factors	Transcription factors	K09079	NEUROD4:Q9HD90	NEUROD4	:	Q9HD90
Q96NK8	KO	Genetic Information Processing	Transcription	Transcription factors	Transcription factors	K09080	NEUROD6:Q96NK8	NEUROD6	:	Q96NK8
Q548T9	KO	Genetic Information Processing	Transcription	Transcription factors	Transcription factors	K09080	NEUROD6:Q548T9	NEUROD6	:	Q548T9
F1T0H3	KO	Genetic Information Processing	Transcription	Transcription factors	Transcription factors	K09081	NEUROG1:F1T0H3	NEUROG1	:	F1T0H3
Q92886	KO	Genetic Information Processing	Transcription	Transcription factors	Transcription factors	K09081	NEUROG1:Q92886	NEUROG1	:	Q92886
Q9H2A3	KO	Genetic Information Processing	Transcription	Transcription factors	Transcription factors	K09082	NEUROG2:Q9H2A3	NEUROG2	:	Q9H2A3
Q9Y4Z2	KO	Genetic Information Processing	Transcription	Transcription factors	Transcription factors	K08028	NEUROG3:Q9Y4Z2	NEUROG3	:	Q9Y4Z2
Q8N100	KO	Genetic Information Processing	Transcription	Transcription factors	Transcription factors	K09083	ATOH7:Q8N100	ATOH7	:	Q8N100
F1T0H4	KO	Genetic Information Processing	Transcription	Transcription factors	Transcription factors	K09083	ATOH7:F1T0H4	ATOH7	:	F1T0H4
Q92858	KO	Genetic Information Processing	Transcription	Transcription factors	Transcription factors	K09083	ATOH1:Q92858	ATOH1	:	Q92858
Q96SQ7	KO	Genetic Information Processing	Transcription	Transcription factors	Transcription factors	K09084	ATOH8:Q96SQ7	ATOH8	:	Q96SQ7
Q13516	KO	Genetic Information Processing	Transcription	Transcription factors	Transcription factors	K09085	OLIG2:Q13516	OLIG2	:	Q13516
Q7RTU3	KO	Genetic Information Processing	Transcription	Transcription factors	Transcription factors	K09085	OLIG3:Q7RTU3	OLIG3	:	Q7RTU3
Q8TAK6	KO	Genetic Information Processing	Transcription	Transcription factors	Transcription factors	K09085	OLIG1:Q8TAK6	OLIG1	:	Q8TAK6
Q7RTS1	KO	Genetic Information Processing	Transcription	Transcription factors	Transcription factors	K08040	BHLHA15:Q7RTS1	BHLHA15	:	Q7RTS1
Q8NDY6	KO	Genetic Information Processing	Transcription	Transcription factors	Transcription factors	K09086	BHLHE23:Q8NDY6	BHLHE23	:	Q8NDY6
B4DF88	KO	Genetic Information Processing	Transcription	Transcription factors	Transcription factors	K09086	BHLHE22:B4DF88	BHLHE22	:	B4DF88
Q8NFJ8	KO	Genetic Information Processing	Transcription	Transcription factors	Transcription factors	K09086	BHLHE22:Q8NFJ8	BHLHE22	:	Q8NFJ8
Q14469	KO	Genetic Information Processing	Transcription	Transcription factors	Transcription factors	K06054	HES1:Q14469	HES1	:	Q14469
F8VPC9	KO	Genetic Information Processing	Transcription	Transcription factors	Transcription factors	K09087	HES7:F8VPC9	HES7	:	F8VPC9
Q9BYE0	KO	Genetic Information Processing	Transcription	Transcription factors	Transcription factors	K09087	HES7:Q9BYE0	HES7	:	Q9BYE0
Q96HZ4	KO	Genetic Information Processing	Transcription	Transcription factors	Transcription factors	K09087	HES6:Q96HZ4	HES6	:	Q96HZ4
Q9Y543	KO	Genetic Information Processing	Transcription	Transcription factors	Transcription factors	K09087	HES2:Q9Y543	HES2	:	Q9Y543
A2RTZ9	KO	Genetic Information Processing	Transcription	Transcription factors	Transcription factors	K09087	HES2:A2RTZ9	HES2	:	A2RTZ9
Q5TGS1	KO	Genetic Information Processing	Transcription	Transcription factors	Transcription factors	K09088	HES3:Q5TGS1	HES3	:	Q5TGS1
Q9HCC6	KO	Genetic Information Processing	Transcription	Transcription factors	Transcription factors	K09089	HES4:Q9HCC6	HES4	:	Q9HCC6
E9PB28	KO	Genetic Information Processing	Transcription	Transcription factors	Transcription factors	K09089	HES4:E9PB28	HES4	:	E9PB28
Q5TA89	KO	Genetic Information Processing	Transcription	Transcription factors	Transcription factors	K06055	HES5:Q5TA89	HES5	:	Q5TA89
Q9NQ87	KO	Genetic Information Processing	Transcription	Transcription factors	Transcription factors	K09091	HEYL:Q9NQ87	HEYL	:	Q9NQ87
Q9UBP5	KO	Genetic Information Processing	Transcription	Transcription factors	Transcription factors	K09091	HEY2:Q9UBP5	HEY2	:	Q9UBP5
Q9Y5J3	KO	Genetic Information Processing	Transcription	Transcription factors	Transcription factors	K09091	HEY1:Q9Y5J3	HEY1	:	Q9Y5J3
O14503	KO	Genetic Information Processing	Transcription	Transcription factors	Transcription factors	K03729	BHLHE40:O14503	BHLHE40	:	O14503
Q6IB83	KO	Genetic Information Processing	Transcription	Transcription factors	Transcription factors	K03729	BHLHE40:Q6IB83	BHLHE40	:	Q6IB83
Q9C0J9	KO	Genetic Information Processing	Transcription	Transcription factors	Transcription factors	K03730	BHLHE41:Q9C0J9	BHLHE41	:	Q9C0J9
Q8TAT1	KO	Genetic Information Processing	Transcription	Transcription factors	Transcription factors	K03730	BHLHE41:Q8TAT1	BHLHE41	:	Q8TAT1
Q9UL49	KO	Genetic Information Processing	Transcription	Transcription factors	Transcription factors	K09092	TCFL5:Q9UL49	TCFL5	:	Q9UL49
Q86TP4	KO	Genetic Information Processing	Transcription	Transcription factors	Transcription factors	K09092	TCFL5:Q86TP4	TCFL5	:	Q86TP4
P35869	KO	Genetic Information Processing	Transcription	Transcription factors	Transcription factors	K09093	AHR:P35869	AHR	:	P35869
A9YTQ3	KO	Genetic Information Processing	Transcription	Transcription factors	Transcription factors	K09094	AHRR:A9YTQ3	AHRR	:	A9YTQ3
Q16665	KO	Genetic Information Processing	Transcription	Transcription factors	Transcription factors	K08268	HIF1A:Q16665	HIF1A	:	Q16665
D0VY79	KO	Genetic Information Processing	Transcription	Transcription factors	Transcription factors	K08268	HIF1A:D0VY79	HIF1A	:	D0VY79
C0LZJ3	KO	Genetic Information Processing	Transcription	Transcription factors	Transcription factors	K08268	HIF1A:C0LZJ3	HIF1A	:	C0LZJ3
B3KW07	KO	Genetic Information Processing	Transcription	Transcription factors	Transcription factors	K09095	EPAS1:B3KW07	EPAS1	:	B3KW07
Q99814	KO	Genetic Information Processing	Transcription	Transcription factors	Transcription factors	K09095	EPAS1:Q99814	EPAS1	:	Q99814
B4DNA2	KO	Genetic Information Processing	Transcription	Transcription factors	Transcription factors	K09096	HIF3A:B4DNA2	HIF3A	:	B4DNA2
B2RBI6	KO	Genetic Information Processing	Transcription	Transcription factors	Transcription factors	K09096	HIF3A:B2RBI6	HIF3A	:	B2RBI6
Q9Y2N7	KO	Genetic Information Processing	Transcription	Transcription factors	Transcription factors	K09096	HIF3A:Q9Y2N7	HIF3A	:	Q9Y2N7
P27540	KO	Genetic Information Processing	Transcription	Transcription factors	Transcription factors	K09097	ARNT:P27540	ARNT	:	P27540
B0AZM1	KO	Genetic Information Processing	Transcription	Transcription factors	Transcription factors	K09097	ARNT:B0AZM1	ARNT	:	B0AZM1
A8K6P0	KO	Genetic Information Processing	Transcription	Transcription factors	Transcription factors	K09097	ARNT:A8K6P0	ARNT	:	A8K6P0
Q9HBZ2	KO	Genetic Information Processing	Transcription	Transcription factors	Transcription factors	K15589	ARNT2:Q9HBZ2	ARNT2	:	Q9HBZ2
Q7Z3A3	KO	Genetic Information Processing	Transcription	Transcription factors	Transcription factors	K15589	ARNT2:Q7Z3A3	ARNT2	:	Q7Z3A3
Q86TN1	KO	Genetic Information Processing	Transcription	Transcription factors	Transcription factors	K15589	ARNT2:Q86TN1	ARNT2	:	Q86TN1
Q8IXF0	KO	Genetic Information Processing	Transcription	Transcription factors	Transcription factors	K09098	NPAS3:Q8IXF0	NPAS3	:	Q8IXF0
Q99742	KO	Genetic Information Processing	Transcription	Transcription factors	Transcription factors	K09098	NPAS1:Q99742	NPAS1	:	Q99742
Q99743	KO	Genetic Information Processing	Transcription	Transcription factors	Transcription factors	K09026	NPAS2:Q99743	NPAS2	:	Q99743
A2I2P5	KO	Genetic Information Processing	Transcription	Transcription factors	Transcription factors	K09026	NPAS2:A2I2P5	NPAS2	:	A2I2P5
O15516	KO	Genetic Information Processing	Transcription	Transcription factors	Transcription factors	K02223	CLOCK:O15516	CLOCK	:	O15516
A2I2N6	KO	Genetic Information Processing	Transcription	Transcription factors	Transcription factors	K02296	ARNTL:A2I2N6	ARNTL	:	A2I2N6
O00327	KO	Genetic Information Processing	Transcription	Transcription factors	Transcription factors	K02296	ARNTL:O00327	ARNTL	:	O00327
Q8WYA1	KO	Genetic Information Processing	Transcription	Transcription factors	Transcription factors	K09099	ARNTL2:Q8WYA1	ARNTL2	:	Q8WYA1
Q14190	KO	Genetic Information Processing	Transcription	Transcription factors	Transcription factors	K09100	SIM2:Q14190	SIM2	:	Q14190
P81133	KO	Genetic Information Processing	Transcription	Transcription factors	Transcription factors	K09100	SIM1:P81133	SIM1	:	P81133
P41134	KO	Genetic Information Processing	Transcription	Transcription factors	Transcription factors	K04680	ID1:P41134	ID1	:	P41134
Q02363	KO	Genetic Information Processing	Transcription	Transcription factors	Transcription factors	K17693	ID2:Q02363	ID2	:	Q02363
Q53T66	KO	Genetic Information Processing	Transcription	Transcription factors	Transcription factors	K17693	ID2:Q53T66	ID2	:	Q53T66
Q02535	KO	Genetic Information Processing	Transcription	Transcription factors	Transcription factors	K17694	ID3:Q02535	ID3	:	Q02535
P47928	KO	Genetic Information Processing	Transcription	Transcription factors	Transcription factors	K17695	ID4:P47928	ID4	:	P47928
Q9BQW3	KO	Genetic Information Processing	Transcription	Transcription factors	Transcription factors	K09103	EBF4:Q9BQW3	EBF4	:	Q9BQW3
Q7Z5T1	KO	Genetic Information Processing	Transcription	Transcription factors	Transcription factors	K09103	EBF4:Q7Z5T1	EBF4	:	Q7Z5T1
E9PEI2	KO	Genetic Information Processing	Transcription	Transcription factors	Transcription factors	K09103	EBF4:E9PEI2	EBF4	:	E9PEI2
Q9UH73	KO	Genetic Information Processing	Transcription	Transcription factors	Transcription factors	K09103	EBF1:Q9UH73	EBF1	:	Q9UH73
Q9HAK2	KO	Genetic Information Processing	Transcription	Transcription factors	Transcription factors	K09103	EBF2:Q9HAK2	EBF2	:	Q9HAK2
Q9H4W6	KO	Genetic Information Processing	Transcription	Transcription factors	Transcription factors	K09103	EBF3:Q9H4W6	EBF3	:	Q9H4W6
P19532	KO	Genetic Information Processing	Transcription	Transcription factors	Transcription factors	K09105	TFE3:P19532	TFE3	:	P19532
B4DIA5	KO	Genetic Information Processing	Transcription	Transcription factors	Transcription factors	K09105	TFE3:B4DIA5	TFE3	:	B4DIA5
P19484	KO	Genetic Information Processing	Transcription	Transcription factors	Transcription factors	K15590	TFEB:P19484	TFEB	:	P19484
O14948	KO	Genetic Information Processing	Transcription	Transcription factors	Transcription factors	K15591	TFEC:O14948	TFEC	:	O14948
B4DJL2	KO	Genetic Information Processing	Transcription	Transcription factors	Transcription factors	K09455	MITF:B4DJL2	MITF	:	B4DJL2
O75030	KO	Genetic Information Processing	Transcription	Transcription factors	Transcription factors	K09455	MITF:O75030	MITF	:	O75030
D3K197	KO	Genetic Information Processing	Transcription	Transcription factors	Transcription factors	K09455	MITF:D3K197	MITF	:	D3K197
B4DNC7	KO	Genetic Information Processing	Transcription	Transcription factors	Transcription factors	K09455	MITF:B4DNC7	MITF	:	B4DNC7
E9PFN0	KO	Genetic Information Processing	Transcription	Transcription factors	Transcription factors	K09455	MITF:E9PFN0	MITF	:	E9PFN0
Q8WYR3	KO	Genetic Information Processing	Transcription	Transcription factors	Transcription factors	K09455	MITF:Q8WYR3	MITF	:	Q8WYR3
Q15853	KO	Genetic Information Processing	Transcription	Transcription factors	Transcription factors	K09106	USF2:Q15853	USF2	:	Q15853
Q7Z5Y1	KO	Genetic Information Processing	Transcription	Transcription factors	Transcription factors	K09106	USF1:Q7Z5Y1	USF1	:	Q7Z5Y1
P22415	KO	Genetic Information Processing	Transcription	Transcription factors	Transcription factors	K09106	USF1:P22415	USF1	:	P22415
P36956	KO	Genetic Information Processing	Transcription	Transcription factors	Transcription factors	K07197	SREBF1:P36956	SREBF1	:	P36956
Q12772	KO	Genetic Information Processing	Transcription	Transcription factors	Transcription factors	K09107	SREBF2:Q12772	SREBF2	:	Q12772
Q8NCY3	KO	Genetic Information Processing	Transcription	Transcription factors	Transcription factors	K09107	SREBF2:Q8NCY3	SREBF2	:	Q8NCY3
Q01664	KO	Genetic Information Processing	Transcription	Transcription factors	Transcription factors	K09108	TFAP4:Q01664	TFAP4	:	Q01664
Q53XS5	KO	Genetic Information Processing	Transcription	Transcription factors	Transcription factors	K09109	MYCN:Q53XS5	MYCN	:	Q53XS5
P04198	KO	Genetic Information Processing	Transcription	Transcription factors	Transcription factors	K09109	MYCN:P04198	MYCN	:	P04198
P12524	KO	Genetic Information Processing	Transcription	Transcription factors	Transcription factors	K09110	MYCL:P12524	MYCL	:	P12524
B4DJH2	KO	Genetic Information Processing	Transcription	Transcription factors	Transcription factors	K09110	MYCL:B4DJH2	MYCL	:	B4DJH2
P50539	KO	Genetic Information Processing	Transcription	Transcription factors	Transcription factors	K09114	MXI1:P50539	MXI1	:	P50539
Q96E53	KO	Genetic Information Processing	Transcription	Transcription factors	Transcription factors	K09114	MXI1:Q96E53	MXI1	:	Q96E53
Q05195	KO	Genetic Information Processing	Transcription	Transcription factors	Transcription factors	K09114	MXD1:Q05195	MXD1	:	Q05195
B7ZLI7	KO	Genetic Information Processing	Transcription	Transcription factors	Transcription factors	K09114	MXD1:B7ZLI7	MXD1	:	B7ZLI7
B7ZLI6	KO	Genetic Information Processing	Transcription	Transcription factors	Transcription factors	K09114	MXD1:B7ZLI6	MXD1	:	B7ZLI6
Q14582	KO	Genetic Information Processing	Transcription	Transcription factors	Transcription factors	K09114	MXD4:Q14582	MXD4	:	Q14582
Q9BW11	KO	Genetic Information Processing	Transcription	Transcription factors	Transcription factors	K09114	MXD3:Q9BW11	MXD3	:	Q9BW11
Q99583	KO	Genetic Information Processing	Transcription	Transcription factors	Transcription factors	K09115	MNT:Q99583	MNT	:	Q99583
B4DS53	KO	Genetic Information Processing	Transcription	Transcription factors	Transcription factors	K09168	NFIA:B4DS53	NFIA	:	B4DS53
Q12857	KO	Genetic Information Processing	Transcription	Transcription factors	Transcription factors	K09168	NFIA:Q12857	NFIA	:	Q12857
F5H0R0	KO	Genetic Information Processing	Transcription	Transcription factors	Transcription factors	K09168	NFIA:F5H0R0	NFIA	:	F5H0R0
B4DRJ3	KO	Genetic Information Processing	Transcription	Transcription factors	Transcription factors	K09168	NFIA:B4DRJ3	NFIA	:	B4DRJ3
F8W8W3	KO	Genetic Information Processing	Transcription	Transcription factors	Transcription factors	K09168	NFIA:F8W8W3	NFIA	:	F8W8W3
O00712	KO	Genetic Information Processing	Transcription	Transcription factors	Transcription factors	K09169	NFIB:O00712	NFIB	:	O00712
Q6ZNF9	KO	Genetic Information Processing	Transcription	Transcription factors	Transcription factors	K09169	NFIB:Q6ZNF9	NFIB	:	Q6ZNF9
Q5VW29	KO	Genetic Information Processing	Transcription	Transcription factors	Transcription factors	K09169	NFIB:Q5VW29	NFIB	:	Q5VW29
Q5VW28	KO	Genetic Information Processing	Transcription	Transcription factors	Transcription factors	K09169	NFIB:Q5VW28	NFIB	:	Q5VW28
P08651	KO	Genetic Information Processing	Transcription	Transcription factors	Transcription factors	K09170	NFIC:P08651	NFIC	:	P08651
Q14938	KO	Genetic Information Processing	Transcription	Transcription factors	Transcription factors	K09171	NFIX:Q14938	NFIX	:	Q14938
P22670	KO	Genetic Information Processing	Transcription	Transcription factors	Transcription factors	K09173	RFX1:P22670	RFX1	:	P22670
P48380	KO	Genetic Information Processing	Transcription	Transcription factors	Transcription factors	K09173	RFX3:P48380	RFX3	:	P48380
P48378	KO	Genetic Information Processing	Transcription	Transcription factors	Transcription factors	K09173	RFX2:P48378	RFX2	:	P48378
Q33E94	KO	Genetic Information Processing	Transcription	Transcription factors	Transcription factors	K09174	RFX4:Q33E94	RFX4	:	Q33E94
B2RDW4	KO	Genetic Information Processing	Transcription	Transcription factors	Transcription factors	K09174	RFX4:B2RDW4	RFX4	:	B2RDW4
P48382	KO	Genetic Information Processing	Transcription	Transcription factors	Transcription factors	K08061	RFX5:P48382	RFX5	:	P48382
Q92481	KO	Genetic Information Processing	Transcription	Transcription factors	Transcription factors	K09176	TFAP2B:Q92481	TFAP2B	:	Q92481
Q5TAV5	KO	Genetic Information Processing	Transcription	Transcription factors	Transcription factors	K09176	TFAP2A:Q5TAV5	TFAP2A	:	Q5TAV5
Q8N1C6	KO	Genetic Information Processing	Transcription	Transcription factors	Transcription factors	K09176	TFAP2A:Q8N1C6	TFAP2A	:	Q8N1C6
P05549	KO	Genetic Information Processing	Transcription	Transcription factors	Transcription factors	K09176	TFAP2A:P05549	TFAP2A	:	P05549
Q92754	KO	Genetic Information Processing	Transcription	Transcription factors	Transcription factors	K09177	TFAP2C:Q92754	TFAP2C	:	Q92754
Q7Z6R9	KO	Genetic Information Processing	Transcription	Transcription factors	Transcription factors	K09178	TFAP2D:Q7Z6R9	TFAP2D	:	Q7Z6R9
Q6VUC0	KO	Genetic Information Processing	Transcription	Transcription factors	Transcription factors	K09179	TFAP2E:Q6VUC0	TFAP2E	:	Q6VUC0
P10827	KO	Genetic Information Processing	Transcription	Transcription factors	Transcription factors	K05547	THRA:P10827	THRA	:	P10827
Q6FH41	KO	Genetic Information Processing	Transcription	Transcription factors	Transcription factors	K05547	THRA:Q6FH41	THRA	:	Q6FH41
F1D8N7	KO	Genetic Information Processing	Transcription	Transcription factors	Transcription factors	K08362	THRB:F1D8N7	THRB	:	F1D8N7
P10828	KO	Genetic Information Processing	Transcription	Transcription factors	Transcription factors	K08362	THRB:P10828	THRB	:	P10828
F1D8S6	KO	Genetic Information Processing	Transcription	Transcription factors	Transcription factors	K08528	RARB:F1D8S6	RARB	:	F1D8S6
P10826	KO	Genetic Information Processing	Transcription	Transcription factors	Transcription factors	K08528	RARB:P10826	RARB	:	P10826
Q5QHG3	KO	Genetic Information Processing	Transcription	Transcription factors	Transcription factors	K08528	RARB:Q5QHG3	RARB	:	Q5QHG3
F1D8P1	KO	Genetic Information Processing	Transcription	Transcription factors	Transcription factors	K08529	RARG:F1D8P1	RARG	:	F1D8P1
A8K3H3	KO	Genetic Information Processing	Transcription	Transcription factors	Transcription factors	K08529	RARG:A8K3H3	RARG	:	A8K3H3
P13631	KO	Genetic Information Processing	Transcription	Transcription factors	Transcription factors	K08529	RARG:P13631	RARG	:	P13631
B7Z4F1	KO	Genetic Information Processing	Transcription	Transcription factors	Transcription factors	K08529	RARG:B7Z4F1	RARG	:	B7Z4F1
B7Z492	KO	Genetic Information Processing	Transcription	Transcription factors	Transcription factors	K08529	RARG:B7Z492	RARG	:	B7Z492
B7Z4B4	KO	Genetic Information Processing	Transcription	Transcription factors	Transcription factors	K08529	RARG:B7Z4B4	RARG	:	B7Z4B4
Q07869	KO	Genetic Information Processing	Transcription	Transcription factors	Transcription factors	K07294	PPARA:Q07869	PPARA	:	Q07869
F1D8S4	KO	Genetic Information Processing	Transcription	Transcription factors	Transcription factors	K07294	PPARA:F1D8S4	PPARA	:	F1D8S4
B4E3V3	KO	Genetic Information Processing	Transcription	Transcription factors	Transcription factors	K04504	PPARD:B4E3V3	PPARD	:	B4E3V3
E9PE18	KO	Genetic Information Processing	Transcription	Transcription factors	Transcription factors	K04504	PPARD:E9PE18	PPARD	:	E9PE18
Q03181	KO	Genetic Information Processing	Transcription	Transcription factors	Transcription factors	K04504	PPARD:Q03181	PPARD	:	Q03181
B7Z3W1	KO	Genetic Information Processing	Transcription	Transcription factors	Transcription factors	K04504	PPARD:B7Z3W1	PPARD	:	B7Z3W1
F1D8S7	KO	Genetic Information Processing	Transcription	Transcription factors	Transcription factors	K04504	PPARD:F1D8S7	PPARD	:	F1D8S7
D2KUA6	KO	Genetic Information Processing	Transcription	Transcription factors	Transcription factors	K08530	PPARG:D2KUA6	PPARG	:	D2KUA6
P37231	KO	Genetic Information Processing	Transcription	Transcription factors	Transcription factors	K08530	PPARG:P37231	PPARG	:	P37231
P20393	KO	Genetic Information Processing	Transcription	Transcription factors	Transcription factors	K03728	NR1D1:P20393	NR1D1	:	P20393
F1D8S3	KO	Genetic Information Processing	Transcription	Transcription factors	Transcription factors	K03728	NR1D1:F1D8S3	NR1D1	:	F1D8S3
Q14995	KO	Genetic Information Processing	Transcription	Transcription factors	Transcription factors	K08531	NR1D2:Q14995	NR1D2	:	Q14995
B4DXD3	KO	Genetic Information Processing	Transcription	Transcription factors	Transcription factors	K08531	NR1D2:B4DXD3	NR1D2	:	B4DXD3
F1D8P2	KO	Genetic Information Processing	Transcription	Transcription factors	Transcription factors	K08531	NR1D2:F1D8P2	NR1D2	:	F1D8P2
P35398	KO	Genetic Information Processing	Transcription	Transcription factors	Transcription factors	K08532	RORA:P35398	RORA	:	P35398
Q58EY0	KO	Genetic Information Processing	Transcription	Transcription factors	Transcription factors	K08533	RORB:Q58EY0	RORB	:	Q58EY0
Q92753	KO	Genetic Information Processing	Transcription	Transcription factors	Transcription factors	K08533	RORB:Q92753	RORB	:	Q92753
Q6I9R9	KO	Genetic Information Processing	Transcription	Transcription factors	Transcription factors	K08534	RORC:Q6I9R9	RORC	:	Q6I9R9
P51449	KO	Genetic Information Processing	Transcription	Transcription factors	Transcription factors	K08534	RORC:P51449	RORC	:	P51449
F1D8P6	KO	Genetic Information Processing	Transcription	Transcription factors	Transcription factors	K08534	RORC:F1D8P6	RORC	:	F1D8P6
F1D8N1	KO	Genetic Information Processing	Transcription	Transcription factors	Transcription factors	K08536	NR1H3:F1D8N1	NR1H3	:	F1D8N1
Q13133	KO	Genetic Information Processing	Transcription	Transcription factors	Transcription factors	K08536	NR1H3:Q13133	NR1H3	:	Q13133
Q8IW13	KO	Genetic Information Processing	Transcription	Transcription factors	Transcription factors	K08536	NR1H3:Q8IW13	NR1H3	:	Q8IW13
P55055	KO	Genetic Information Processing	Transcription	Transcription factors	Transcription factors	K08535	NR1H2:P55055	NR1H2	:	P55055
F1D8P7	KO	Genetic Information Processing	Transcription	Transcription factors	Transcription factors	K08535	NR1H2:F1D8P7	NR1H2	:	F1D8P7
Q96RI1	KO	Genetic Information Processing	Transcription	Transcription factors	Transcription factors	K08537	NR1H4:Q96RI1	NR1H4	:	Q96RI1
F1DAL1	KO	Genetic Information Processing	Transcription	Transcription factors	Transcription factors	K08537	NR1H4:F1DAL1	NR1H4	:	F1DAL1
B6ZGS9	KO	Genetic Information Processing	Transcription	Transcription factors	Transcription factors	K08537	NR1H4:B6ZGS9	NR1H4	:	B6ZGS9
F8VYG8	KO	Genetic Information Processing	Transcription	Transcription factors	Transcription factors	K08537	NR1H4:F8VYG8	NR1H4	:	F8VYG8
F1D8P9	KO	Genetic Information Processing	Transcription	Transcription factors	Transcription factors	K08540	NR1I2:F1D8P9	NR1I2	:	F1D8P9
O75469	KO	Genetic Information Processing	Transcription	Transcription factors	Transcription factors	K08540	NR1I2:O75469	NR1I2	:	O75469
E9PDU3	KO	Genetic Information Processing	Transcription	Transcription factors	Transcription factors	K08541	NR1I3:E9PDU3	NR1I3	:	E9PDU3
Q6GZ83	KO	Genetic Information Processing	Transcription	Transcription factors	Transcription factors	K08541	NR1I3:Q6GZ83	NR1I3	:	Q6GZ83
Q6GZ82	KO	Genetic Information Processing	Transcription	Transcription factors	Transcription factors	K08541	NR1I3:Q6GZ82	NR1I3	:	Q6GZ82
Q6GZ78	KO	Genetic Information Processing	Transcription	Transcription factors	Transcription factors	K08541	NR1I3:Q6GZ78	NR1I3	:	Q6GZ78
Q6GZ79	KO	Genetic Information Processing	Transcription	Transcription factors	Transcription factors	K08541	NR1I3:Q6GZ79	NR1I3	:	Q6GZ79
E9PB75	KO	Genetic Information Processing	Transcription	Transcription factors	Transcription factors	K08541	NR1I3:E9PB75	NR1I3	:	E9PB75
E9PGH6	KO	Genetic Information Processing	Transcription	Transcription factors	Transcription factors	K08541	NR1I3:E9PGH6	NR1I3	:	E9PGH6
Q14994	KO	Genetic Information Processing	Transcription	Transcription factors	Transcription factors	K08541	NR1I3:Q14994	NR1I3	:	Q14994
Q6GZ87	KO	Genetic Information Processing	Transcription	Transcription factors	Transcription factors	K08541	NR1I3:Q6GZ87	NR1I3	:	Q6GZ87
F1D8Q1	KO	Genetic Information Processing	Transcription	Transcription factors	Transcription factors	K08541	NR1I3:F1D8Q1	NR1I3	:	F1D8Q1
Q4U0F0	KO	Genetic Information Processing	Transcription	Transcription factors	Transcription factors	K08541	NR1I3:Q4U0F0	NR1I3	:	Q4U0F0
Q6GZ77	KO	Genetic Information Processing	Transcription	Transcription factors	Transcription factors	K08541	NR1I3:Q6GZ77	NR1I3	:	Q6GZ77
E9PHC8	KO	Genetic Information Processing	Transcription	Transcription factors	Transcription factors	K08541	NR1I3:E9PHC8	NR1I3	:	E9PHC8
E9PC13	KO	Genetic Information Processing	Transcription	Transcription factors	Transcription factors	K08541	NR1I3:E9PC13	NR1I3	:	E9PC13
E9PHN4	KO	Genetic Information Processing	Transcription	Transcription factors	Transcription factors	K08541	NR1I3:E9PHN4	NR1I3	:	E9PHN4
Q6GZ85	KO	Genetic Information Processing	Transcription	Transcription factors	Transcription factors	K08541	NR1I3:Q6GZ85	NR1I3	:	Q6GZ85
Q6GZ89	KO	Genetic Information Processing	Transcription	Transcription factors	Transcription factors	K08541	NR1I3:Q6GZ89	NR1I3	:	Q6GZ89
Q6GZ84	KO	Genetic Information Processing	Transcription	Transcription factors	Transcription factors	K08541	NR1I3:Q6GZ84	NR1I3	:	Q6GZ84
E9PH10	KO	Genetic Information Processing	Transcription	Transcription factors	Transcription factors	K08541	NR1I3:E9PH10	NR1I3	:	E9PH10
Q6GZ68	KO	Genetic Information Processing	Transcription	Transcription factors	Transcription factors	K08541	NR1I3:Q6GZ68	NR1I3	:	Q6GZ68
Q6GZ76	KO	Genetic Information Processing	Transcription	Transcription factors	Transcription factors	K08541	NR1I3:Q6GZ76	NR1I3	:	Q6GZ76
F1D8Q0	KO	Genetic Information Processing	Transcription	Transcription factors	Transcription factors	K08541	NR1I3:F1D8Q0	NR1I3	:	F1D8Q0
Q0VAC9	KO	Genetic Information Processing	Transcription	Transcription factors	Transcription factors	K08541	NR1I3:Q0VAC9	NR1I3	:	Q0VAC9
Q6P3U7	KO	Genetic Information Processing	Transcription	Transcription factors	Transcription factors	K08524	RXRA:Q6P3U7	RXRA	:	Q6P3U7
F1D8Q5	KO	Genetic Information Processing	Transcription	Transcription factors	Transcription factors	K08524	RXRA:F1D8Q5	RXRA	:	F1D8Q5
P19793	KO	Genetic Information Processing	Transcription	Transcription factors	Transcription factors	K08524	RXRA:P19793	RXRA	:	P19793
P28702	KO	Genetic Information Processing	Transcription	Transcription factors	Transcription factors	K08525	RXRB:P28702	RXRB	:	P28702
Q5STP9	KO	Genetic Information Processing	Transcription	Transcription factors	Transcription factors	K08525	RXRB:Q5STP9	RXRB	:	Q5STP9
P48443	KO	Genetic Information Processing	Transcription	Transcription factors	Transcription factors	K08526	RXRG:P48443	RXRG	:	P48443
F1D8Q7	KO	Genetic Information Processing	Transcription	Transcription factors	Transcription factors	K08526	RXRG:F1D8Q7	RXRG	:	F1D8Q7
P13056	KO	Genetic Information Processing	Transcription	Transcription factors	Transcription factors	K08543	NR2C1:P13056	NR2C1	:	P13056
P49116	KO	Genetic Information Processing	Transcription	Transcription factors	Transcription factors	K08544	NR2C2:P49116	NR2C2	:	P49116
F2YGU2	KO	Genetic Information Processing	Transcription	Transcription factors	Transcription factors	K08544	NR2C2:F2YGU2	NR2C2	:	F2YGU2
Q6PHZ7	KO	Genetic Information Processing	Transcription	Transcription factors	Transcription factors	K08544	NR2C2:Q6PHZ7	NR2C2	:	Q6PHZ7
B6ZGT9	KO	Genetic Information Processing	Transcription	Transcription factors	Transcription factors	K08545	NR2E1:B6ZGT9	NR2E1	:	B6ZGT9
Q9Y466	KO	Genetic Information Processing	Transcription	Transcription factors	Transcription factors	K08545	NR2E1:Q9Y466	NR2E1	:	Q9Y466
F1D8Q9	KO	Genetic Information Processing	Transcription	Transcription factors	Transcription factors	K08546	NR2E3:F1D8Q9	NR2E3	:	F1D8Q9
Q9Y5X4	KO	Genetic Information Processing	Transcription	Transcription factors	Transcription factors	K08546	NR2E3:Q9Y5X4	NR2E3	:	Q9Y5X4
B6ZGU0	KO	Genetic Information Processing	Transcription	Transcription factors	Transcription factors	K08546	NR2E3:B6ZGU0	NR2E3	:	B6ZGU0
P10589	KO	Genetic Information Processing	Transcription	Transcription factors	Transcription factors	K08547	NR2F1:P10589	NR2F1	:	P10589
Q3KQR7	KO	Genetic Information Processing	Transcription	Transcription factors	Transcription factors	K08548	NR2F2:Q3KQR7	NR2F2	:	Q3KQR7
P24468	KO	Genetic Information Processing	Transcription	Transcription factors	Transcription factors	K08548	NR2F2:P24468	NR2F2	:	P24468
B4DQJ2	KO	Genetic Information Processing	Transcription	Transcription factors	Transcription factors	K08548	NR2F2:B4DQJ2	NR2F2	:	B4DQJ2
F1D8R0	KO	Genetic Information Processing	Transcription	Transcription factors	Transcription factors	K08548	NR2F2:F1D8R0	NR2F2	:	F1D8R0
P10588	KO	Genetic Information Processing	Transcription	Transcription factors	Transcription factors	K08549	NR2F6:P10588	NR2F6	:	P10588
F1D8R3	KO	Genetic Information Processing	Transcription	Transcription factors	Transcription factors	K08549	NR2F6:F1D8R3	NR2F6	:	F1D8R3
P03372	KO	Genetic Information Processing	Transcription	Transcription factors	Transcription factors	K08550	ESR1:P03372	ESR1	:	P03372
Q9UBT1	KO	Genetic Information Processing	Transcription	Transcription factors	Transcription factors	K08550	ESR1:Q9UBT1	ESR1	:	Q9UBT1
F1D8N3	KO	Genetic Information Processing	Transcription	Transcription factors	Transcription factors	K08551	ESR2:F1D8N3	ESR2	:	F1D8N3
Q92731	KO	Genetic Information Processing	Transcription	Transcription factors	Transcription factors	K08551	ESR2:Q92731	ESR2	:	Q92731
Q7LCB3	KO	Genetic Information Processing	Transcription	Transcription factors	Transcription factors	K08551	ESR2:Q7LCB3	ESR2	:	Q7LCB3
P11474	KO	Genetic Information Processing	Transcription	Transcription factors	Transcription factors	K08552	ESRRA:P11474	ESRRA	:	P11474
Q569H8	KO	Genetic Information Processing	Transcription	Transcription factors	Transcription factors	K08552	ESRRA:Q569H8	ESRRA	:	Q569H8
A2VDJ2	KO	Genetic Information Processing	Transcription	Transcription factors	Transcription factors	K08553	ESRRB:A2VDJ2	ESRRB	:	A2VDJ2
Q5F0P7	KO	Genetic Information Processing	Transcription	Transcription factors	Transcription factors	K08553	ESRRB:Q5F0P7	ESRRB	:	Q5F0P7
B7Z5E9	KO	Genetic Information Processing	Transcription	Transcription factors	Transcription factors	K08554	ESRRG:B7Z5E9	ESRRG	:	B7Z5E9
B3KY84	KO	Genetic Information Processing	Transcription	Transcription factors	Transcription factors	K08554	ESRRG:B3KY84	ESRRG	:	B3KY84
C0SQ93	KO	Genetic Information Processing	Transcription	Transcription factors	Transcription factors	K08554	ESRRG:C0SQ93	ESRRG	:	C0SQ93
F1D8R5	KO	Genetic Information Processing	Transcription	Transcription factors	Transcription factors	K08554	ESRRG:F1D8R5	ESRRG	:	F1D8R5
F8W8J3	KO	Genetic Information Processing	Transcription	Transcription factors	Transcription factors	K08554	ESRRG:F8W8J3	ESRRG	:	F8W8J3
P62508	KO	Genetic Information Processing	Transcription	Transcription factors	Transcription factors	K08554	ESRRG:P62508	ESRRG	:	P62508
F1D8R6	KO	Genetic Information Processing	Transcription	Transcription factors	Transcription factors	K08554	ESRRG:F1D8R6	ESRRG	:	F1D8R6
E9PGB7	KO	Genetic Information Processing	Transcription	Transcription factors	Transcription factors	K08554	ESRRG:E9PGB7	ESRRG	:	E9PGB7
P08235	KO	Genetic Information Processing	Transcription	Transcription factors	Transcription factors	K08555	NR3C2:P08235	NR3C2	:	P08235
Q2NKL1	KO	Genetic Information Processing	Transcription	Transcription factors	Transcription factors	K08555	NR3C2:Q2NKL1	NR3C2	:	Q2NKL1
B0ZBF5	KO	Genetic Information Processing	Transcription	Transcription factors	Transcription factors	K08555	NR3C2:B0ZBF5	NR3C2	:	B0ZBF5
B0ZBF6	KO	Genetic Information Processing	Transcription	Transcription factors	Transcription factors	K08555	NR3C2:B0ZBF6	NR3C2	:	B0ZBF6
P06401	KO	Genetic Information Processing	Transcription	Transcription factors	Transcription factors	K08556	PGR:P06401	PGR	:	P06401
P10275	KO	Genetic Information Processing	Transcription	Transcription factors	Transcription factors	K08557	AR:P10275	AR	:	P10275
F1D8N5	KO	Genetic Information Processing	Transcription	Transcription factors	Transcription factors	K08557	AR:F1D8N5	AR	:	F1D8N5
Q9NUA2	KO	Genetic Information Processing	Transcription	Transcription factors	Transcription factors	K08557	AR:Q9NUA2	AR	:	Q9NUA2
P22736	KO	Genetic Information Processing	Transcription	Transcription factors	Transcription factors	K04465	NR4A1:P22736	NR4A1	:	P22736
Q53Y00	KO	Genetic Information Processing	Transcription	Transcription factors	Transcription factors	K04465	NR4A1:Q53Y00	NR4A1	:	Q53Y00
B4DML7	KO	Genetic Information Processing	Transcription	Transcription factors	Transcription factors	K04465	NR4A1:B4DML7	NR4A1	:	B4DML7
Q53EL4	KO	Genetic Information Processing	Transcription	Transcription factors	Transcription factors	K08558	NR4A2:Q53EL4	NR4A2	:	Q53EL4
P43354	KO	Genetic Information Processing	Transcription	Transcription factors	Transcription factors	K08558	NR4A2:P43354	NR4A2	:	P43354
F1D8N6	KO	Genetic Information Processing	Transcription	Transcription factors	Transcription factors	K08558	NR4A2:F1D8N6	NR4A2	:	F1D8N6
Q92570	KO	Genetic Information Processing	Transcription	Transcription factors	Transcription factors	K08559	NR4A3:Q92570	NR4A3	:	Q92570
Q13285	KO	Genetic Information Processing	Transcription	Transcription factors	Transcription factors	K08560	NR5A1:Q13285	NR5A1	:	Q13285
F1D8R8	KO	Genetic Information Processing	Transcription	Transcription factors	Transcription factors	K08560	NR5A1:F1D8R8	NR5A1	:	F1D8R8
O00482	KO	Genetic Information Processing	Transcription	Transcription factors	Transcription factors	K08027	NR5A2:O00482	NR5A2	:	O00482
Q9UEC0	KO	Genetic Information Processing	Transcription	Transcription factors	Transcription factors	K08027	NR5A2:Q9UEC0	NR5A2	:	Q9UEC0
F1D8R9	KO	Genetic Information Processing	Transcription	Transcription factors	Transcription factors	K08027	NR5A2:F1D8R9	NR5A2	:	F1D8R9
F1D8S0	KO	Genetic Information Processing	Transcription	Transcription factors	Transcription factors	K08561	NR6A1:F1D8S0	NR6A1	:	F1D8S0
Q15406	KO	Genetic Information Processing	Transcription	Transcription factors	Transcription factors	K08561	NR6A1:Q15406	NR6A1	:	Q15406
F1D8P4	KO	Genetic Information Processing	Transcription	Transcription factors	Transcription factors	K08562	NR0B1:F1D8P4	NR0B1	:	F1D8P4
P51843	KO	Genetic Information Processing	Transcription	Transcription factors	Transcription factors	K08562	NR0B1:P51843	NR0B1	:	P51843
Q15466	KO	Genetic Information Processing	Transcription	Transcription factors	Transcription factors	K08563	NR0B2:Q15466	NR0B2	:	Q15466
F1D8P5	KO	Genetic Information Processing	Transcription	Transcription factors	Transcription factors	K08563	NR0B2:F1D8P5	NR0B2	:	F1D8P5
P15976	KO	Genetic Information Processing	Transcription	Transcription factors	Transcription factors	K09182	GATA1:P15976	GATA1	:	P15976
P23769	KO	Genetic Information Processing	Transcription	Transcription factors	Transcription factors	K17894	GATA2:P23769	GATA2	:	P23769
P23771	KO	Genetic Information Processing	Transcription	Transcription factors	Transcription factors	K17895	GATA3:P23771	GATA3	:	P23771
P43694	KO	Genetic Information Processing	Transcription	Transcription factors	Transcription factors	K09183	GATA4:P43694	GATA4	:	P43694
Q9BWX5	KO	Genetic Information Processing	Transcription	Transcription factors	Transcription factors	K17896	GATA5:Q9BWX5	GATA5	:	Q9BWX5
D9ZGF7	KO	Genetic Information Processing	Transcription	Transcription factors	Transcription factors	K17896	GATA5:D9ZGF7	GATA5	:	D9ZGF7
Q92908	KO	Genetic Information Processing	Transcription	Transcription factors	Transcription factors	K17897	GATA6:Q92908	GATA6	:	Q92908
Q05CA6	KO	Genetic Information Processing	Transcription	Transcription factors	Transcription factors	K17897	GATA6:Q05CA6	GATA6	:	Q05CA6
Q03164	KO	Genetic Information Processing	Transcription	Transcription factors	Transcription factors	K09186	KMT2A:Q03164	KMT2A	:	Q03164
E9PQG7	KO	Genetic Information Processing	Transcription	Transcription factors	Transcription factors	K09186	KMT2A:E9PQG7	KMT2A	:	E9PQG7
Q8NEZ4	KO	Genetic Information Processing	Transcription	Transcription factors	Transcription factors	K09188	KMT2C:Q8NEZ4	KMT2C	:	Q8NEZ4
Q9UMN6	KO	Genetic Information Processing	Transcription	Transcription factors	Transcription factors	K14959	KMT2B:Q9UMN6	KMT2B	:	Q9UMN6
Q8IZD2	KO	Genetic Information Processing	Transcription	Transcription factors	Transcription factors	K09189	KMT2E:Q8IZD2	KMT2E	:	Q8IZD2
P46100	KO	Genetic Information Processing	Transcription	Transcription factors	Transcription factors	K10779	ATRX:P46100	ATRX	:	P46100
Q92664	KO	Genetic Information Processing	Transcription	Transcription factors	Transcription factors	K09191	GTF3A:Q92664	GTF3A	:	Q92664
Q02086	KO	Genetic Information Processing	Transcription	Transcription factors	Transcription factors	K09192	SP2:Q02086	SP2	:	Q02086
B7ZLN9	KO	Genetic Information Processing	Transcription	Transcription factors	Transcription factors	K09193	SP3:B7ZLN9	SP3	:	B7ZLN9
Q02447	KO	Genetic Information Processing	Transcription	Transcription factors	Transcription factors	K09193	SP3:Q02447	SP3	:	Q02447
Q59FX5	KO	Genetic Information Processing	Transcription	Transcription factors	Transcription factors	K09193	SP3:Q59FX5	SP3	:	Q59FX5
Q86TP0	KO	Genetic Information Processing	Transcription	Transcription factors	Transcription factors	K09193	SP3:Q86TP0	SP3	:	Q86TP0
Q02446	KO	Genetic Information Processing	Transcription	Transcription factors	Transcription factors	K09194	SP4:Q02446	SP4	:	Q02446
Q6BEB4	KO	Genetic Information Processing	Transcription	Transcription factors	Transcription factors	K09195	SP5:Q6BEB4	SP5	:	Q6BEB4
Q3SY56	KO	Genetic Information Processing	Transcription	Transcription factors	Transcription factors	K09196	SP6:Q3SY56	SP6	:	Q3SY56
B3KXP2	KO	Genetic Information Processing	Transcription	Transcription factors	Transcription factors	K09196	SP6:B3KXP2	SP6	:	B3KXP2
Q8TDD2	KO	Genetic Information Processing	Transcription	Transcription factors	Transcription factors	K09197	SP7:Q8TDD2	SP7	:	Q8TDD2
Q8IXZ3	KO	Genetic Information Processing	Transcription	Transcription factors	Transcription factors	K09198	SP8:Q8IXZ3	SP8	:	Q8IXZ3
P0CG40	KO	Genetic Information Processing	Transcription	Transcription factors	Transcription factors	K09199	SP9:P0CG40	SP9	:	P0CG40
P25490	KO	Genetic Information Processing	Transcription	Transcription factors	Transcription factors	K09201	YY1:P25490	YY1	:	P25490
O15391	KO	Genetic Information Processing	Transcription	Transcription factors	Transcription factors	K09201	YY2:O15391	YY2	:	O15391
P18146	KO	Genetic Information Processing	Transcription	Transcription factors	Transcription factors	K09203	EGR1:P18146	EGR1	:	P18146
Q546S1	KO	Genetic Information Processing	Transcription	Transcription factors	Transcription factors	K09203	EGR1:Q546S1	EGR1	:	Q546S1
P11161	KO	Genetic Information Processing	Transcription	Transcription factors	Transcription factors	K12496	EGR2:P11161	EGR2	:	P11161
E7EW38	KO	Genetic Information Processing	Transcription	Transcription factors	Transcription factors	K12497	EGR3:E7EW38	EGR3	:	E7EW38
Q06889	KO	Genetic Information Processing	Transcription	Transcription factors	Transcription factors	K12497	EGR3:Q06889	EGR3	:	Q06889
B4DH80	KO	Genetic Information Processing	Transcription	Transcription factors	Transcription factors	K12497	EGR3:B4DH80	EGR3	:	B4DH80
B4DHJ5	KO	Genetic Information Processing	Transcription	Transcription factors	Transcription factors	K12497	EGR3:B4DHJ5	EGR3	:	B4DHJ5
B7ZKU3	KO	Genetic Information Processing	Transcription	Transcription factors	Transcription factors	K12498	EGR4:B7ZKU3	EGR4	:	B7ZKU3
B2RAE3	KO	Genetic Information Processing	Transcription	Transcription factors	Transcription factors	K12498	EGR4:B2RAE3	EGR4	:	B2RAE3
Q13351	KO	Genetic Information Processing	Transcription	Transcription factors	Transcription factors	K09204	KLF1:Q13351	KLF1	:	Q13351
Q9Y5W3	KO	Genetic Information Processing	Transcription	Transcription factors	Transcription factors	K17845	KLF2:Q9Y5W3	KLF2	:	Q9Y5W3
Q8IUN4	KO	Genetic Information Processing	Transcription	Transcription factors	Transcription factors	K17845	KLF2:Q8IUN4	KLF2	:	Q8IUN4
O43474	KO	Genetic Information Processing	Transcription	Transcription factors	Transcription factors	K17846	KLF4:O43474	KLF4	:	O43474
Q13887	KO	Genetic Information Processing	Transcription	Transcription factors	Transcription factors	K09206	KLF5:Q13887	KLF5	:	Q13887
Q5T6X2	KO	Genetic Information Processing	Transcription	Transcription factors	Transcription factors	K09206	KLF5:Q5T6X2	KLF5	:	Q5T6X2
O75840	KO	Genetic Information Processing	Transcription	Transcription factors	Transcription factors	K09207	KLF7:O75840	KLF7	:	O75840
D3GC14	KO	Genetic Information Processing	Transcription	Transcription factors	Transcription factors	K09207	KLF6:D3GC14	KLF6	:	D3GC14
Q99612	KO	Genetic Information Processing	Transcription	Transcription factors	Transcription factors	K09207	KLF6:Q99612	KLF6	:	Q99612
F5H3M5	KO	Genetic Information Processing	Transcription	Transcription factors	Transcription factors	K09207	KLF6:F5H3M5	KLF6	:	F5H3M5
Q9Y4X4	KO	Genetic Information Processing	Transcription	Transcription factors	Transcription factors	K09205	KLF12:Q9Y4X4	KLF12	:	Q9Y4X4
Q8WWI3	KO	Genetic Information Processing	Transcription	Transcription factors	Transcription factors	K09205	KLF12:Q8WWI3	KLF12	:	Q8WWI3
O95600	KO	Genetic Information Processing	Transcription	Transcription factors	Transcription factors	K09205	KLF8:O95600	KLF8	:	O95600
B4DJN3	KO	Genetic Information Processing	Transcription	Transcription factors	Transcription factors	K09205	KLF8:B4DJN3	KLF8	:	B4DJN3
E7EQQ8	KO	Genetic Information Processing	Transcription	Transcription factors	Transcription factors	K09205	KLF8:E7EQQ8	KLF8	:	E7EQQ8
Q9Y2Y9	KO	Genetic Information Processing	Transcription	Transcription factors	Transcription factors	K09208	KLF13:Q9Y2Y9	KLF13	:	Q9Y2Y9
Q8TD94	KO	Genetic Information Processing	Transcription	Transcription factors	Transcription factors	K09208	KLF14:Q8TD94	KLF14	:	Q8TD94
A4D1N0	KO	Genetic Information Processing	Transcription	Transcription factors	Transcription factors	K09208	KLF14:A4D1N0	KLF14	:	A4D1N0
Q9BXK1	KO	Genetic Information Processing	Transcription	Transcription factors	Transcription factors	K09208	KLF16:Q9BXK1	KLF16	:	Q9BXK1
Q13886	KO	Genetic Information Processing	Transcription	Transcription factors	Transcription factors	K09208	KLF9:Q13886	KLF9	:	Q13886
Q13118	KO	Genetic Information Processing	Transcription	Transcription factors	Transcription factors	K09209	KLF10:Q13118	KLF10	:	Q13118
O75411	KO	Genetic Information Processing	Transcription	Transcription factors	Transcription factors	K09209	KLF10:O75411	KLF10	:	O75411
O14901	KO	Genetic Information Processing	Transcription	Transcription factors	Transcription factors	K09209	KLF11:O14901	KLF11	:	O14901
B4DZE7	KO	Genetic Information Processing	Transcription	Transcription factors	Transcription factors	K09209	KLF11:B4DZE7	KLF11	:	B4DZE7
B7ZAX4	KO	Genetic Information Processing	Transcription	Transcription factors	Transcription factors	K09209	KLF11:B7ZAX4	KLF11	:	B7ZAX4
Q53QU8	KO	Genetic Information Processing	Transcription	Transcription factors	Transcription factors	K09209	KLF11:Q53QU8	KLF11	:	Q53QU8
Q9UIH9	KO	Genetic Information Processing	Transcription	Transcription factors	Transcription factors	K09210	KLF15:Q9UIH9	KLF15	:	Q9UIH9
Q5JT82	KO	Genetic Information Processing	Transcription	Transcription factors	Transcription factors	K09211	KLF17:Q5JT82	KLF17	:	Q5JT82
Q8N2R0	KO	Genetic Information Processing	Transcription	Transcription factors	Transcription factors	K09215	OSR2:Q8N2R0	OSR2	:	Q8N2R0
Q8TAX0	KO	Genetic Information Processing	Transcription	Transcription factors	Transcription factors	K09215	OSR1:Q8TAX0	OSR1	:	Q8TAX0
O14753	KO	Genetic Information Processing	Transcription	Transcription factors	Transcription factors	K09216	OVOL1:O14753	OVOL1	:	O14753
Q9BRP0	KO	Genetic Information Processing	Transcription	Transcription factors	Transcription factors	K09216	OVOL2:Q9BRP0	OVOL2	:	Q9BRP0
O95863	KO	Genetic Information Processing	Transcription	Transcription factors	Transcription factors	K05707	SNAI1:O95863	SNAI1	:	O95863
O43623	KO	Genetic Information Processing	Transcription	Transcription factors	Transcription factors	K05706	SNAI2:O43623	SNAI2	:	O43623
Q3KNW1	KO	Genetic Information Processing	Transcription	Transcription factors	Transcription factors	K09217	SNAI3:Q3KNW1	SNAI3	:	Q3KNW1
Q9BWW7	KO	Genetic Information Processing	Transcription	Transcription factors	Transcription factors	K09219	SCRT1:Q9BWW7	SCRT1	:	Q9BWW7
Q9NQ03	KO	Genetic Information Processing	Transcription	Transcription factors	Transcription factors	K09219	SCRT2:Q9NQ03	SCRT2	:	Q9NQ03
Q03112	KO	Genetic Information Processing	Transcription	Transcription factors	Transcription factors	K04462	MECOM:Q03112	MECOM	:	Q03112
Q13465	KO	Genetic Information Processing	Transcription	Transcription factors	Transcription factors	K04462	MECOM:Q13465	MECOM	:	Q13465
C7FEN9	KO	Genetic Information Processing	Transcription	Transcription factors	Transcription factors	K04462	MECOM:C7FEN9	MECOM	:	C7FEN9
Q9H2S9	KO	Genetic Information Processing	Transcription	Transcription factors	Transcription factors	K09220	IKZF4:Q9H2S9	IKZF4	:	Q9H2S9
Q9H5V7	KO	Genetic Information Processing	Transcription	Transcription factors	Transcription factors	K09220	IKZF5:Q9H5V7	IKZF5	:	Q9H5V7
Q9UKS7	KO	Genetic Information Processing	Transcription	Transcription factors	Transcription factors	K09220	IKZF2:Q9UKS7	IKZF2	:	Q9UKS7
Q9UKT9	KO	Genetic Information Processing	Transcription	Transcription factors	Transcription factors	K09220	IKZF3:Q9UKT9	IKZF3	:	Q9UKT9
Q13422	KO	Genetic Information Processing	Transcription	Transcription factors	Transcription factors	K09220	IKZF1:Q13422	IKZF1	:	Q13422
P28698	KO	Genetic Information Processing	Transcription	Transcription factors	Transcription factors	K09221	MZF1:P28698	MZF1	:	P28698
Q13127	KO	Genetic Information Processing	Transcription	Transcription factors	Transcription factors	K09222	REST:Q13127	REST	:	Q13127
B3KVN4	KO	Genetic Information Processing	Transcription	Transcription factors	Transcription factors	K09223	GFI1:B3KVN4	GFI1	:	B3KVN4
Q99684	KO	Genetic Information Processing	Transcription	Transcription factors	Transcription factors	K09223	GFI1:Q99684	GFI1	:	Q99684
Q5VTD9	KO	Genetic Information Processing	Transcription	Transcription factors	Transcription factors	K09223	GFI1B:Q5VTD9	GFI1B	:	Q5VTD9
Q15915	KO	Genetic Information Processing	Transcription	Transcription factors	Transcription factors	K09224	ZIC1:Q15915	ZIC1	:	Q15915
O95409	KO	Genetic Information Processing	Transcription	Transcription factors	Transcription factors	K06235	ZIC2:O95409	ZIC2	:	O95409
O60481	KO	Genetic Information Processing	Transcription	Transcription factors	Transcription factors	K18487	ZIC3:O60481	ZIC3	:	O60481
Q8N9L1	KO	Genetic Information Processing	Transcription	Transcription factors	Transcription factors	K09225	ZIC4:Q8N9L1	ZIC4	:	Q8N9L1
B4DF89	KO	Genetic Information Processing	Transcription	Transcription factors	Transcription factors	K09225	ZIC4:B4DF89	ZIC4	:	B4DF89
C9J7D5	KO	Genetic Information Processing	Transcription	Transcription factors	Transcription factors	K09225	ZIC4:C9J7D5	ZIC4	:	C9J7D5
B7Z2L2	KO	Genetic Information Processing	Transcription	Transcription factors	Transcription factors	K09225	ZIC4:B7Z2L2	ZIC4	:	B7Z2L2
Q96T25	KO	Genetic Information Processing	Transcription	Transcription factors	Transcription factors	K09226	ZIC5:Q96T25	ZIC5	:	Q96T25
Q96NG5	KO	Genetic Information Processing	Transcription	Transcription factors	Transcription factors	K09228	ZNF558:Q96NG5	ZNF558	:	Q96NG5
A8MV39	KO	Genetic Information Processing	Transcription	Transcription factors	Transcription factors	K09228	ZNF688:A8MV39	ZNF688	:	A8MV39
P0C7X2	KO	Genetic Information Processing	Transcription	Transcription factors	Transcription factors	K09228	ZNF688:P0C7X2	ZNF688	:	P0C7X2
Q08AN1	KO	Genetic Information Processing	Transcription	Transcription factors	Transcription factors	K09228	ZNF616:Q08AN1	ZNF616	:	Q08AN1
Q9GZX5	KO	Genetic Information Processing	Transcription	Transcription factors	Transcription factors	K09228	ZNF350:Q9GZX5	ZNF350	:	Q9GZX5
Q9C0F3	KO	Genetic Information Processing	Transcription	Transcription factors	Transcription factors	K09228	ZNF436:Q9C0F3	ZNF436	:	Q9C0F3
Q96JC4	KO	Genetic Information Processing	Transcription	Transcription factors	Transcription factors	K09228	ZNF479:Q96JC4	ZNF479	:	Q96JC4
Q3SY52	KO	Genetic Information Processing	Transcription	Transcription factors	Transcription factors	K09228	ZIK1:Q3SY52	ZIK1	:	Q3SY52
Q9ULM2	KO	Genetic Information Processing	Transcription	Transcription factors	Transcription factors	K09228	ZNF490:Q9ULM2	ZNF490	:	Q9ULM2
F8WAJ5	KO	Genetic Information Processing	Transcription	Transcription factors	Transcription factors	K09228	ZNF33A:F8WAJ5	ZNF33A	:	F8WAJ5
Q06730	KO	Genetic Information Processing	Transcription	Transcription factors	Transcription factors	K09228	ZNF33A:Q06730	ZNF33A	:	Q06730
B4DHH9	KO	Genetic Information Processing	Transcription	Transcription factors	Transcription factors	K09228	ZNF135:B4DHH9	ZNF135	:	B4DHH9
Q8N9M3	KO	Genetic Information Processing	Transcription	Transcription factors	Transcription factors	K09228	ZNF135:Q8N9M3	ZNF135	:	Q8N9M3
E9PEV2	KO	Genetic Information Processing	Transcription	Transcription factors	Transcription factors	K09228	ZNF135:E9PEV2	ZNF135	:	E9PEV2
F5GYY9	KO	Genetic Information Processing	Transcription	Transcription factors	Transcription factors	K09228	ZNF135:F5GYY9	ZNF135	:	F5GYY9
B4DLZ7	KO	Genetic Information Processing	Transcription	Transcription factors	Transcription factors	K09228	ZNF135:B4DLZ7	ZNF135	:	B4DLZ7
Q8N1I7	KO	Genetic Information Processing	Transcription	Transcription factors	Transcription factors	K09228	ZNF135:Q8N1I7	ZNF135	:	Q8N1I7
A6NK75	KO	Genetic Information Processing	Transcription	Transcription factors	Transcription factors	K09228	ZNF98:A6NK75	ZNF98	:	A6NK75
B3KTG1	KO	Genetic Information Processing	Transcription	Transcription factors	Transcription factors	K09228	ZNF415:B3KTG1	ZNF415	:	B3KTG1
Q09FC8	KO	Genetic Information Processing	Transcription	Transcription factors	Transcription factors	K09228	ZNF415:Q09FC8	ZNF415	:	Q09FC8
F5H287	KO	Genetic Information Processing	Transcription	Transcription factors	Transcription factors	K09228	ZNF415:F5H287	ZNF415	:	F5H287
Q9NYW8	KO	Genetic Information Processing	Transcription	Transcription factors	Transcription factors	K09228	RBAK:Q9NYW8	RBAK	:	Q9NYW8
Q14592	KO	Genetic Information Processing	Transcription	Transcription factors	Transcription factors	K09228	ZNF460:Q14592	ZNF460	:	Q14592
Q3MIS6	KO	Genetic Information Processing	Transcription	Transcription factors	Transcription factors	K09228	ZNF528:Q3MIS6	ZNF528	:	Q3MIS6
Q96LX8	KO	Genetic Information Processing	Transcription	Transcription factors	Transcription factors	K09228	ZNF597:Q96LX8	ZNF597	:	Q96LX8
Q08ER8	KO	Genetic Information Processing	Transcription	Transcription factors	Transcription factors	K09228	ZNF543:Q08ER8	ZNF543	:	Q08ER8
B3KPL8	KO	Genetic Information Processing	Transcription	Transcription factors	Transcription factors	K09228	ZNF559:B3KPL8	ZNF559	:	B3KPL8
Q9BR84	KO	Genetic Information Processing	Transcription	Transcription factors	Transcription factors	K09228	ZNF559:Q9BR84	ZNF559	:	Q9BR84
Q3LIC1	KO	Genetic Information Processing	Transcription	Transcription factors	Transcription factors	K09228	ZNF559:Q3LIC1	ZNF559	:	Q3LIC1
B4DP29	KO	Genetic Information Processing	Transcription	Transcription factors	Transcription factors	K09228	ZNF559:B4DP29	ZNF559	:	B4DP29
Q8NEK5	KO	Genetic Information Processing	Transcription	Transcription factors	Transcription factors	K09228	ZNF548:Q8NEK5	ZNF548	:	Q8NEK5
P17017	KO	Genetic Information Processing	Transcription	Transcription factors	Transcription factors	K09228	ZNF14:P17017	ZNF14	:	P17017
Q8N859	KO	Genetic Information Processing	Transcription	Transcription factors	Transcription factors	K09228	ZNF713:Q8N859	ZNF713	:	Q8N859
Q7Z398	KO	Genetic Information Processing	Transcription	Transcription factors	Transcription factors	K09228	ZNF550:Q7Z398	ZNF550	:	Q7Z398
E9PCP4	KO	Genetic Information Processing	Transcription	Transcription factors	Transcription factors	K09228	ZNF419:E9PCP4	ZNF419	:	E9PCP4
Q96HQ0	KO	Genetic Information Processing	Transcription	Transcription factors	Transcription factors	K09228	ZNF419:Q96HQ0	ZNF419	:	Q96HQ0
E9PED0	KO	Genetic Information Processing	Transcription	Transcription factors	Transcription factors	K09228	ZNF419:E9PED0	ZNF419	:	E9PED0
E9PFX9	KO	Genetic Information Processing	Transcription	Transcription factors	Transcription factors	K09228	ZNF419:E9PFX9	ZNF419	:	E9PFX9
E9PET3	KO	Genetic Information Processing	Transcription	Transcription factors	Transcription factors	K09228	ZNF419:E9PET3	ZNF419	:	E9PET3
Q86UE3	KO	Genetic Information Processing	Transcription	Transcription factors	Transcription factors	K09228	ZNF546:Q86UE3	ZNF546	:	Q86UE3
B3KVL3	KO	Genetic Information Processing	Transcription	Transcription factors	Transcription factors	K09228	ZNF546:B3KVL3	ZNF546	:	B3KVL3
Q9P2J8	KO	Genetic Information Processing	Transcription	Transcription factors	Transcription factors	K09228	ZNF624:Q9P2J8	ZNF624	:	Q9P2J8
Q9UJW7	KO	Genetic Information Processing	Transcription	Transcription factors	Transcription factors	K09228	ZNF229:Q9UJW7	ZNF229	:	Q9UJW7
Q0VG01	KO	Genetic Information Processing	Transcription	Transcription factors	Transcription factors	K09228	ZNF112:Q0VG01	ZNF112	:	Q0VG01
Q9UJU3	KO	Genetic Information Processing	Transcription	Transcription factors	Transcription factors	K09228	ZNF112:Q9UJU3	ZNF112	:	Q9UJU3
Q86WZ6	KO	Genetic Information Processing	Transcription	Transcription factors	Transcription factors	K09228	ZNF227:Q86WZ6	ZNF227	:	Q86WZ6
Q96K75	KO	Genetic Information Processing	Transcription	Transcription factors	Transcription factors	K09228	ZNF514:Q96K75	ZNF514	:	Q96K75
Q6ZN79	KO	Genetic Information Processing	Transcription	Transcription factors	Transcription factors	K09228	ZNF705A:Q6ZN79	ZNF705A	:	Q6ZN79
Q8NB42	KO	Genetic Information Processing	Transcription	Transcription factors	Transcription factors	K09228	ZNF527:Q8NB42	ZNF527	:	Q8NB42
Q9BUY5	KO	Genetic Information Processing	Transcription	Transcription factors	Transcription factors	K09228	ZNF426:Q9BUY5	ZNF426	:	Q9BUY5
Q9BSK1	KO	Genetic Information Processing	Transcription	Transcription factors	Transcription factors	K09228	ZNF577:Q9BSK1	ZNF577	:	Q9BSK1
Q6ZNG0	KO	Genetic Information Processing	Transcription	Transcription factors	Transcription factors	K09228	ZNF620:Q6ZNG0	ZNF620	:	Q6ZNG0
Q9H707	KO	Genetic Information Processing	Transcription	Transcription factors	Transcription factors	K09228	ZNF552:Q9H707	ZNF552	:	Q9H707
Q8TD23	KO	Genetic Information Processing	Transcription	Transcription factors	Transcription factors	K09228	ZNF675:Q8TD23	ZNF675	:	Q8TD23
O95201	KO	Genetic Information Processing	Transcription	Transcription factors	Transcription factors	K09228	ZNF205:O95201	ZNF205	:	O95201
O75437	KO	Genetic Information Processing	Transcription	Transcription factors	Transcription factors	K09228	ZNF254:O75437	ZNF254	:	O75437
Q9H8G1	KO	Genetic Information Processing	Transcription	Transcription factors	Transcription factors	K09228	ZNF430:Q9H8G1	ZNF430	:	Q9H8G1
A8K360	KO	Genetic Information Processing	Transcription	Transcription factors	Transcription factors	K09228	ZNF430:A8K360	ZNF430	:	A8K360
Q2NKJ9	KO	Genetic Information Processing	Transcription	Transcription factors	Transcription factors	K09228	ZNF430:Q2NKJ9	ZNF430	:	Q2NKJ9
Q8N7K0	KO	Genetic Information Processing	Transcription	Transcription factors	Transcription factors	K09228	ZNF433:Q8N7K0	ZNF433	:	Q8N7K0
A8K4E6	KO	Genetic Information Processing	Transcription	Transcription factors	Transcription factors	K09228	ZNF709:A8K4E6	ZNF709	:	A8K4E6
Q8N972	KO	Genetic Information Processing	Transcription	Transcription factors	Transcription factors	K09228	ZNF709:Q8N972	ZNF709	:	Q8N972
Q8TBZ8	KO	Genetic Information Processing	Transcription	Transcription factors	Transcription factors	K09228	ZNF564:Q8TBZ8	ZNF564	:	Q8TBZ8
Q7Z3I0	KO	Genetic Information Processing	Transcription	Transcription factors	Transcription factors	K09228	ZNF595:Q7Z3I0	ZNF595	:	Q7Z3I0
Q32M78	KO	Genetic Information Processing	Transcription	Transcription factors	Transcription factors	K09228	ZNF699:Q32M78	ZNF699	:	Q32M78
Q9H7U2	KO	Genetic Information Processing	Transcription	Transcription factors	Transcription factors	K09228	ZNF606:Q9H7U2	ZNF606	:	Q9H7U2
Q8WXB4	KO	Genetic Information Processing	Transcription	Transcription factors	Transcription factors	K09228	ZNF606:Q8WXB4	ZNF606	:	Q8WXB4
Q96PQ6	KO	Genetic Information Processing	Transcription	Transcription factors	Transcription factors	K09228	ZNF317:Q96PQ6	ZNF317	:	Q96PQ6
Q99676	KO	Genetic Information Processing	Transcription	Transcription factors	Transcription factors	K09228	ZNF184:Q99676	ZNF184	:	Q99676
Q9UJW8	KO	Genetic Information Processing	Transcription	Transcription factors	Transcription factors	K09228	ZNF180:Q9UJW8	ZNF180	:	Q9UJW8
Q9BS34	KO	Genetic Information Processing	Transcription	Transcription factors	Transcription factors	K09228	ZNF670:Q9BS34	ZNF670	:	Q9BS34
Q9BX82	KO	Genetic Information Processing	Transcription	Transcription factors	Transcription factors	K09228	ZNF471:Q9BX82	ZNF471	:	Q9BX82
Q8NC26	KO	Genetic Information Processing	Transcription	Transcription factors	Transcription factors	K09228	ZNF114:Q8NC26	ZNF114	:	Q8NC26
Q8NDQ6	KO	Genetic Information Processing	Transcription	Transcription factors	Transcription factors	K09228	ZNF540:Q8NDQ6	ZNF540	:	Q8NDQ6
P0CH99	KO	Genetic Information Processing	Transcription	Transcription factors	Transcription factors	K09228	ZNF705D:P0CH99	ZNF705D	:	P0CH99
Q8IVP9	KO	Genetic Information Processing	Transcription	Transcription factors	Transcription factors	K09228	ZNF547:Q8IVP9	ZNF547	:	Q8IVP9
O75346	KO	Genetic Information Processing	Transcription	Transcription factors	Transcription factors	K09228	ZNF253:O75346	ZNF253	:	O75346
Q96BR6	KO	Genetic Information Processing	Transcription	Transcription factors	Transcription factors	K09228	ZNF669:Q96BR6	ZNF669	:	Q96BR6
B3KP94	KO	Genetic Information Processing	Transcription	Transcription factors	Transcription factors	K09228	ZNF669:B3KP94	ZNF669	:	B3KP94
P10072	KO	Genetic Information Processing	Transcription	Transcription factors	Transcription factors	K09228	HKR1:P10072	HKR1	:	P10072
Q8TC21	KO	Genetic Information Processing	Transcription	Transcription factors	Transcription factors	K09228	ZNF596:Q8TC21	ZNF596	:	Q8TC21
Q12901	KO	Genetic Information Processing	Transcription	Transcription factors	Transcription factors	K09228	ZNF155:Q12901	ZNF155	:	Q12901
Q9H9E2	KO	Genetic Information Processing	Transcription	Transcription factors	Transcription factors	K09228	ZNF155:Q9H9E2	ZNF155	:	Q9H9E2
Q13106	KO	Genetic Information Processing	Transcription	Transcription factors	Transcription factors	K09228	ZNF154:Q13106	ZNF154	:	Q13106
P51786	KO	Genetic Information Processing	Transcription	Transcription factors	Transcription factors	K09228	ZNF157:P51786	ZNF157	:	P51786
B3KSP5	KO	Genetic Information Processing	Transcription	Transcription factors	Transcription factors	K09228	ZNF684:B3KSP5	ZNF684	:	B3KSP5
Q5T5D7	KO	Genetic Information Processing	Transcription	Transcription factors	Transcription factors	K09228	ZNF684:Q5T5D7	ZNF684	:	Q5T5D7
Q6ZSS3	KO	Genetic Information Processing	Transcription	Transcription factors	Transcription factors	K09228	ZNF621:Q6ZSS3	ZNF621	:	Q6ZSS3
Q0D2J5	KO	Genetic Information Processing	Transcription	Transcription factors	Transcription factors	K09228	ZNF763:Q0D2J5	ZNF763	:	Q0D2J5
Q6ZMW2	KO	Genetic Information Processing	Transcription	Transcription factors	Transcription factors	K09228	ZNF782:Q6ZMW2	ZNF782	:	Q6ZMW2
A6NJK9	KO	Genetic Information Processing	Transcription	Transcription factors	Transcription factors	K09228	ZNF772:A6NJK9	ZNF772	:	A6NJK9
Q68DY9	KO	Genetic Information Processing	Transcription	Transcription factors	Transcription factors	K09228	ZNF772:Q68DY9	ZNF772	:	Q68DY9
Q9NX65	KO	Genetic Information Processing	Transcription	Transcription factors	Transcription factors	K09228	ZSCAN32:Q9NX65	ZSCAN32	:	Q9NX65
O95780	KO	Genetic Information Processing	Transcription	Transcription factors	Transcription factors	K09228	ZNF682:O95780	ZNF682	:	O95780
B3KUX2	KO	Genetic Information Processing	Transcription	Transcription factors	Transcription factors	K09228	ZNF682:B3KUX2	ZNF682	:	B3KUX2
E9PFJ5	KO	Genetic Information Processing	Transcription	Transcription factors	Transcription factors	K09228	ZNF682:E9PFJ5	ZNF682	:	E9PFJ5
P51508	KO	Genetic Information Processing	Transcription	Transcription factors	Transcription factors	K09228	ZNF81:P51508	ZNF81	:	P51508
Q06732	KO	Genetic Information Processing	Transcription	Transcription factors	Transcription factors	K09228	ZNF33B:Q06732	ZNF33B	:	Q06732
O60765	KO	Genetic Information Processing	Transcription	Transcription factors	Transcription factors	K09228	ZNF354A:O60765	ZNF354A	:	O60765
F5GZM6	KO	Genetic Information Processing	Transcription	Transcription factors	Transcription factors	K09228	ZNF701:F5GZM6	ZNF701	:	F5GZM6
Q9NV72	KO	Genetic Information Processing	Transcription	Transcription factors	Transcription factors	K09228	ZNF701:Q9NV72	ZNF701	:	Q9NV72
Q6NWZ7	KO	Genetic Information Processing	Transcription	Transcription factors	Transcription factors	K09228	ZNF701:Q6NWZ7	ZNF701	:	Q6NWZ7
A6NM28	KO	Genetic Information Processing	Transcription	Transcription factors	Transcription factors	K09228	ZFP92:A6NM28	ZFP92	:	A6NM28
Q96NJ3	KO	Genetic Information Processing	Transcription	Transcription factors	Transcription factors	K09228	ZNF285:Q96NJ3	ZNF285	:	Q96NJ3
Q14929	KO	Genetic Information Processing	Transcription	Transcription factors	Transcription factors	K09228	ZNF169:Q14929	ZNF169	:	Q14929
Q7L2R6	KO	Genetic Information Processing	Transcription	Transcription factors	Transcription factors	K09228	ZNF765:Q7L2R6	ZNF765	:	Q7L2R6
B3KQ54	KO	Genetic Information Processing	Transcription	Transcription factors	Transcription factors	K09228	ZNF132:B3KQ54	ZNF132	:	B3KQ54
P52740	KO	Genetic Information Processing	Transcription	Transcription factors	Transcription factors	K09228	ZNF132:P52740	ZNF132	:	P52740
P52736	KO	Genetic Information Processing	Transcription	Transcription factors	Transcription factors	K09228	ZNF133:P52736	ZNF133	:	P52736
P52738	KO	Genetic Information Processing	Transcription	Transcription factors	Transcription factors	K09228	ZNF140:P52738	ZNF140	:	P52738
Q5TYW1	KO	Genetic Information Processing	Transcription	Transcription factors	Transcription factors	K09228	ZNF658:Q5TYW1	ZNF658	:	Q5TYW1
Q9UDV6	KO	Genetic Information Processing	Transcription	Transcription factors	Transcription factors	K09228	ZNF212:Q9UDV6	ZNF212	:	Q9UDV6
B3KQE6	KO	Genetic Information Processing	Transcription	Transcription factors	Transcription factors	K09228	ZNF212:B3KQE6	ZNF212	:	B3KQE6
Q5MCW4	KO	Genetic Information Processing	Transcription	Transcription factors	Transcription factors	K09228	ZNF569:Q5MCW4	ZNF569	:	Q5MCW4
Q8IYI8	KO	Genetic Information Processing	Transcription	Transcription factors	Transcription factors	K09228	ZNF440:Q8IYI8	ZNF440	:	Q8IYI8
Q9ULD5	KO	Genetic Information Processing	Transcription	Transcription factors	Transcription factors	K09228	ZNF777:Q9ULD5	ZNF777	:	Q9ULD5
Q8IZ26	KO	Genetic Information Processing	Transcription	Transcription factors	Transcription factors	K09228	ZNF34:Q8IZ26	ZNF34	:	Q8IZ26
B3KU46	KO	Genetic Information Processing	Transcription	Transcription factors	Transcription factors	K09228	ZNF34:B3KU46	ZNF34	:	B3KU46
Q86XU0	KO	Genetic Information Processing	Transcription	Transcription factors	Transcription factors	K09228	ZNF677:Q86XU0	ZNF677	:	Q86XU0
O43296	KO	Genetic Information Processing	Transcription	Transcription factors	Transcription factors	K09228	ZNF264:O43296	ZNF264	:	O43296
Q6ZN06	KO	Genetic Information Processing	Transcription	Transcription factors	Transcription factors	K09228	ZNF813:Q6ZN06	ZNF813	:	Q6ZN06
Q49AA0	KO	Genetic Information Processing	Transcription	Transcription factors	Transcription factors	K09228	ZFP69:Q49AA0	ZFP69	:	Q49AA0
Q7L945	KO	Genetic Information Processing	Transcription	Transcription factors	Transcription factors	K09228	ZNF627:Q7L945	ZNF627	:	Q7L945
A6NFS0	KO	Genetic Information Processing	Transcription	Transcription factors	Transcription factors	K09228	ZNF275:A6NFS0	ZNF275	:	A6NFS0
Q9H0M5	KO	Genetic Information Processing	Transcription	Transcription factors	Transcription factors	K09228	ZNF700:Q9H0M5	ZNF700	:	Q9H0M5
Q8NDP4	KO	Genetic Information Processing	Transcription	Transcription factors	Transcription factors	K09228	ZNF439:Q8NDP4	ZNF439	:	Q8NDP4
Q8TAQ5	KO	Genetic Information Processing	Transcription	Transcription factors	Transcription factors	K09228	ZNF420:Q8TAQ5	ZNF420	:	Q8TAQ5
Q8IZC7	KO	Genetic Information Processing	Transcription	Transcription factors	Transcription factors	K09228	ZNF101:Q8IZC7	ZNF101	:	Q8IZC7
A8K8V0	KO	Genetic Information Processing	Transcription	Transcription factors	Transcription factors	K09228	ZNF785:A8K8V0	ZNF785	:	A8K8V0
P17023	KO	Genetic Information Processing	Transcription	Transcription factors	Transcription factors	K09228	ZNF19:P17023	ZNF19	:	P17023
P17021	KO	Genetic Information Processing	Transcription	Transcription factors	Transcription factors	K09228	ZNF17:P17021	ZNF17	:	P17021
P17019	KO	Genetic Information Processing	Transcription	Transcription factors	Transcription factors	K09228	ZNF708:P17019	ZNF708	:	P17019
P17024	KO	Genetic Information Processing	Transcription	Transcription factors	Transcription factors	K09228	ZNF20:P17024	ZNF20	:	P17024
Q96QH7	KO	Genetic Information Processing	Transcription	Transcription factors	Transcription factors	K09228	ZNF182:Q96QH7	ZNF182	:	Q96QH7
P17025	KO	Genetic Information Processing	Transcription	Transcription factors	Transcription factors	K09228	ZNF182:P17025	ZNF182	:	P17025
Q494X3	KO	Genetic Information Processing	Transcription	Transcription factors	Transcription factors	K09228	ZNF404:Q494X3	ZNF404	:	Q494X3
Q2VY69	KO	Genetic Information Processing	Transcription	Transcription factors	Transcription factors	K09228	ZNF284:Q2VY69	ZNF284	:	Q2VY69
Q8IVC4	KO	Genetic Information Processing	Transcription	Transcription factors	Transcription factors	K09228	ZNF584:Q8IVC4	ZNF584	:	Q8IVC4
Q9HAH1	KO	Genetic Information Processing	Transcription	Transcription factors	Transcription factors	K09228	ZNF556:Q9HAH1	ZNF556	:	Q9HAH1
Q02386	KO	Genetic Information Processing	Transcription	Transcription factors	Transcription factors	K09228	ZNF45:Q02386	ZNF45	:	Q02386
P17038	KO	Genetic Information Processing	Transcription	Transcription factors	Transcription factors	K09228	ZNF43:P17038	ZNF43	:	P17038
P51814	KO	Genetic Information Processing	Transcription	Transcription factors	Transcription factors	K09228	ZNF41:P51814	ZNF41	:	P51814
Q6IV72	KO	Genetic Information Processing	Transcription	Transcription factors	Transcription factors	K09228	ZNF425:Q6IV72	ZNF425	:	Q6IV72
Q9HCX3	KO	Genetic Information Processing	Transcription	Transcription factors	Transcription factors	K09228	ZNF304:Q9HCX3	ZNF304	:	Q9HCX3
Q2T9G7	KO	Genetic Information Processing	Transcription	Transcription factors	Transcription factors	K09228	ZNF304:Q2T9G7	ZNF304	:	Q2T9G7
F5GWS1	KO	Genetic Information Processing	Transcription	Transcription factors	Transcription factors	K09228	ZNF300:F5GWS1	ZNF300	:	F5GWS1
Q96RE9	KO	Genetic Information Processing	Transcription	Transcription factors	Transcription factors	K09228	ZNF300:Q96RE9	ZNF300	:	Q96RE9
P17032	KO	Genetic Information Processing	Transcription	Transcription factors	Transcription factors	K09228	ZNF37A:P17032	ZNF37A	:	P17032
Q96NI8	KO	Genetic Information Processing	Transcription	Transcription factors	Transcription factors	K09228	ZNF570:Q96NI8	ZNF570	:	Q96NI8
Q6NX49	KO	Genetic Information Processing	Transcription	Transcription factors	Transcription factors	K09228	ZNF544:Q6NX49	ZNF544	:	Q6NX49
Q9Y6R6	KO	Genetic Information Processing	Transcription	Transcription factors	Transcription factors	K09228	ZNF780B:Q9Y6R6	ZNF780B	:	Q9Y6R6
Q2TB61	KO	Genetic Information Processing	Transcription	Transcription factors	Transcription factors	K09228	ZNF268:Q2TB61	ZNF268	:	Q2TB61
F5H1T2	KO	Genetic Information Processing	Transcription	Transcription factors	Transcription factors	K09228	ZNF268:F5H1T2	ZNF268	:	F5H1T2
Q8TDG8	KO	Genetic Information Processing	Transcription	Transcription factors	Transcription factors	K09228	ZNF268:Q8TDG8	ZNF268	:	Q8TDG8
Q14587	KO	Genetic Information Processing	Transcription	Transcription factors	Transcription factors	K09228	ZNF268:Q14587	ZNF268	:	Q14587
F5GZJ4	KO	Genetic Information Processing	Transcription	Transcription factors	Transcription factors	K09228	ZNF268:F5GZJ4	ZNF268	:	F5GZJ4
F5H848	KO	Genetic Information Processing	Transcription	Transcription factors	Transcription factors	K09228	ZNF268:F5H848	ZNF268	:	F5H848
F5H670	KO	Genetic Information Processing	Transcription	Transcription factors	Transcription factors	K09228	ZNF268:F5H670	ZNF268	:	F5H670
A6NK53	KO	Genetic Information Processing	Transcription	Transcription factors	Transcription factors	K09228	ZNF233:A6NK53	ZNF233	:	A6NK53
Q6AW86	KO	Genetic Information Processing	Transcription	Transcription factors	Transcription factors	K09228	ZNF324B:Q6AW86	ZNF324B	:	Q6AW86
Q6ECI4	KO	Genetic Information Processing	Transcription	Transcription factors	Transcription factors	K09228	ZNF470:Q6ECI4	ZNF470	:	Q6ECI4
Q86Y25	KO	Genetic Information Processing	Transcription	Transcription factors	Transcription factors	K09228	ZNF354C:Q86Y25	ZNF354C	:	Q86Y25
Q3KNS6	KO	Genetic Information Processing	Transcription	Transcription factors	Transcription factors	K09228	ZNF829:Q3KNS6	ZNF829	:	Q3KNS6
Q8TA94	KO	Genetic Information Processing	Transcription	Transcription factors	Transcription factors	K09228	ZNF563:Q8TA94	ZNF563	:	Q8TA94
Q96PE6	KO	Genetic Information Processing	Transcription	Transcription factors	Transcription factors	K09228	ZIM3:Q96PE6	ZIM3	:	Q96PE6
Q9Y2Q1	KO	Genetic Information Processing	Transcription	Transcription factors	Transcription factors	K09228	ZNF257:Q9Y2Q1	ZNF257	:	Q9Y2Q1
Q8TF47	KO	Genetic Information Processing	Transcription	Transcription factors	Transcription factors	K09228	ZFP90:Q8TF47	ZFP90	:	Q8TF47
Q96LW1	KO	Genetic Information Processing	Transcription	Transcription factors	Transcription factors	K09228	ZNF354B:Q96LW1	ZNF354B	:	Q96LW1
Q9UK13	KO	Genetic Information Processing	Transcription	Transcription factors	Transcription factors	K09228	ZNF221:Q9UK13	ZNF221	:	Q9UK13
Q03923	KO	Genetic Information Processing	Transcription	Transcription factors	Transcription factors	K09228	ZNF85:Q03923	ZNF85	:	Q03923
Q49A12	KO	Genetic Information Processing	Transcription	Transcription factors	Transcription factors	K09228	ZNF85:Q49A12	ZNF85	:	Q49A12
P51523	KO	Genetic Information Processing	Transcription	Transcription factors	Transcription factors	K09228	ZNF84:P51523	ZNF84	:	P51523
P17030	KO	Genetic Information Processing	Transcription	Transcription factors	Transcription factors	K09228	ZNF25:P17030	ZNF25	:	P17030
Q86V71	KO	Genetic Information Processing	Transcription	Transcription factors	Transcription factors	K09228	ZNF429:Q86V71	ZNF429	:	Q86V71
Q9BS31	KO	Genetic Information Processing	Transcription	Transcription factors	Transcription factors	K09228	ZNF649:Q9BS31	ZNF649	:	Q9BS31
Q68D63	KO	Genetic Information Processing	Transcription	Transcription factors	Transcription factors	K09228	ZNF331:Q68D63	ZNF331	:	Q68D63
Q71QC6	KO	Genetic Information Processing	Transcription	Transcription factors	Transcription factors	K09228	ZNF331:Q71QC6	ZNF331	:	Q71QC6
Q71QC5	KO	Genetic Information Processing	Transcription	Transcription factors	Transcription factors	K09228	ZNF331:Q71QC5	ZNF331	:	Q71QC5
Q9NQX6	KO	Genetic Information Processing	Transcription	Transcription factors	Transcription factors	K09228	ZNF331:Q9NQX6	ZNF331	:	Q9NQX6
Q9Y2H8	KO	Genetic Information Processing	Transcription	Transcription factors	Transcription factors	K09228	ZNF510:Q9Y2H8	ZNF510	:	Q9Y2H8
Q5SZP5	KO	Genetic Information Processing	Transcription	Transcription factors	Transcription factors	K09228	ZNF510:Q5SZP5	ZNF510	:	Q5SZP5
Q6P9A1	KO	Genetic Information Processing	Transcription	Transcription factors	Transcription factors	K09228	ZNF530:Q6P9A1	ZNF530	:	Q6P9A1
Q8TF45	KO	Genetic Information Processing	Transcription	Transcription factors	Transcription factors	K09228	ZNF418:Q8TF45	ZNF418	:	Q8TF45
Q8TAU3	KO	Genetic Information Processing	Transcription	Transcription factors	Transcription factors	K09228	ZNF417:Q8TAU3	ZNF417	:	Q8TAU3
Q8N8J6	KO	Genetic Information Processing	Transcription	Transcription factors	Transcription factors	K09228	ZNF615:Q8N8J6	ZNF615	:	Q8N8J6
Q96SQ5	KO	Genetic Information Processing	Transcription	Transcription factors	Transcription factors	K09228	ZNF587:Q96SQ5	ZNF587	:	Q96SQ5
Q96SR6	KO	Genetic Information Processing	Transcription	Transcription factors	Transcription factors	K09228	ZNF382:Q96SR6	ZNF382	:	Q96SR6
Q9P255	KO	Genetic Information Processing	Transcription	Transcription factors	Transcription factors	K09228	ZNF492:Q9P255	ZNF492	:	Q9P255
Q5HYK9	KO	Genetic Information Processing	Transcription	Transcription factors	Transcription factors	K09228	ZNF667:Q5HYK9	ZNF667	:	Q5HYK9
Q8N883	KO	Genetic Information Processing	Transcription	Transcription factors	Transcription factors	K09228	ZNF614:Q8N883	ZNF614	:	Q8N883
Q15973	KO	Genetic Information Processing	Transcription	Transcription factors	Transcription factors	K09228	ZNF124:Q15973	ZNF124	:	Q15973
Q9UK12	KO	Genetic Information Processing	Transcription	Transcription factors	Transcription factors	K09228	ZNF222:Q9UK12	ZNF222	:	Q9UK12
Q8N6G7	KO	Genetic Information Processing	Transcription	Transcription factors	Transcription factors	K09228	ZNF222:Q8N6G7	ZNF222	:	Q8N6G7
Q7Z340	KO	Genetic Information Processing	Transcription	Transcription factors	Transcription factors	K09228	ZNF551:Q7Z340	ZNF551	:	Q7Z340
Q7Z3V5	KO	Genetic Information Processing	Transcription	Transcription factors	Transcription factors	K09228	ZNF571:Q7Z3V5	ZNF571	:	Q7Z3V5
Q9Y3M9	KO	Genetic Information Processing	Transcription	Transcription factors	Transcription factors	K09228	ZNF337:Q9Y3M9	ZNF337	:	Q9Y3M9
B4DNU5	KO	Genetic Information Processing	Transcription	Transcription factors	Transcription factors	K09228	ZNF641:B4DNU5	ZNF641	:	B4DNU5
Q96N77	KO	Genetic Information Processing	Transcription	Transcription factors	Transcription factors	K09228	ZNF641:Q96N77	ZNF641	:	Q96N77
B3KS43	KO	Genetic Information Processing	Transcription	Transcription factors	Transcription factors	K09228	ZNF641:B3KS43	ZNF641	:	B3KS43
Q9HCL3	KO	Genetic Information Processing	Transcription	Transcription factors	Transcription factors	K09228	ZFP14:Q9HCL3	ZFP14	:	Q9HCL3
Q9Y2A4	KO	Genetic Information Processing	Transcription	Transcription factors	Transcription factors	K09228	ZNF443:Q9Y2A4	ZNF443	:	Q9Y2A4
Q8N184	KO	Genetic Information Processing	Transcription	Transcription factors	Transcription factors	K09228	ZNF567:Q8N184	ZNF567	:	Q8N184
Q8NA42	KO	Genetic Information Processing	Transcription	Transcription factors	Transcription factors	K09228	ZNF383:Q8NA42	ZNF383	:	Q8NA42
Q8IYN0	KO	Genetic Information Processing	Transcription	Transcription factors	Transcription factors	K09228	ZNF100:Q8IYN0	ZNF100	:	Q8IYN0
B4DX44	KO	Genetic Information Processing	Transcription	Transcription factors	Transcription factors	K09228	ZNF736:B4DX44	ZNF736	:	B4DX44
Q8WTR7	KO	Genetic Information Processing	Transcription	Transcription factors	Transcription factors	K09228	ZNF473:Q8WTR7	ZNF473	:	Q8WTR7
Q9BWM5	KO	Genetic Information Processing	Transcription	Transcription factors	Transcription factors	K09228	ZNF416:Q9BWM5	ZNF416	:	Q9BWM5
Q8NHY6	KO	Genetic Information Processing	Transcription	Transcription factors	Transcription factors	K09228	ZFP28:Q8NHY6	ZFP28	:	Q8NHY6
Q13398	KO	Genetic Information Processing	Transcription	Transcription factors	Transcription factors	K09228	ZNF211:Q13398	ZNF211	:	Q13398
B9ZVW1	KO	Genetic Information Processing	Transcription	Transcription factors	Transcription factors	K09228	ZNF211:B9ZVW1	ZNF211	:	B9ZVW1
Q96GE5	KO	Genetic Information Processing	Transcription	Transcription factors	Transcription factors	K09228	ZNF799:Q96GE5	ZNF799	:	Q96GE5
Q6ZNA1	KO	Genetic Information Processing	Transcription	Transcription factors	Transcription factors	K09228	ZNF836:Q6ZNA1	ZNF836	:	Q6ZNA1
Q8N9Z0	KO	Genetic Information Processing	Transcription	Transcription factors	Transcription factors	K09228	ZNF610:Q8N9Z0	ZNF610	:	Q8N9Z0
Q6ZP55	KO	Genetic Information Processing	Transcription	Transcription factors	Transcription factors	K09228	ZNF320:Q6ZP55	ZNF320	:	Q6ZP55
A2RRD8	KO	Genetic Information Processing	Transcription	Transcription factors	Transcription factors	K09228	ZNF320:A2RRD8	ZNF320	:	A2RRD8
Q8TF32	KO	Genetic Information Processing	Transcription	Transcription factors	Transcription factors	K09228	ZNF431:Q8TF32	ZNF431	:	Q8TF32
Q9UK11	KO	Genetic Information Processing	Transcription	Transcription factors	Transcription factors	K09228	ZNF223:Q9UK11	ZNF223	:	Q9UK11
Q9NZL3	KO	Genetic Information Processing	Transcription	Transcription factors	Transcription factors	K09228	ZNF224:Q9NZL3	ZNF224	:	Q9NZL3
Q9UL59	KO	Genetic Information Processing	Transcription	Transcription factors	Transcription factors	K09228	ZNF214:Q9UL59	ZNF214	:	Q9UL59
Q9UK10	KO	Genetic Information Processing	Transcription	Transcription factors	Transcription factors	K09228	ZNF225:Q9UK10	ZNF225	:	Q9UK10
Q8WWE6	KO	Genetic Information Processing	Transcription	Transcription factors	Transcription factors	K09228	ZNF226:Q8WWE6	ZNF226	:	Q8WWE6
B2RBM0	KO	Genetic Information Processing	Transcription	Transcription factors	Transcription factors	K09228	ZNF226:B2RBM0	ZNF226	:	B2RBM0
Q9NYT6	KO	Genetic Information Processing	Transcription	Transcription factors	Transcription factors	K09228	ZNF226:Q9NYT6	ZNF226	:	Q9NYT6
Q9BRH9	KO	Genetic Information Processing	Transcription	Transcription factors	Transcription factors	K09228	ZNF251:Q9BRH9	ZNF251	:	Q9BRH9
O75467	KO	Genetic Information Processing	Transcription	Transcription factors	Transcription factors	K09228	ZNF324:O75467	ZNF324	:	O75467
P52737	KO	Genetic Information Processing	Transcription	Transcription factors	Transcription factors	K09228	ZNF136:P52737	ZNF136	:	P52737
Q6P9A3	KO	Genetic Information Processing	Transcription	Transcription factors	Transcription factors	K09228	ZNF549:Q6P9A3	ZNF549	:	Q6P9A3
Q8N141	KO	Genetic Information Processing	Transcription	Transcription factors	Transcription factors	K09228	ZFP82:Q8N141	ZFP82	:	Q8N141
D3Y299	KO	Genetic Information Processing	Transcription	Transcription factors	Transcription factors	K09228	ZFP82:D3Y299	ZFP82	:	D3Y299
Q3KQV3	KO	Genetic Information Processing	Transcription	Transcription factors	Transcription factors	K09228	ZNF792:Q3KQV3	ZNF792	:	Q3KQV3
O75820	KO	Genetic Information Processing	Transcription	Transcription factors	Transcription factors	K09228	ZNF189:O75820	ZNF189	:	O75820
O14628	KO	Genetic Information Processing	Transcription	Transcription factors	Transcription factors	K09228	ZNF195:O14628	ZNF195	:	O14628
P17036	KO	Genetic Information Processing	Transcription	Transcription factors	Transcription factors	K09228	ZNF3:P17036	ZNF3	:	P17036
Q8NDW4	KO	Genetic Information Processing	Transcription	Transcription factors	Transcription factors	K09228	ZNF248:Q8NDW4	ZNF248	:	Q8NDW4
A2RUI7	KO	Genetic Information Processing	Transcription	Transcription factors	Transcription factors	K09228	ZNF248:A2RUI7	ZNF248	:	A2RUI7
Q3KP31	KO	Genetic Information Processing	Transcription	Transcription factors	Transcription factors	K09228	ZNF791:Q3KP31	ZNF791	:	Q3KP31
Q8N988	KO	Genetic Information Processing	Transcription	Transcription factors	Transcription factors	K09228	ZNF557:Q8N988	ZNF557	:	Q8N988
Q9UIE0	KO	Genetic Information Processing	Transcription	Transcription factors	Transcription factors	K09228	ZNF230:Q9UIE0	ZNF230	:	Q9UIE0
Q14593	KO	Genetic Information Processing	Transcription	Transcription factors	Transcription factors	K09228	ZNF273:Q14593	ZNF273	:	Q14593
Q96C28	KO	Genetic Information Processing	Transcription	Transcription factors	Transcription factors	K09228	ZNF707:Q96C28	ZNF707	:	Q96C28
Q2M3X9	KO	Genetic Information Processing	Transcription	Transcription factors	Transcription factors	K09228	ZNF674:Q2M3X9	ZNF674	:	Q2M3X9
E9PHQ4	KO	Genetic Information Processing	Transcription	Transcription factors	Transcription factors	K09228	ZNF674:E9PHQ4	ZNF674	:	E9PHQ4
Q13360	KO	Genetic Information Processing	Transcription	Transcription factors	Transcription factors	K09228	ZNF177:Q13360	ZNF177	:	Q13360
B4DY57	KO	Genetic Information Processing	Transcription	Transcription factors	Transcription factors	K09228	ZNF177:B4DY57	ZNF177	:	B4DY57
Q15937	KO	Genetic Information Processing	Transcription	Transcription factors	Transcription factors	K09228	ZNF79:Q15937	ZNF79	:	Q15937
Q96MR9	KO	Genetic Information Processing	Transcription	Transcription factors	Transcription factors	K09228	ZNF560:Q96MR9	ZNF560	:	Q96MR9
Q9Y473	KO	Genetic Information Processing	Transcription	Transcription factors	Transcription factors	K09228	ZNF175:Q9Y473	ZNF175	:	Q9Y473
P16415	KO	Genetic Information Processing	Transcription	Transcription factors	Transcription factors	K09228	ZNF823:P16415	ZNF823	:	P16415
Q96CS4	KO	Genetic Information Processing	Transcription	Transcription factors	Transcription factors	K09228	ZNF689:Q96CS4	ZNF689	:	Q96CS4
Q8N393	KO	Genetic Information Processing	Transcription	Transcription factors	Transcription factors	K09228	ZNF786:Q8N393	ZNF786	:	Q8N393
Q86TJ5	KO	Genetic Information Processing	Transcription	Transcription factors	Transcription factors	K09228	ZNF554:Q86TJ5	ZNF554	:	Q86TJ5
B3KNM4	KO	Genetic Information Processing	Transcription	Transcription factors	Transcription factors	K09228	ZNF554:B3KNM4	ZNF554	:	B3KNM4
Q15928	KO	Genetic Information Processing	Transcription	Transcription factors	Transcription factors	K09228	ZNF141:Q15928	ZNF141	:	Q15928
Q9HCZ1	KO	Genetic Information Processing	Transcription	Transcription factors	Transcription factors	K09228	ZNF334:Q9HCZ1	ZNF334	:	Q9HCZ1
Q5XKG8	KO	Genetic Information Processing	Transcription	Transcription factors	Transcription factors	K09228	ZNF334:Q5XKG8	ZNF334	:	Q5XKG8
Q5HY98	KO	Genetic Information Processing	Transcription	Transcription factors	Transcription factors	K09228	ZNF766:Q5HY98	ZNF766	:	Q5HY98
Q8N9K5	KO	Genetic Information Processing	Transcription	Transcription factors	Transcription factors	K09228	ZNF565:Q8N9K5	ZNF565	:	Q8N9K5
Q5JNZ3	KO	Genetic Information Processing	Transcription	Transcription factors	Transcription factors	K09228	ZNF311:Q5JNZ3	ZNF311	:	Q5JNZ3
B0S7Y4	KO	Genetic Information Processing	Transcription	Transcription factors	Transcription factors	K09228	ZNF311:B0S7Y4	ZNF311	:	B0S7Y4
Q5VIY5	KO	Genetic Information Processing	Transcription	Transcription factors	Transcription factors	K09228	ZNF468:Q5VIY5	ZNF468	:	Q5VIY5
Q9NR11	KO	Genetic Information Processing	Transcription	Transcription factors	Transcription factors	K09228	ZNF302:Q9NR11	ZNF302	:	Q9NR11
Q9NU63	KO	Genetic Information Processing	Transcription	Transcription factors	Transcription factors	K09228	ZFP57:Q9NU63	ZFP57	:	Q9NU63
B7ZW61	KO	Genetic Information Processing	Transcription	Transcription factors	Transcription factors	K09228	ZFP57:B7ZW61	ZFP57	:	B7ZW61
Q96SE7	KO	Genetic Information Processing	Transcription	Transcription factors	Transcription factors	K09228	ZNF347:Q96SE7	ZNF347	:	Q96SE7
A8K1S9	KO	Genetic Information Processing	Transcription	Transcription factors	Transcription factors	K09228	ZNF347:A8K1S9	ZNF347	:	A8K1S9
B3KU77	KO	Genetic Information Processing	Transcription	Transcription factors	Transcription factors	K09228	ZNF347:B3KU77	ZNF347	:	B3KU77
Q7Z2X8	KO	Genetic Information Processing	Transcription	Transcription factors	Transcription factors	K09228	ZNF480:Q7Z2X8	ZNF480	:	Q7Z2X8
Q8WV37	KO	Genetic Information Processing	Transcription	Transcription factors	Transcription factors	K09228	ZNF480:Q8WV37	ZNF480	:	Q8WV37
P17039	KO	Genetic Information Processing	Transcription	Transcription factors	Transcription factors	K09228	ZNF30:P17039	ZNF30	:	P17039
Q76KX8	KO	Genetic Information Processing	Transcription	Transcription factors	Transcription factors	K09228	ZNF534:Q76KX8	ZNF534	:	Q76KX8
Q9Y6Q3	KO	Genetic Information Processing	Transcription	Transcription factors	Transcription factors	K09228	ZFP37:Q9Y6Q3	ZFP37	:	Q9Y6Q3
Q6ZN11	KO	Genetic Information Processing	Transcription	Transcription factors	Transcription factors	K09228	ZNF793:Q6ZN11	ZNF793	:	Q6ZN11
E9PGN4	KO	Genetic Information Processing	Transcription	Transcription factors	Transcription factors	K09228	ZNF793:E9PGN4	ZNF793	:	E9PGN4
Q6P2D0	KO	Genetic Information Processing	Transcription	Transcription factors	Transcription factors	K09228	ZFP1:Q6P2D0	ZFP1	:	Q6P2D0
Q6PK81	KO	Genetic Information Processing	Transcription	Transcription factors	Transcription factors	K09228	ZNF773:Q6PK81	ZNF773	:	Q6PK81
F8W7T7	KO	Genetic Information Processing	Transcription	Transcription factors	Transcription factors	K09228	ZNF44:F8W7T7	ZNF44	:	F8W7T7
P15621	KO	Genetic Information Processing	Transcription	Transcription factors	Transcription factors	K09228	ZNF44:P15621	ZNF44	:	P15621
P0CG23	KO	Genetic Information Processing	Transcription	Transcription factors	Transcription factors	K09228	ZNF853:P0CG23	ZNF853	:	P0CG23
Q8NEM1	KO	Genetic Information Processing	Transcription	Transcription factors	Transcription factors	K09228	ZNF680:Q8NEM1	ZNF680	:	Q8NEM1
Q6ZNF3	KO	Genetic Information Processing	Transcription	Transcription factors	Transcription factors	K09228	ZNF680:Q6ZNF3	ZNF680	:	Q6ZNF3
Q6ZMY9	KO	Genetic Information Processing	Transcription	Transcription factors	Transcription factors	K09228	ZNF517:Q6ZMY9	ZNF517	:	Q6ZMY9
A0AV05	KO	Genetic Information Processing	Transcription	Transcription factors	Transcription factors	K09228	ZNF517:A0AV05	ZNF517	:	A0AV05
Q9HBT8	KO	Genetic Information Processing	Transcription	Transcription factors	Transcription factors	K09228	ZNF286A:Q9HBT8	ZNF286A	:	Q9HBT8
B2RCD9	KO	Genetic Information Processing	Transcription	Transcription factors	Transcription factors	K09228	ZNF286A:B2RCD9	ZNF286A	:	B2RCD9
Q9Y2P7	KO	Genetic Information Processing	Transcription	Transcription factors	Transcription factors	K09228	ZNF256:Q9Y2P7	ZNF256	:	Q9Y2P7
P17014	KO	Genetic Information Processing	Transcription	Transcription factors	Transcription factors	K09228	ZNF12:P17014	ZNF12	:	P17014
P17097	KO	Genetic Information Processing	Transcription	Transcription factors	Transcription factors	K09228	ZNF7:P17097	ZNF7	:	P17097
P21506	KO	Genetic Information Processing	Transcription	Transcription factors	Transcription factors	K09228	ZNF10:P21506	ZNF10	:	P21506
Q9UG14	KO	Genetic Information Processing	Transcription	Transcription factors	Transcription factors	K09228	ZNF10:Q9UG14	ZNF10	:	Q9UG14
P17098	KO	Genetic Information Processing	Transcription	Transcription factors	Transcription factors	K09228	ZNF8:P17098	ZNF8	:	P17098
B3KS94	KO	Genetic Information Processing	Transcription	Transcription factors	Transcription factors	K09228	ZNF8:B3KS94	ZNF8	:	B3KS94
Q9HCG1	KO	Genetic Information Processing	Transcription	Transcription factors	Transcription factors	K09228	ZNF160:Q9HCG1	ZNF160	:	Q9HCG1
Q5JVG8	KO	Genetic Information Processing	Transcription	Transcription factors	Transcription factors	K09228	ZNF506:Q5JVG8	ZNF506	:	Q5JVG8
Q52M93	KO	Genetic Information Processing	Transcription	Transcription factors	Transcription factors	K09228	ZNF585B:Q52M93	ZNF585B	:	Q52M93
Q8TAF7	KO	Genetic Information Processing	Transcription	Transcription factors	Transcription factors	K09228	ZNF461:Q8TAF7	ZNF461	:	Q8TAF7
Q6NUN9	KO	Genetic Information Processing	Transcription	Transcription factors	Transcription factors	K09228	ZNF746:Q6NUN9	ZNF746	:	Q6NUN9
Q9Y2G7	KO	Genetic Information Processing	Transcription	Transcription factors	Transcription factors	K09228	ZFP30:Q9Y2G7	ZFP30	:	Q9Y2G7
D3Y2A0	KO	Genetic Information Processing	Transcription	Transcription factors	Transcription factors	K09228	ZFP30:D3Y2A0	ZFP30	:	D3Y2A0
Q8TB69	KO	Genetic Information Processing	Transcription	Transcription factors	Transcription factors	K09228	ZNF519:Q8TB69	ZNF519	:	Q8TB69
Q9H7R0	KO	Genetic Information Processing	Transcription	Transcription factors	Transcription factors	K09228	ZNF442:Q9H7R0	ZNF442	:	Q9H7R0
Q3SXZ3	KO	Genetic Information Processing	Transcription	Transcription factors	Transcription factors	K09228	ZNF718:Q3SXZ3	ZNF718	:	Q3SXZ3
C9JN71	KO	Genetic Information Processing	Transcription	Transcription factors	Transcription factors	K09228	ZNF878:C9JN71	ZNF878	:	C9JN71
P17031	KO	Genetic Information Processing	Transcription	Transcription factors	Transcription factors	K09228	ZNF26:P17031	ZNF26	:	P17031
O94892	KO	Genetic Information Processing	Transcription	Transcription factors	Transcription factors	K09228	ZNF432:O94892	ZNF432	:	O94892
Q0VGE8	KO	Genetic Information Processing	Transcription	Transcription factors	Transcription factors	K09228	ZNF816:Q0VGE8	ZNF816	:	Q0VGE8
P35789	KO	Genetic Information Processing	Transcription	Transcription factors	Transcription factors	K09228	ZNF93:P35789	ZNF93	:	P35789
Q6NS90	KO	Genetic Information Processing	Transcription	Transcription factors	Transcription factors	K09228	ZNF93:Q6NS90	ZNF93	:	Q6NS90
Q14588	KO	Genetic Information Processing	Transcription	Transcription factors	Transcription factors	K09228	ZNF234:Q14588	ZNF234	:	Q14588
Q6P1L6	KO	Genetic Information Processing	Transcription	Transcription factors	Transcription factors	K09228	ZNF343:Q6P1L6	ZNF343	:	Q6P1L6
P15622	KO	Genetic Information Processing	Transcription	Transcription factors	Transcription factors	K09228	ZNF250:P15622	ZNF250	:	P15622
D3DWP1	KO	Genetic Information Processing	Transcription	Transcription factors	Transcription factors	K09228	ZNF250:D3DWP1	ZNF250	:	D3DWP1
Q59HE9	KO	Genetic Information Processing	Transcription	Transcription factors	Transcription factors	K09228	ZNF250:Q59HE9	ZNF250	:	Q59HE9
B3KNS9	KO	Genetic Information Processing	Transcription	Transcription factors	Transcription factors	K09228	ZNF250:B3KNS9	ZNF250	:	B3KNS9
Q9H7R5	KO	Genetic Information Processing	Transcription	Transcription factors	Transcription factors	K09228	ZNF665:Q9H7R5	ZNF665	:	Q9H7R5
Q9UDV7	KO	Genetic Information Processing	Transcription	Transcription factors	Transcription factors	K09228	ZNF282:Q9UDV7	ZNF282	:	Q9UDV7
Q14586	KO	Genetic Information Processing	Transcription	Transcription factors	Transcription factors	K09228	ZNF267:Q14586	ZNF267	:	Q14586
Q96H40	KO	Genetic Information Processing	Transcription	Transcription factors	Transcription factors	K09228	ZNF486:Q96H40	ZNF486	:	Q96H40
Q8TAW3	KO	Genetic Information Processing	Transcription	Transcription factors	Transcription factors	K09228	ZNF671:Q8TAW3	ZNF671	:	Q8TAW3
Q8NEP9	KO	Genetic Information Processing	Transcription	Transcription factors	Transcription factors	K09228	ZNF555:Q8NEP9	ZNF555	:	Q8NEP9
Q3ZCX4	KO	Genetic Information Processing	Transcription	Transcription factors	Transcription factors	K09228	ZNF568:Q3ZCX4	ZNF568	:	Q3ZCX4
E7ER33	KO	Genetic Information Processing	Transcription	Transcription factors	Transcription factors	K09228	ZNF568:E7ER33	ZNF568	:	E7ER33
B4DS92	KO	Genetic Information Processing	Transcription	Transcription factors	Transcription factors	K09228	ZNF568:B4DS92	ZNF568	:	B4DS92
A2VDJ6	KO	Genetic Information Processing	Transcription	Transcription factors	Transcription factors	K09228	ZNF568:A2VDJ6	ZNF568	:	A2VDJ6
Q96AZ9	KO	Genetic Information Processing	Transcription	Transcription factors	Transcription factors	K09228	ZNF568:Q96AZ9	ZNF568	:	Q96AZ9
Q14590	KO	Genetic Information Processing	Transcription	Transcription factors	Transcription factors	K09228	ZNF235:Q14590	ZNF235	:	Q14590
Q96ND8	KO	Genetic Information Processing	Transcription	Transcription factors	Transcription factors	K09228	ZNF583:Q96ND8	ZNF583	:	Q96ND8
Q96NG8	KO	Genetic Information Processing	Transcription	Transcription factors	Transcription factors	K09228	ZNF582:Q96NG8	ZNF582	:	Q96NG8
A6NHJ4	KO	Genetic Information Processing	Transcription	Transcription factors	Transcription factors	K09228	ZNF860:A6NHJ4	ZNF860	:	A6NHJ4
Q8N9F8	KO	Genetic Information Processing	Transcription	Transcription factors	Transcription factors	K09228	ZNF454:Q8N9F8	ZNF454	:	Q8N9F8
Q2M1P2	KO	Genetic Information Processing	Transcription	Transcription factors	Transcription factors	K09228	ZNF454:Q2M1P2	ZNF454	:	Q2M1P2
Q147U1	KO	Genetic Information Processing	Transcription	Transcription factors	Transcription factors	K09228	ZNF846:Q147U1	ZNF846	:	Q147U1
Q5JVG2	KO	Genetic Information Processing	Transcription	Transcription factors	Transcription factors	K09228	ZNF484:Q5JVG2	ZNF484	:	Q5JVG2
B1AL89	KO	Genetic Information Processing	Transcription	Transcription factors	Transcription factors	K09228	ZNF484:B1AL89	ZNF484	:	B1AL89
Q96H86	KO	Genetic Information Processing	Transcription	Transcription factors	Transcription factors	K09228	ZNF764:Q96H86	ZNF764	:	Q96H86
B3KSN2	KO	Genetic Information Processing	Transcription	Transcription factors	Transcription factors	K09228	ZNF764:B3KSN2	ZNF764	:	B3KSN2
Q6P2E6	KO	Genetic Information Processing	Transcription	Transcription factors	Transcription factors	K09228	ZNF333:Q6P2E6	ZNF333	:	Q6P2E6
Q96JL9	KO	Genetic Information Processing	Transcription	Transcription factors	Transcription factors	K09228	ZNF333:Q96JL9	ZNF333	:	Q96JL9
Q6PG37	KO	Genetic Information Processing	Transcription	Transcription factors	Transcription factors	K09228	ZNF790:Q6PG37	ZNF790	:	Q6PG37
B4DMI3	KO	Genetic Information Processing	Transcription	Transcription factors	Transcription factors	K09228	ZNF790:B4DMI3	ZNF790	:	B4DMI3
Q6PF04	KO	Genetic Information Processing	Transcription	Transcription factors	Transcription factors	K09228	ZNF613:Q6PF04	ZNF613	:	Q6PF04
Q8N823	KO	Genetic Information Processing	Transcription	Transcription factors	Transcription factors	K09228	ZNF611:Q8N823	ZNF611	:	Q8N823
Q86UQ0	KO	Genetic Information Processing	Transcription	Transcription factors	Transcription factors	K09228	ZNF589:Q86UQ0	ZNF589	:	Q86UQ0
Q969W8	KO	Genetic Information Processing	Transcription	Transcription factors	Transcription factors	K09228	ZNF566:Q969W8	ZNF566	:	Q969W8
B7ZL95	KO	Genetic Information Processing	Transcription	Transcription factors	Transcription factors	K09228	ZNF566:B7ZL95	ZNF566	:	B7ZL95
Q96SK3	KO	Genetic Information Processing	Transcription	Transcription factors	Transcription factors	K09228	ZNF607:Q96SK3	ZNF607	:	Q96SK3
F5H141	KO	Genetic Information Processing	Transcription	Transcription factors	Transcription factors	K09228	ZNF607:F5H141	ZNF607	:	F5H141
Q05481	KO	Genetic Information Processing	Transcription	Transcription factors	Transcription factors	K09228	ZNF91:Q05481	ZNF91	:	Q05481
Q15935	KO	Genetic Information Processing	Transcription	Transcription factors	Transcription factors	K09228	ZNF77:Q15935	ZNF77	:	Q15935
Q68EA5	KO	Genetic Information Processing	Transcription	Transcription factors	Transcription factors	K09228	ZNF57:Q68EA5	ZNF57	:	Q68EA5
A5HJR3	KO	Genetic Information Processing	Transcription	Transcription factors	Transcription factors	K09228	ZNF57:A5HJR3	ZNF57	:	A5HJR3
Q96GC6	KO	Genetic Information Processing	Transcription	Transcription factors	Transcription factors	K12458	ZNF274:Q96GC6	ZNF274	:	Q96GC6
Q53GI3	KO	Genetic Information Processing	Transcription	Transcription factors	Transcription factors	K09229	ZNF394:Q53GI3	ZNF394	:	Q53GI3
Q9NWS9	KO	Genetic Information Processing	Transcription	Transcription factors	Transcription factors	K09229	ZNF446:Q9NWS9	ZNF446	:	Q9NWS9
O95125	KO	Genetic Information Processing	Transcription	Transcription factors	Transcription factors	K09229	ZNF202:O95125	ZNF202	:	O95125
Q15776	KO	Genetic Information Processing	Transcription	Transcription factors	Transcription factors	K09229	ZKSCAN8:Q15776	ZKSCAN8	:	Q15776
O14978	KO	Genetic Information Processing	Transcription	Transcription factors	Transcription factors	K09229	ZNF263:O14978	ZNF263	:	O14978
Q96FA2	KO	Genetic Information Processing	Transcription	Transcription factors	Transcription factors	K09229	ZKSCAN1:Q96FA2	ZKSCAN1	:	Q96FA2
P17029	KO	Genetic Information Processing	Transcription	Transcription factors	Transcription factors	K09229	ZKSCAN1:P17029	ZKSCAN1	:	P17029
O60304	KO	Genetic Information Processing	Transcription	Transcription factors	Transcription factors	K09229	ZNF500:O60304	ZNF500	:	O60304
Q9NZV7	KO	Genetic Information Processing	Transcription	Transcription factors	Transcription factors	K09229	ZIM2:Q9NZV7	ZIM2	:	Q9NZV7
P17022	KO	Genetic Information Processing	Transcription	Transcription factors	Transcription factors	K09229	ZNF18:P17022	ZNF18	:	P17022
Q96IT1	KO	Genetic Information Processing	Transcription	Transcription factors	Transcription factors	K09229	ZNF496:Q96IT1	ZNF496	:	Q96IT1
Q9BRR0	KO	Genetic Information Processing	Transcription	Transcription factors	Transcription factors	K09229	ZKSCAN3:Q9BRR0	ZKSCAN3	:	Q9BRR0
B3KVC0	KO	Genetic Information Processing	Transcription	Transcription factors	Transcription factors	K09229	ZKSCAN3:B3KVC0	ZKSCAN3	:	B3KVC0
Q9UL58	KO	Genetic Information Processing	Transcription	Transcription factors	Transcription factors	K09229	ZNF215:Q9UL58	ZNF215	:	Q9UL58
O14771	KO	Genetic Information Processing	Transcription	Transcription factors	Transcription factors	K09229	ZNF213:O14771	ZNF213	:	O14771
Q9P0L1	KO	Genetic Information Processing	Transcription	Transcription factors	Transcription factors	K09229	ZKSCAN7:Q9P0L1	ZKSCAN7	:	Q9P0L1
Q6NSZ9	KO	Genetic Information Processing	Transcription	Transcription factors	Transcription factors	K09229	ZSCAN25:Q6NSZ9	ZSCAN25	:	Q6NSZ9
Q969J2	KO	Genetic Information Processing	Transcription	Transcription factors	Transcription factors	K09229	ZKSCAN4:Q969J2	ZKSCAN4	:	Q969J2
Q9HBT7	KO	Genetic Information Processing	Transcription	Transcription factors	Transcription factors	K09229	ZNF287:Q9HBT7	ZNF287	:	Q9HBT7
Q6PEZ3	KO	Genetic Information Processing	Transcription	Transcription factors	Transcription factors	K09229	ZNF287:Q6PEZ3	ZNF287	:	Q6PEZ3
Q63HK3	KO	Genetic Information Processing	Transcription	Transcription factors	Transcription factors	K09229	ZKSCAN2:Q63HK3	ZKSCAN2	:	Q63HK3
Q9Y2L8	KO	Genetic Information Processing	Transcription	Transcription factors	Transcription factors	K09229	ZKSCAN5:Q9Y2L8	ZKSCAN5	:	Q9Y2L8
B3KNK8	KO	Genetic Information Processing	Transcription	Transcription factors	Transcription factors	K09229	ZKSCAN5:B3KNK8	ZKSCAN5	:	B3KNK8
P59923	KO	Genetic Information Processing	Transcription	Transcription factors	Transcription factors	K09229	ZNF445:P59923	ZNF445	:	P59923
Q96N20	KO	Genetic Information Processing	Transcription	Transcription factors	Transcription factors	K09229	ZNF75A:Q96N20	ZNF75A	:	Q96N20
Q68CU0	KO	Genetic Information Processing	Transcription	Transcription factors	Transcription factors	K09229	ZNF75A:Q68CU0	ZNF75A	:	Q68CU0
B3KRI7	KO	Genetic Information Processing	Transcription	Transcription factors	Transcription factors	K09229	ZNF75D:B3KRI7	ZNF75D	:	B3KRI7
A6NK62	KO	Genetic Information Processing	Transcription	Transcription factors	Transcription factors	K09229	ZNF75D:A6NK62	ZNF75D	:	A6NK62
P51815	KO	Genetic Information Processing	Transcription	Transcription factors	Transcription factors	K09229	ZNF75D:P51815	ZNF75D	:	P51815
Q3MJ62	KO	Genetic Information Processing	Transcription	Transcription factors	Transcription factors	K09230	ZSCAN23:Q3MJ62	ZSCAN23	:	Q3MJ62
Q9BUG6	KO	Genetic Information Processing	Transcription	Transcription factors	Transcription factors	K09230	ZSCAN5A:Q9BUG6	ZSCAN5A	:	Q9BUG6
Q8N0Y2	KO	Genetic Information Processing	Transcription	Transcription factors	Transcription factors	K09230	ZNF444:Q8N0Y2	ZNF444	:	Q8N0Y2
P17040	KO	Genetic Information Processing	Transcription	Transcription factors	Transcription factors	K09230	ZSCAN20:P17040	ZSCAN20	:	P17040
Q6P9G9	KO	Genetic Information Processing	Transcription	Transcription factors	Transcription factors	K09230	ZNF449:Q6P9G9	ZNF449	:	Q6P9G9
Q7Z3P1	KO	Genetic Information Processing	Transcription	Transcription factors	Transcription factors	K09230	ZNF449:Q7Z3P1	ZNF449	:	Q7Z3P1
Q53Z40	KO	Genetic Information Processing	Transcription	Transcription factors	Transcription factors	K09230	ZNF165:Q53Z40	ZNF165	:	Q53Z40
P49910	KO	Genetic Information Processing	Transcription	Transcription factors	Transcription factors	K09230	ZNF165:P49910	ZNF165	:	P49910
E7EVQ2	KO	Genetic Information Processing	Transcription	Transcription factors	Transcription factors	K09230	ZSCAN9:E7EVQ2	ZSCAN9	:	E7EVQ2
O15535	KO	Genetic Information Processing	Transcription	Transcription factors	Transcription factors	K09230	ZSCAN9:O15535	ZSCAN9	:	O15535
B4E1W6	KO	Genetic Information Processing	Transcription	Transcription factors	Transcription factors	K09230	ZSCAN9:B4E1W6	ZSCAN9	:	B4E1W6
Q8NAM6	KO	Genetic Information Processing	Transcription	Transcription factors	Transcription factors	K09230	ZSCAN4:Q8NAM6	ZSCAN4	:	Q8NAM6
Q9Y5A6	KO	Genetic Information Processing	Transcription	Transcription factors	Transcription factors	K09230	ZSCAN21:Q9Y5A6	ZSCAN21	:	Q9Y5A6
P10073	KO	Genetic Information Processing	Transcription	Transcription factors	Transcription factors	K09230	ZSCAN22:P10073	ZSCAN22	:	P10073
Q96SZ4	KO	Genetic Information Processing	Transcription	Transcription factors	Transcription factors	K09230	ZSCAN10:Q96SZ4	ZSCAN10	:	Q96SZ4
Q8NBB4	KO	Genetic Information Processing	Transcription	Transcription factors	Transcription factors	K09230	ZSCAN1:Q8NBB4	ZSCAN1	:	Q8NBB4
Q8NF99	KO	Genetic Information Processing	Transcription	Transcription factors	Transcription factors	K09230	ZNF397:Q8NF99	ZNF397	:	Q8NF99
Q9UNY5	KO	Genetic Information Processing	Transcription	Transcription factors	Transcription factors	K09230	ZNF232:Q9UNY5	ZNF232	:	Q9UNY5
E9PBI0	KO	Genetic Information Processing	Transcription	Transcription factors	Transcription factors	K09230	ZSCAN18:E9PBI0	ZSCAN18	:	E9PBI0
B4DG23	KO	Genetic Information Processing	Transcription	Transcription factors	Transcription factors	K09230	ZSCAN18:B4DG23	ZSCAN18	:	B4DG23
Q8TBC5	KO	Genetic Information Processing	Transcription	Transcription factors	Transcription factors	K09230	ZSCAN18:Q8TBC5	ZSCAN18	:	Q8TBC5
B3KTR1	KO	Genetic Information Processing	Transcription	Transcription factors	Transcription factors	K09230	ZSCAN26:B3KTR1	ZSCAN26	:	B3KTR1
Q16670	KO	Genetic Information Processing	Transcription	Transcription factors	Transcription factors	K09230	ZSCAN26:Q16670	ZSCAN26	:	Q16670
A6NJL1	KO	Genetic Information Processing	Transcription	Transcription factors	Transcription factors	K09230	ZSCAN5B:A6NJL1	ZSCAN5B	:	A6NJL1
Q96AG1	KO	Genetic Information Processing	Transcription	Transcription factors	Transcription factors	K09230	ZSCAN29:Q96AG1	ZSCAN29	:	Q96AG1
Q05BJ4	KO	Genetic Information Processing	Transcription	Transcription factors	Transcription factors	K09230	ZSCAN29:Q05BJ4	ZSCAN29	:	Q05BJ4
Q8IWY8	KO	Genetic Information Processing	Transcription	Transcription factors	Transcription factors	K09230	ZSCAN29:Q8IWY8	ZSCAN29	:	Q8IWY8
Q86W11	KO	Genetic Information Processing	Transcription	Transcription factors	Transcription factors	K09230	ZSCAN30:Q86W11	ZSCAN30	:	Q86W11
P17028	KO	Genetic Information Processing	Transcription	Transcription factors	Transcription factors	K09230	ZNF24:P17028	ZNF24	:	P17028
Q96N95	KO	Genetic Information Processing	Transcription	Transcription factors	Transcription factors	K09230	ZNF396:Q96N95	ZNF396	:	Q96N95
Q9H4T2	KO	Genetic Information Processing	Transcription	Transcription factors	Transcription factors	K09230	ZSCAN16:Q9H4T2	ZSCAN16	:	Q9H4T2
Q8N680	KO	Genetic Information Processing	Transcription	Transcription factors	Transcription factors	K10489	ZBTB2:Q8N680	ZBTB2	:	Q8N680
O15062	KO	Genetic Information Processing	Transcription	Transcription factors	Transcription factors	K10492	ZBTB5:O15062	ZBTB5	:	O15062
Q5T942	KO	Genetic Information Processing	Transcription	Transcription factors	Transcription factors	K10492	ZBTB5:Q5T942	ZBTB5	:	Q5T942
O95365	KO	Genetic Information Processing	Transcription	Transcription factors	Transcription factors	K10494	ZBTB7A:O95365	ZBTB7A	:	O95365
Q8TB76	KO	Genetic Information Processing	Transcription	Transcription factors	Transcription factors	K10494	ZBTB7A:Q8TB76	ZBTB7A	:	Q8TB76
O15156	KO	Genetic Information Processing	Transcription	Transcription factors	Transcription factors	K10494	ZBTB7B:O15156	ZBTB7B	:	O15156
B2RG49	KO	Genetic Information Processing	Transcription	Transcription factors	Transcription factors	K10494	ZBTB7C:B2RG49	ZBTB7C	:	B2RG49
A1YPR0	KO	Genetic Information Processing	Transcription	Transcription factors	Transcription factors	K10494	ZBTB7C:A1YPR0	ZBTB7C	:	A1YPR0
E9PQQ9	KO	Genetic Information Processing	Transcription	Transcription factors	Transcription factors	K16797	GLI1:E9PQQ9	GLI1	:	E9PQQ9
B4DNF7	KO	Genetic Information Processing	Transcription	Transcription factors	Transcription factors	K16797	GLI1:B4DNF7	GLI1	:	B4DNF7
P08151	KO	Genetic Information Processing	Transcription	Transcription factors	Transcription factors	K16797	GLI1:P08151	GLI1	:	P08151
F5H6H8	KO	Genetic Information Processing	Transcription	Transcription factors	Transcription factors	K16797	GLI1:F5H6H8	GLI1	:	F5H6H8
P10070	KO	Genetic Information Processing	Transcription	Transcription factors	Transcription factors	K16798	GLI2:P10070	GLI2	:	P10070
Q1PSW9	KO	Genetic Information Processing	Transcription	Transcription factors	Transcription factors	K16798	GLI2:Q1PSW9	GLI2	:	Q1PSW9
Q59FV5	KO	Genetic Information Processing	Transcription	Transcription factors	Transcription factors	K16798	GLI2:Q59FV5	GLI2	:	Q59FV5
P10071	KO	Genetic Information Processing	Transcription	Transcription factors	Transcription factors	K06230	GLI3:P10071	GLI3	:	P10071
Q8NEA6	KO	Genetic Information Processing	Transcription	Transcription factors	Transcription factors	K09232	GLIS3:Q8NEA6	GLIS3	:	Q8NEA6
Q1PHJ8	KO	Genetic Information Processing	Transcription	Transcription factors	Transcription factors	K09232	GLIS3:Q1PHJ8	GLIS3	:	Q1PHJ8
Q8NBF1	KO	Genetic Information Processing	Transcription	Transcription factors	Transcription factors	K09232	GLIS1:Q8NBF1	GLIS1	:	Q8NBF1
Q9BZE0	KO	Genetic Information Processing	Transcription	Transcription factors	Transcription factors	K09233	GLIS2:Q9BZE0	GLIS2	:	Q9BZE0
P19544	KO	Genetic Information Processing	Transcription	Transcription factors	Transcription factors	K09234	WT1:P19544	WT1	:	P19544
E9PMK7	KO	Genetic Information Processing	Transcription	Transcription factors	Transcription factors	K09234	WT1:E9PMK7	WT1	:	E9PMK7
E9PP08	KO	Genetic Information Processing	Transcription	Transcription factors	Transcription factors	K09234	WT1:E9PP08	WT1	:	E9PP08
Q6PI38	KO	Genetic Information Processing	Transcription	Transcription factors	Transcription factors	K09234	WT1:Q6PI38	WT1	:	Q6PI38
B3KSA5	KO	Genetic Information Processing	Transcription	Transcription factors	Transcription factors	K09234	WT1:B3KSA5	WT1	:	B3KSA5
Q9NRE2	KO	Genetic Information Processing	Transcription	Transcription factors	Transcription factors	K09236	TSHZ2:Q9NRE2	TSHZ2	:	Q9NRE2
B7Z7W1	KO	Genetic Information Processing	Transcription	Transcription factors	Transcription factors	K09236	TSHZ2:B7Z7W1	TSHZ2	:	B7Z7W1
Q63HK5	KO	Genetic Information Processing	Transcription	Transcription factors	Transcription factors	K09236	TSHZ3:Q63HK5	TSHZ3	:	Q63HK5
Q6ZSZ6	KO	Genetic Information Processing	Transcription	Transcription factors	Transcription factors	K09236	TSHZ1:Q6ZSZ6	TSHZ1	:	Q6ZSZ6
Q5T1R4	KO	Genetic Information Processing	Transcription	Transcription factors	Transcription factors	K09239	HIVEP3:Q5T1R4	HIVEP3	:	Q5T1R4
P31629	KO	Genetic Information Processing	Transcription	Transcription factors	Transcription factors	K09239	HIVEP2:P31629	HIVEP2	:	P31629
P15822	KO	Genetic Information Processing	Transcription	Transcription factors	Transcription factors	K09239	HIVEP1:P15822	HIVEP1	:	P15822
O43189	KO	Genetic Information Processing	Transcription	Transcription factors	Transcription factors	K11467	PHF1:O43189	PHF1	:	O43189
B4DZ69	KO	Genetic Information Processing	Transcription	Transcription factors	Transcription factors	K11485	MTF2:B4DZ69	MTF2	:	B4DZ69
Q9Y483	KO	Genetic Information Processing	Transcription	Transcription factors	Transcription factors	K11485	MTF2:Q9Y483	MTF2	:	Q9Y483
Q7Z534	KO	Genetic Information Processing	Transcription	Transcription factors	Transcription factors	K11485	MTF2:Q7Z534	MTF2	:	Q7Z534
B4DZG1	KO	Genetic Information Processing	Transcription	Transcription factors	Transcription factors	K11485	MTF2:B4DZG1	MTF2	:	B4DZG1
Q96G26	KO	Genetic Information Processing	Transcription	Transcription factors	Transcription factors	K11485	MTF2:Q96G26	MTF2	:	Q96G26
Q5T6S3	KO	Genetic Information Processing	Transcription	Transcription factors	Transcription factors	K11486	PHF19:Q5T6S3	PHF19	:	Q5T6S3
B3KV88	KO	Genetic Information Processing	Transcription	Transcription factors	Transcription factors	K11486	PHF19:B3KV88	PHF19	:	B3KV88
Q12986	KO	Genetic Information Processing	Transcription	Transcription factors	Transcription factors	K12236	NFX1:Q12986	NFX1	:	Q12986
A0JLR2	KO	Genetic Information Processing	Transcription	Transcription factors	Transcription factors	K12236	NFX1:A0JLR2	NFX1	:	A0JLR2
A8K7V4	KO	Genetic Information Processing	Transcription	Transcription factors	Transcription factors	K09250	CNBP:A8K7V4	CNBP	:	A8K7V4
P62633	KO	Genetic Information Processing	Transcription	Transcription factors	Transcription factors	K09250	CNBP:P62633	CNBP	:	P62633
Q5U0E9	KO	Genetic Information Processing	Transcription	Transcription factors	Transcription factors	K09250	CNBP:Q5U0E9	CNBP	:	Q5U0E9
Q4JGY1	KO	Genetic Information Processing	Transcription	Transcription factors	Transcription factors	K09250	CNBP:Q4JGY1	CNBP	:	Q4JGY1
Q4JGY0	KO	Genetic Information Processing	Transcription	Transcription factors	Transcription factors	K09250	CNBP:Q4JGY0	CNBP	:	Q4JGY0
E9PDR7	KO	Genetic Information Processing	Transcription	Transcription factors	Transcription factors	K09250	CNBP:E9PDR7	CNBP	:	E9PDR7
P31274	KO	Genetic Information Processing	Transcription	Transcription factors	Transcription factors	K09294	HOXC9:P31274	HOXC9	:	P31274
Q8N561	KO	Genetic Information Processing	Transcription	Transcription factors	Transcription factors	K09294	HOXC9:Q8N561	HOXC9	:	Q8N561
P31269	KO	Genetic Information Processing	Transcription	Transcription factors	Transcription factors	K09294	HOXA9:P31269	HOXA9	:	P31269
P28356	KO	Genetic Information Processing	Transcription	Transcription factors	Transcription factors	K09294	HOXD9:P28356	HOXD9	:	P28356
P17482	KO	Genetic Information Processing	Transcription	Transcription factors	Transcription factors	K09294	HOXB9:P17482	HOXB9	:	P17482
B3KPJ1	KO	Genetic Information Processing	Transcription	Transcription factors	Transcription factors	K09294	HOXB9:B3KPJ1	HOXB9	:	B3KPJ1
P31260	KO	Genetic Information Processing	Transcription	Transcription factors	Transcription factors	K17443	HOXA10:P31260	HOXA10	:	P31260
Q9NYD6	KO	Genetic Information Processing	Transcription	Transcription factors	Transcription factors	K17444	HOXC10:Q9NYD6	HOXC10	:	Q9NYD6
Q53XI4	KO	Genetic Information Processing	Transcription	Transcription factors	Transcription factors	K17444	HOXC10:Q53XI4	HOXC10	:	Q53XI4
P28358	KO	Genetic Information Processing	Transcription	Transcription factors	Transcription factors	K09295	HOXD10:P28358	HOXD10	:	P28358
O43248	KO	Genetic Information Processing	Transcription	Transcription factors	Transcription factors	K09296	HOXC11:O43248	HOXC11	:	O43248
P31270	KO	Genetic Information Processing	Transcription	Transcription factors	Transcription factors	K09296	HOXA11:P31270	HOXA11	:	P31270
P31277	KO	Genetic Information Processing	Transcription	Transcription factors	Transcription factors	K09296	HOXD11:P31277	HOXD11	:	P31277
P35452	KO	Genetic Information Processing	Transcription	Transcription factors	Transcription factors	K09297	HOXD12:P35452	HOXD12	:	P35452
P31275	KO	Genetic Information Processing	Transcription	Transcription factors	Transcription factors	K09297	HOXC12:P31275	HOXC12	:	P31275
P31276	KO	Genetic Information Processing	Transcription	Transcription factors	Transcription factors	K09298	HOXC13:P31276	HOXC13	:	P31276
P31271	KO	Genetic Information Processing	Transcription	Transcription factors	Transcription factors	K09298	HOXA13:P31271	HOXA13	:	P31271
Q6DI00	KO	Genetic Information Processing	Transcription	Transcription factors	Transcription factors	K09298	HOXA13:Q6DI00	HOXA13	:	Q6DI00
P35453	KO	Genetic Information Processing	Transcription	Transcription factors	Transcription factors	K09298	HOXD13:P35453	HOXD13	:	P35453
P49639	KO	Genetic Information Processing	Transcription	Transcription factors	Transcription factors	K09301	HOXA1:P49639	HOXA1	:	P49639
P14653	KO	Genetic Information Processing	Transcription	Transcription factors	Transcription factors	K09301	HOXB1:P14653	HOXB1	:	P14653
Q9GZZ0	KO	Genetic Information Processing	Transcription	Transcription factors	Transcription factors	K09301	HOXD1:Q9GZZ0	HOXD1	:	Q9GZZ0
P14652	KO	Genetic Information Processing	Transcription	Transcription factors	Transcription factors	K09302	HOXB2:P14652	HOXB2	:	P14652
O43364	KO	Genetic Information Processing	Transcription	Transcription factors	Transcription factors	K09302	HOXA2:O43364	HOXA2	:	O43364
B3KNJ7	KO	Genetic Information Processing	Transcription	Transcription factors	Transcription factors	K09303	HOXB3:B3KNJ7	HOXB3	:	B3KNJ7
P14651	KO	Genetic Information Processing	Transcription	Transcription factors	Transcription factors	K09303	HOXB3:P14651	HOXB3	:	P14651
O43365	KO	Genetic Information Processing	Transcription	Transcription factors	Transcription factors	K09303	HOXA3:O43365	HOXA3	:	O43365
A4D182	KO	Genetic Information Processing	Transcription	Transcription factors	Transcription factors	K09303	HOXA3:A4D182	HOXA3	:	A4D182
B3KPN8	KO	Genetic Information Processing	Transcription	Transcription factors	Transcription factors	K09303	HOXA3:B3KPN8	HOXA3	:	B3KPN8
P31249	KO	Genetic Information Processing	Transcription	Transcription factors	Transcription factors	K09303	HOXD3:P31249	HOXD3	:	P31249
Q00056	KO	Genetic Information Processing	Transcription	Transcription factors	Transcription factors	K09304	HOXA4:Q00056	HOXA4	:	Q00056
P17483	KO	Genetic Information Processing	Transcription	Transcription factors	Transcription factors	K09304	HOXB4:P17483	HOXB4	:	P17483
Q86TF7	KO	Genetic Information Processing	Transcription	Transcription factors	Transcription factors	K09304	HOXC4:Q86TF7	HOXC4	:	Q86TF7
P09017	KO	Genetic Information Processing	Transcription	Transcription factors	Transcription factors	K09304	HOXC4:P09017	HOXC4	:	P09017
P09016	KO	Genetic Information Processing	Transcription	Transcription factors	Transcription factors	K09304	HOXD4:P09016	HOXD4	:	P09016
P20719	KO	Genetic Information Processing	Transcription	Transcription factors	Transcription factors	K09305	HOXA5:P20719	HOXA5	:	P20719
P09067	KO	Genetic Information Processing	Transcription	Transcription factors	Transcription factors	K09305	HOXB5:P09067	HOXB5	:	P09067
Q00444	KO	Genetic Information Processing	Transcription	Transcription factors	Transcription factors	K09305	HOXC5:Q00444	HOXC5	:	Q00444
P31267	KO	Genetic Information Processing	Transcription	Transcription factors	Transcription factors	K09306	HOXA6:P31267	HOXA6	:	P31267
P09630	KO	Genetic Information Processing	Transcription	Transcription factors	Transcription factors	K09306	HOXC6:P09630	HOXC6	:	P09630
P17509	KO	Genetic Information Processing	Transcription	Transcription factors	Transcription factors	K09306	HOXB6:P17509	HOXB6	:	P17509
P31268	KO	Genetic Information Processing	Transcription	Transcription factors	Transcription factors	K09307	HOXA7:P31268	HOXA7	:	P31268
P09629	KO	Genetic Information Processing	Transcription	Transcription factors	Transcription factors	K09307	HOXB7:P09629	HOXB7	:	P09629
P17481	KO	Genetic Information Processing	Transcription	Transcription factors	Transcription factors	K09308	HOXB8:P17481	HOXB8	:	P17481
Q8N8T3	KO	Genetic Information Processing	Transcription	Transcription factors	Transcription factors	K09308	HOXB8:Q8N8T3	HOXB8	:	Q8N8T3
P31273	KO	Genetic Information Processing	Transcription	Transcription factors	Transcription factors	K09308	HOXC8:P31273	HOXC8	:	P31273
Q8IXZ1	KO	Genetic Information Processing	Transcription	Transcription factors	Transcription factors	K09308	HOXD8:Q8IXZ1	HOXD8	:	Q8IXZ1
P13378	KO	Genetic Information Processing	Transcription	Transcription factors	Transcription factors	K09308	HOXD8:P13378	HOXD8	:	P13378
F8WBG7	KO	Genetic Information Processing	Transcription	Transcription factors	Transcription factors	K09308	HOXD8:F8WBG7	HOXD8	:	F8WBG7
Q9UD57	KO	Genetic Information Processing	Transcription	Transcription factors	Transcription factors	K09309	NKX1-2:Q9UD57	NKX1-2	:	Q9UD57
B2LYG3	KO	Genetic Information Processing	Transcription	Transcription factors	Transcription factors	K09310	GSX2:B2LYG3	GSX2	:	B2LYG3
Q9BZM3	KO	Genetic Information Processing	Transcription	Transcription factors	Transcription factors	K09310	GSX2:Q9BZM3	GSX2	:	Q9BZM3
Q9H4S2	KO	Genetic Information Processing	Transcription	Transcription factors	Transcription factors	K09310	GSX1:Q9H4S2	GSX1	:	Q9H4S2
P52945	KO	Genetic Information Processing	Transcription	Transcription factors	Transcription factors	K07594	PDX1:P52945	PDX1	:	P52945
Q99626	KO	Genetic Information Processing	Transcription	Transcription factors	Transcription factors	K09312	CDX2:Q99626	CDX2	:	Q99626
P47902	KO	Genetic Information Processing	Transcription	Transcription factors	Transcription factors	K09312	CDX1:P47902	CDX1	:	P47902
O14627	KO	Genetic Information Processing	Transcription	Transcription factors	Transcription factors	K09312	CDX4:O14627	CDX4	:	O14627
O14529	KO	Genetic Information Processing	Transcription	Transcription factors	Transcription factors	K09313	CUX2:O14529	CUX2	:	O14529
Q3LIA3	KO	Genetic Information Processing	Transcription	Transcription factors	Transcription factors	K09313	CUX1:Q3LIA3	CUX1	:	Q3LIA3
B3KWH8	KO	Genetic Information Processing	Transcription	Transcription factors	Transcription factors	K09313	CUX1:B3KWH8	CUX1	:	B3KWH8
B3KV79	KO	Genetic Information Processing	Transcription	Transcription factors	Transcription factors	K09313	CUX1:B3KV79	CUX1	:	B3KV79
B4DZZ2	KO	Genetic Information Processing	Transcription	Transcription factors	Transcription factors	K09313	CUX1:B4DZZ2	CUX1	:	B4DZZ2
Q13948	KO	Genetic Information Processing	Transcription	Transcription factors	Transcription factors	K09313	CUX1:Q13948	CUX1	:	Q13948
P39880	KO	Genetic Information Processing	Transcription	Transcription factors	Transcription factors	K09313	CUX1:P39880	CUX1	:	P39880
P56179	KO	Genetic Information Processing	Transcription	Transcription factors	Transcription factors	K09314	DLX6:P56179	DLX6	:	P56179
P56177	KO	Genetic Information Processing	Transcription	Transcription factors	Transcription factors	K09314	DLX1:P56177	DLX1	:	P56177
Q7Z724	KO	Genetic Information Processing	Transcription	Transcription factors	Transcription factors	K09314	DLX1:Q7Z724	DLX1	:	Q7Z724
Q92988	KO	Genetic Information Processing	Transcription	Transcription factors	Transcription factors	K09314	DLX4:Q92988	DLX4	:	Q92988
Q53QU7	KO	Genetic Information Processing	Transcription	Transcription factors	Transcription factors	K18488	DLX2:Q53QU7	DLX2	:	Q53QU7
Q07687	KO	Genetic Information Processing	Transcription	Transcription factors	Transcription factors	K18488	DLX2:Q07687	DLX2	:	Q07687
O60479	KO	Genetic Information Processing	Transcription	Transcription factors	Transcription factors	K09315	DLX3:O60479	DLX3	:	O60479
Q53Y73	KO	Genetic Information Processing	Transcription	Transcription factors	Transcription factors	K18489	DLX5:Q53Y73	DLX5	:	Q53Y73
P56178	KO	Genetic Information Processing	Transcription	Transcription factors	Transcription factors	K18489	DLX5:P56178	DLX5	:	P56178
Q04743	KO	Genetic Information Processing	Transcription	Transcription factors	Transcription factors	K09317	EMX2:Q04743	EMX2	:	Q04743
Q04741	KO	Genetic Information Processing	Transcription	Transcription factors	Transcription factors	K09317	EMX1:Q04741	EMX1	:	Q04741
Q5SQQ9	KO	Genetic Information Processing	Transcription	Transcription factors	Transcription factors	K09318	VAX1:Q5SQQ9	VAX1	:	Q5SQQ9
Q9UIW0	KO	Genetic Information Processing	Transcription	Transcription factors	Transcription factors	K09318	VAX2:Q9UIW0	VAX2	:	Q9UIW0
F1T0K5	KO	Genetic Information Processing	Transcription	Transcription factors	Transcription factors	K09318	VAX2:F1T0K5	VAX2	:	F1T0K5
Q05925	KO	Genetic Information Processing	Transcription	Transcription factors	Transcription factors	K09319	EN1:Q05925	EN1	:	Q05925
P19622	KO	Genetic Information Processing	Transcription	Transcription factors	Transcription factors	K09319	EN2:P19622	EN2	:	P19622
P49640	KO	Genetic Information Processing	Transcription	Transcription factors	Transcription factors	K09320	EVX1:P49640	EVX1	:	P49640
Q03828	KO	Genetic Information Processing	Transcription	Transcription factors	Transcription factors	K09320	EVX2:Q03828	EVX2	:	Q03828
P52951	KO	Genetic Information Processing	Transcription	Transcription factors	Transcription factors	K09321	GBX2:P52951	GBX2	:	P52951
Q14549	KO	Genetic Information Processing	Transcription	Transcription factors	Transcription factors	K09321	GBX1:Q14549	GBX1	:	Q14549
P50219	KO	Genetic Information Processing	Transcription	Transcription factors	Transcription factors	K08025	MNX1:P50219	MNX1	:	P50219
F5H401	KO	Genetic Information Processing	Transcription	Transcription factors	Transcription factors	K08025	MNX1:F5H401	MNX1	:	F5H401
P50221	KO	Genetic Information Processing	Transcription	Transcription factors	Transcription factors	K09322	MEOX1:P50221	MEOX1	:	P50221
A8MWF9	KO	Genetic Information Processing	Transcription	Transcription factors	Transcription factors	K09322	MEOX1:A8MWF9	MEOX1	:	A8MWF9
Q15069	KO	Genetic Information Processing	Transcription	Transcription factors	Transcription factors	K09322	MEOX1:Q15069	MEOX1	:	Q15069
P50222	KO	Genetic Information Processing	Transcription	Transcription factors	Transcription factors	K09322	MEOX2:P50222	MEOX2	:	P50222
Q96QS3	KO	Genetic Information Processing	Transcription	Transcription factors	Transcription factors	K09452	ARX:Q96QS3	ARX	:	Q96QS3
O95076	KO	Genetic Information Processing	Transcription	Transcription factors	Transcription factors	K09323	ALX3:O95076	ALX3	:	O95076
Q9H161	KO	Genetic Information Processing	Transcription	Transcription factors	Transcription factors	K09451	ALX4:Q9H161	ALX4	:	Q9H161
P56915	KO	Genetic Information Processing	Transcription	Transcription factors	Transcription factors	K09324	GSC:P56915	GSC	:	P56915
O15499	KO	Genetic Information Processing	Transcription	Transcription factors	Transcription factors	K09325	GSC2:O15499	GSC2	:	O15499
P32242	KO	Genetic Information Processing	Transcription	Transcription factors	Transcription factors	K09326	OTX1:P32242	OTX1	:	P32242
B3KTJ4	KO	Genetic Information Processing	Transcription	Transcription factors	Transcription factors	K09326	OTX1:B3KTJ4	OTX1	:	B3KTJ4
P32243	KO	Genetic Information Processing	Transcription	Transcription factors	Transcription factors	K18490	OTX2:P32243	OTX2	:	P32243
F1T0D1	KO	Genetic Information Processing	Transcription	Transcription factors	Transcription factors	K18490	OTX2:F1T0D1	OTX2	:	F1T0D1
O75360	KO	Genetic Information Processing	Transcription	Transcription factors	Transcription factors	K09327	PROP1:O75360	PROP1	:	O75360
A6NJT0	KO	Genetic Information Processing	Transcription	Transcription factors	Transcription factors	K09328	UNCX:A6NJT0	UNCX	:	A6NJT0
Q99811	KO	Genetic Information Processing	Transcription	Transcription factors	Transcription factors	K09329	PRRX2:Q99811	PRRX2	:	Q99811
P54821	KO	Genetic Information Processing	Transcription	Transcription factors	Transcription factors	K09329	PRRX1:P54821	PRRX1	:	P54821
Q99453	KO	Genetic Information Processing	Transcription	Transcription factors	Transcription factors	K09330	PHOX2B:Q99453	PHOX2B	:	Q99453
O14813	KO	Genetic Information Processing	Transcription	Transcription factors	Transcription factors	K09330	PHOX2A:O14813	PHOX2A	:	O14813
O15266	KO	Genetic Information Processing	Transcription	Transcription factors	Transcription factors	K09331	SHOX:O15266	SHOX	:	O15266
O60902	KO	Genetic Information Processing	Transcription	Transcription factors	Transcription factors	K09331	SHOX2:O60902	SHOX2	:	O60902
Q9Y2V3	KO	Genetic Information Processing	Transcription	Transcription factors	Transcription factors	K09332	RAX:Q9Y2V3	RAX	:	Q9Y2V3
Q96IS3	KO	Genetic Information Processing	Transcription	Transcription factors	Transcription factors	K09333	RAX2:Q96IS3	RAX2	:	Q96IS3
Q15699	KO	Genetic Information Processing	Transcription	Transcription factors	Transcription factors	K09334	ALX1:Q15699	ALX1	:	Q15699
Q9NZR4	KO	Genetic Information Processing	Transcription	Transcription factors	Transcription factors	K09335	VSX1:Q9NZR4	VSX1	:	Q9NZR4
P58304	KO	Genetic Information Processing	Transcription	Transcription factors	Transcription factors	K09336	VSX2:P58304	VSX2	:	P58304
O43186	KO	Genetic Information Processing	Transcription	Transcription factors	Transcription factors	K09337	CRX:O43186	CRX	:	O43186
Q14774	KO	Genetic Information Processing	Transcription	Transcription factors	Transcription factors	K09339	HLX:Q14774	HLX	:	Q14774
P31314	KO	Genetic Information Processing	Transcription	Transcription factors	Transcription factors	K09340	TLX1:P31314	TLX1	:	P31314
A1L4G3	KO	Genetic Information Processing	Transcription	Transcription factors	Transcription factors	K09340	TLX1:A1L4G3	TLX1	:	A1L4G3
O43763	KO	Genetic Information Processing	Transcription	Transcription factors	Transcription factors	K15606	TLX2:O43763	TLX2	:	O43763
O43711	KO	Genetic Information Processing	Transcription	Transcription factors	Transcription factors	K15607	TLX3:O43711	TLX3	:	O43711
P28360	KO	Genetic Information Processing	Transcription	Transcription factors	Transcription factors	K09341	MSX1:P28360	MSX1	:	P28360
P35548	KO	Genetic Information Processing	Transcription	Transcription factors	Transcription factors	K09341	MSX2:P35548	MSX2	:	P35548
P43699	KO	Genetic Information Processing	Transcription	Transcription factors	Transcription factors	K09342	NKX2-1:P43699	NKX2-1	:	P43699
O95096	KO	Genetic Information Processing	Transcription	Transcription factors	Transcription factors	K08029	NKX2-2:O95096	NKX2-2	:	O95096
Q8TAU0	KO	Genetic Information Processing	Transcription	Transcription factors	Transcription factors	K09343	NKX2-3:Q8TAU0	NKX2-3	:	Q8TAU0
Q9H2Z4	KO	Genetic Information Processing	Transcription	Transcription factors	Transcription factors	K09344	NKX2-4:Q9H2Z4	NKX2-4	:	Q9H2Z4
P52952	KO	Genetic Information Processing	Transcription	Transcription factors	Transcription factors	K09345	NKX2-5:P52952	NKX2-5	:	P52952
E9PBU6	KO	Genetic Information Processing	Transcription	Transcription factors	Transcription factors	K09345	NKX2-5:E9PBU6	NKX2-5	:	E9PBU6
B4DNB6	KO	Genetic Information Processing	Transcription	Transcription factors	Transcription factors	K09345	NKX2-5:B4DNB6	NKX2-5	:	B4DNB6
A6NCS4	KO	Genetic Information Processing	Transcription	Transcription factors	Transcription factors	K09346	NKX2-6:A6NCS4	NKX2-6	:	A6NCS4
O15522	KO	Genetic Information Processing	Transcription	Transcription factors	Transcription factors	K09347	NKX2-8:O15522	NKX2-8	:	O15522
Q99801	KO	Genetic Information Processing	Transcription	Transcription factors	Transcription factors	K09348	NKX3-1:Q99801	NKX3-1	:	Q99801
P78367	KO	Genetic Information Processing	Transcription	Transcription factors	Transcription factors	K09995	NKX3-2:P78367	NKX3-2	:	P78367
A6NHT5	KO	Genetic Information Processing	Transcription	Transcription factors	Transcription factors	K09349	HMX3:A6NHT5	HMX3	:	A6NHT5
A2RU54	KO	Genetic Information Processing	Transcription	Transcription factors	Transcription factors	K09349	HMX2:A2RU54	HMX2	:	A2RU54
Q9NP08	KO	Genetic Information Processing	Transcription	Transcription factors	Transcription factors	K09349	HMX1:Q9NP08	HMX1	:	Q9NP08
P78426	KO	Genetic Information Processing	Transcription	Transcription factors	Transcription factors	K08030	NKX6-1:P78426	NKX6-1	:	P78426
Q9C056	KO	Genetic Information Processing	Transcription	Transcription factors	Transcription factors	K09350	NKX6-2:Q9C056	NKX6-2	:	Q9C056
Q6XYB7	KO	Genetic Information Processing	Transcription	Transcription factors	Transcription factors	K09353	LBX2:Q6XYB7	LBX2	:	Q6XYB7
P52954	KO	Genetic Information Processing	Transcription	Transcription factors	Transcription factors	K09353	LBX1:P52954	LBX1	:	P52954
Q9UBX0	KO	Genetic Information Processing	Transcription	Transcription factors	Transcription factors	K09354	HESX1:Q9UBX0	HESX1	:	Q9UBX0
P40424	KO	Genetic Information Processing	Transcription	Transcription factors	Transcription factors	K09355	PBX1:P40424	PBX1	:	P40424
Q53YC7	KO	Genetic Information Processing	Transcription	Transcription factors	Transcription factors	K09355	PBX1:Q53YC7	PBX1	:	Q53YC7
A8K5V0	KO	Genetic Information Processing	Transcription	Transcription factors	Transcription factors	K09355	PBX1:A8K5V0	PBX1	:	A8K5V0
B4DSC1	KO	Genetic Information Processing	Transcription	Transcription factors	Transcription factors	K09355	PBX1:B4DSC1	PBX1	:	B4DSC1
F5H4U9	KO	Genetic Information Processing	Transcription	Transcription factors	Transcription factors	K09355	PBX1:F5H4U9	PBX1	:	F5H4U9
P40425	KO	Genetic Information Processing	Transcription	Transcription factors	Transcription factors	K15609	PBX2:P40425	PBX2	:	P40425
E9PB27	KO	Genetic Information Processing	Transcription	Transcription factors	Transcription factors	K15610	PBX3:E9PB27	PBX3	:	E9PB27
P40426	KO	Genetic Information Processing	Transcription	Transcription factors	Transcription factors	K15610	PBX3:P40426	PBX3	:	P40426
Q96AL5	KO	Genetic Information Processing	Transcription	Transcription factors	Transcription factors	K15610	PBX3:Q96AL5	PBX3	:	Q96AL5
Q9BYU1	KO	Genetic Information Processing	Transcription	Transcription factors	Transcription factors	K15611	PBX4:Q9BYU1	PBX4	:	Q9BYU1
P78337	KO	Genetic Information Processing	Transcription	Transcription factors	Transcription factors	K09356	PITX1:P78337	PITX1	:	P78337
Q99697	KO	Genetic Information Processing	Transcription	Transcription factors	Transcription factors	K04686	PITX2:Q99697	PITX2	:	Q99697
O75364	KO	Genetic Information Processing	Transcription	Transcription factors	Transcription factors	K09357	PITX3:O75364	PITX3	:	O75364
Q03014	KO	Genetic Information Processing	Transcription	Transcription factors	Transcription factors	K08024	HHEX:Q03014	HHEX	:	Q03014
B1AQ17	KO	Genetic Information Processing	Transcription	Transcription factors	Transcription factors	K08024	HHEX:B1AQ17	HHEX	:	B1AQ17
Q9NY43	KO	Genetic Information Processing	Transcription	Transcription factors	Transcription factors	K09360	BARHL2:Q9NY43	BARHL2	:	Q9NY43
Q9BZE3	KO	Genetic Information Processing	Transcription	Transcription factors	Transcription factors	K09360	BARHL1:Q9BZE3	BARHL1	:	Q9BZE3
Q5T6V2	KO	Genetic Information Processing	Transcription	Transcription factors	Transcription factors	K09360	BARHL1:Q5T6V2	BARHL1	:	Q5T6V2
Q9HBU1	KO	Genetic Information Processing	Transcription	Transcription factors	Transcription factors	K09361	BARX1:Q9HBU1	BARX1	:	Q9HBU1
Q9UMQ3	KO	Genetic Information Processing	Transcription	Transcription factors	Transcription factors	K09361	BARX2:Q9UMQ3	BARX2	:	Q9UMQ3
Q9H9S0	KO	Genetic Information Processing	Transcription	Transcription factors	Transcription factors	K10164	NANOG:Q9H9S0	NANOG	:	Q9H9S0
P28069	KO	Genetic Information Processing	Transcription	Transcription factors	Transcription factors	K09363	POU1F1:P28069	POU1F1	:	P28069
P09086	KO	Genetic Information Processing	Transcription	Transcription factors	Transcription factors	K09364	POU2F2:P09086	POU2F2	:	P09086
B4E029	KO	Genetic Information Processing	Transcription	Transcription factors	Transcription factors	K09364	POU2F1:B4E029	POU2F1	:	B4E029
P14859	KO	Genetic Information Processing	Transcription	Transcription factors	Transcription factors	K09364	POU2F1:P14859	POU2F1	:	P14859
Q9UKI9	KO	Genetic Information Processing	Transcription	Transcription factors	Transcription factors	K09364	POU2F3:Q9UKI9	POU2F3	:	Q9UKI9
F5GWW6	KO	Genetic Information Processing	Transcription	Transcription factors	Transcription factors	K09364	POU2F3:F5GWW6	POU2F3	:	F5GWW6
P49335	KO	Genetic Information Processing	Transcription	Transcription factors	Transcription factors	K09365	POU3F4:P49335	POU3F4	:	P49335
B2RC71	KO	Genetic Information Processing	Transcription	Transcription factors	Transcription factors	K09365	POU3F4:B2RC71	POU3F4	:	B2RC71
Q03052	KO	Genetic Information Processing	Transcription	Transcription factors	Transcription factors	K09365	POU3F1:Q03052	POU3F1	:	Q03052
P20264	KO	Genetic Information Processing	Transcription	Transcription factors	Transcription factors	K09365	POU3F3:P20264	POU3F3	:	P20264
P20265	KO	Genetic Information Processing	Transcription	Transcription factors	Transcription factors	K09365	POU3F2:P20265	POU3F2	:	P20265
B3KTH8	KO	Genetic Information Processing	Transcription	Transcription factors	Transcription factors	K09365	POU3F2:B3KTH8	POU3F2	:	B3KTH8
Q01851	KO	Genetic Information Processing	Transcription	Transcription factors	Transcription factors	K09366	POU4F1:Q01851	POU4F1	:	Q01851
Q12837	KO	Genetic Information Processing	Transcription	Transcription factors	Transcription factors	K09366	POU4F2:Q12837	POU4F2	:	Q12837
Q15319	KO	Genetic Information Processing	Transcription	Transcription factors	Transcription factors	K09366	POU4F3:Q15319	POU4F3	:	Q15319
Q01860	KO	Genetic Information Processing	Transcription	Transcription factors	Transcription factors	K09367	POU5F1:Q01860	POU5F1	:	Q01860
D2IYK3	KO	Genetic Information Processing	Transcription	Transcription factors	Transcription factors	K09367	POU5F1:D2IYK3	POU5F1	:	D2IYK3
P78424	KO	Genetic Information Processing	Transcription	Transcription factors	Transcription factors	K09368	POU6F2:P78424	POU6F2	:	P78424
Q14863	KO	Genetic Information Processing	Transcription	Transcription factors	Transcription factors	K09368	POU6F1:Q14863	POU6F1	:	Q14863
P61371	KO	Genetic Information Processing	Transcription	Transcription factors	Transcription factors	K09370	ISL1:P61371	ISL1	:	P61371
Q96A47	KO	Genetic Information Processing	Transcription	Transcription factors	Transcription factors	K18492	ISL2:Q96A47	ISL2	:	Q96A47
Q8TE12	KO	Genetic Information Processing	Transcription	Transcription factors	Transcription factors	K09371	LMX1A:Q8TE12	LMX1A	:	Q8TE12
F8W7W6	KO	Genetic Information Processing	Transcription	Transcription factors	Transcription factors	K09371	LMX1B:F8W7W6	LMX1B	:	F8W7W6
O60663	KO	Genetic Information Processing	Transcription	Transcription factors	Transcription factors	K09371	LMX1B:O60663	LMX1B	:	O60663
F8VYP0	KO	Genetic Information Processing	Transcription	Transcription factors	Transcription factors	K09371	LMX1B:F8VYP0	LMX1B	:	F8VYP0
B7ZLH2	KO	Genetic Information Processing	Transcription	Transcription factors	Transcription factors	K09371	LMX1B:B7ZLH2	LMX1B	:	B7ZLH2
Q6ISE0	KO	Genetic Information Processing	Transcription	Transcription factors	Transcription factors	K09371	LMX1B:Q6ISE0	LMX1B	:	Q6ISE0
P48742	KO	Genetic Information Processing	Transcription	Transcription factors	Transcription factors	K09372	LHX1:P48742	LHX1	:	P48742
Q58F18	KO	Genetic Information Processing	Transcription	Transcription factors	Transcription factors	K09372	LHX1:Q58F18	LHX1	:	Q58F18
Q9NQ69	KO	Genetic Information Processing	Transcription	Transcription factors	Transcription factors	K09373	LHX9:Q9NQ69	LHX9	:	Q9NQ69
P50458	KO	Genetic Information Processing	Transcription	Transcription factors	Transcription factors	K09373	LHX2:P50458	LHX2	:	P50458
B3KNJ5	KO	Genetic Information Processing	Transcription	Transcription factors	Transcription factors	K09373	LHX2:B3KNJ5	LHX2	:	B3KNJ5
F1T0D9	KO	Genetic Information Processing	Transcription	Transcription factors	Transcription factors	K09374	LHX3:F1T0D9	LHX3	:	F1T0D9
Q9UBR4	KO	Genetic Information Processing	Transcription	Transcription factors	Transcription factors	K09374	LHX3:Q9UBR4	LHX3	:	Q9UBR4
F1T0D5	KO	Genetic Information Processing	Transcription	Transcription factors	Transcription factors	K09374	LHX3:F1T0D5	LHX3	:	F1T0D5
Q969G2	KO	Genetic Information Processing	Transcription	Transcription factors	Transcription factors	K09374	LHX4:Q969G2	LHX4	:	Q969G2
Q9H2C1	KO	Genetic Information Processing	Transcription	Transcription factors	Transcription factors	K18493	LHX5:Q9H2C1	LHX5	:	Q9H2C1
Q68G74	KO	Genetic Information Processing	Transcription	Transcription factors	Transcription factors	K09375	LHX8:Q68G74	LHX8	:	Q68G74
B7Z4D0	KO	Genetic Information Processing	Transcription	Transcription factors	Transcription factors	K09375	LHX6:B7Z4D0	LHX6	:	B7Z4D0
Q9UPM6	KO	Genetic Information Processing	Transcription	Transcription factors	Transcription factors	K09375	LHX6:Q9UPM6	LHX6	:	Q9UPM6
A8K1B2	KO	Genetic Information Processing	Transcription	Transcription factors	Transcription factors	K09375	LHX6:A8K1B2	LHX6	:	A8K1B2
P21291	KO	Genetic Information Processing	Transcription	Transcription factors	Transcription factors	K09377	CSRP1:P21291	CSRP1	:	P21291
A8K268	KO	Genetic Information Processing	Transcription	Transcription factors	Transcription factors	K09377	CSRP1:A8K268	CSRP1	:	A8K268
Q5U0J2	KO	Genetic Information Processing	Transcription	Transcription factors	Transcription factors	K09377	CSRP1:Q5U0J2	CSRP1	:	Q5U0J2
B4DY28	KO	Genetic Information Processing	Transcription	Transcription factors	Transcription factors	K09377	CSRP1:B4DY28	CSRP1	:	B4DY28
Q16527	KO	Genetic Information Processing	Transcription	Transcription factors	Transcription factors	K09377	CSRP2:Q16527	CSRP2	:	Q16527
P50461	KO	Genetic Information Processing	Transcription	Transcription factors	Transcription factors	K09377	CSRP3:P50461	CSRP3	:	P50461
A2TDB8	KO	Genetic Information Processing	Transcription	Transcription factors	Transcription factors	K09377	CSRP3:A2TDB8	CSRP3	:	A2TDB8
Q15911	KO	Genetic Information Processing	Transcription	Transcription factors	Transcription factors	K09378	ZFHX3:Q15911	ZFHX3	:	Q15911
Q8N2Y6	KO	Genetic Information Processing	Transcription	Transcription factors	Transcription factors	K09378	ZFHX3:Q8N2Y6	ZFHX3	:	Q8N2Y6
Q9C0A1	KO	Genetic Information Processing	Transcription	Transcription factors	Transcription factors	K09379	ZFHX2:Q9C0A1	ZFHX2	:	Q9C0A1
B9EK48	KO	Genetic Information Processing	Transcription	Transcription factors	Transcription factors	K09379	ZFHX2:B9EK48	ZFHX2	:	B9EK48
B7ZM83	KO	Genetic Information Processing	Transcription	Transcription factors	Transcription factors	K09379	ZFHX2:B7ZM83	ZFHX2	:	B7ZM83
Q86UP3	KO	Genetic Information Processing	Transcription	Transcription factors	Transcription factors	K09380	ZFHX4:Q86UP3	ZFHX4	:	Q86UP3
Q494Z4	KO	Genetic Information Processing	Transcription	Transcription factors	Transcription factors	K09381	PAX3:Q494Z4	PAX3	:	Q494Z4
P23760	KO	Genetic Information Processing	Transcription	Transcription factors	Transcription factors	K09381	PAX3:P23760	PAX3	:	P23760
Q494Z3	KO	Genetic Information Processing	Transcription	Transcription factors	Transcription factors	K09381	PAX3:Q494Z3	PAX3	:	Q494Z3
P23759	KO	Genetic Information Processing	Transcription	Transcription factors	Transcription factors	K09381	PAX7:P23759	PAX7	:	P23759
Q2PJS5	KO	Genetic Information Processing	Transcription	Transcription factors	Transcription factors	K09381	PAX7:Q2PJS5	PAX7	:	Q2PJS5
E9PFV9	KO	Genetic Information Processing	Transcription	Transcription factors	Transcription factors	K09381	PAX7:E9PFV9	PAX7	:	E9PFV9
O43316	KO	Genetic Information Processing	Transcription	Transcription factors	Transcription factors	K08032	PAX4:O43316	PAX4	:	O43316
Q66SS1	KO	Genetic Information Processing	Transcription	Transcription factors	Transcription factors	K08031	PAX6:Q66SS1	PAX6	:	Q66SS1
P26367	KO	Genetic Information Processing	Transcription	Transcription factors	Transcription factors	K08031	PAX6:P26367	PAX6	:	P26367
F1T0F8	KO	Genetic Information Processing	Transcription	Transcription factors	Transcription factors	K08031	PAX6:F1T0F8	PAX6	:	F1T0F8
P15863	KO	Genetic Information Processing	Transcription	Transcription factors	Transcription factors	K09382	PAX1:P15863	PAX1	:	P15863
P55771	KO	Genetic Information Processing	Transcription	Transcription factors	Transcription factors	K09382	PAX9:P55771	PAX9	:	P55771
Q2L4T1	KO	Genetic Information Processing	Transcription	Transcription factors	Transcription factors	K09382	PAX9:Q2L4T1	PAX9	:	Q2L4T1
Q02962	KO	Genetic Information Processing	Transcription	Transcription factors	Transcription factors	K15608	PAX2:Q02962	PAX2	:	Q02962
Q02548	KO	Genetic Information Processing	Transcription	Transcription factors	Transcription factors	K09383	PAX5:Q02548	PAX5	:	Q02548
Q5SFM2	KO	Genetic Information Processing	Transcription	Transcription factors	Transcription factors	K09383	PAX5:Q5SFM2	PAX5	:	Q5SFM2
Q06710	KO	Genetic Information Processing	Transcription	Transcription factors	Transcription factors	K09293	PAX8:Q06710	PAX8	:	Q06710
B0ZTD4	KO	Genetic Information Processing	Transcription	Transcription factors	Transcription factors	K08035	FOXA2:B0ZTD4	FOXA2	:	B0ZTD4
Q9Y261	KO	Genetic Information Processing	Transcription	Transcription factors	Transcription factors	K08035	FOXA2:Q9Y261	FOXA2	:	Q9Y261
Q99958	KO	Genetic Information Processing	Transcription	Transcription factors	Transcription factors	K09396	FOXC2:Q99958	FOXC2	:	Q99958
Q12948	KO	Genetic Information Processing	Transcription	Transcription factors	Transcription factors	K09396	FOXC1:Q12948	FOXC1	:	Q12948
P55316	KO	Genetic Information Processing	Transcription	Transcription factors	Transcription factors	K09385	FOXG1:P55316	FOXG1	:	P55316
Q96NZ1	KO	Genetic Information Processing	Transcription	Transcription factors	Transcription factors	K09407	FOXN4:Q96NZ1	FOXN4	:	Q96NZ1
A6H901	KO	Genetic Information Processing	Transcription	Transcription factors	Transcription factors	K09407	FOXN4:A6H901	FOXN4	:	A6H901
O00409	KO	Genetic Information Processing	Transcription	Transcription factors	Transcription factors	K09407	FOXN3:O00409	FOXN3	:	O00409
O15353	KO	Genetic Information Processing	Transcription	Transcription factors	Transcription factors	K09407	FOXN1:O15353	FOXN1	:	O15353
P32314	KO	Genetic Information Processing	Transcription	Transcription factors	Transcription factors	K09407	FOXN2:P32314	FOXN2	:	P32314
P55317	KO	Genetic Information Processing	Transcription	Transcription factors	Transcription factors	K09387	FOXA1:P55317	FOXA1	:	P55317
P55318	KO	Genetic Information Processing	Transcription	Transcription factors	Transcription factors	K08038	FOXA3:P55318	FOXA3	:	P55318
Q92949	KO	Genetic Information Processing	Transcription	Transcription factors	Transcription factors	K09402	FOXJ1:Q92949	FOXJ1	:	Q92949
Q01094	KO	Genetic Information Processing	Transcription	Transcription factors	Transcription factors	K17454	E2F1:Q01094	E2F1	:	Q01094
Q9BSD8	KO	Genetic Information Processing	Transcription	Transcription factors	Transcription factors	K17454	E2F1:Q9BSD8	E2F1	:	Q9BSD8
Q14209	KO	Genetic Information Processing	Transcription	Transcription factors	Transcription factors	K09389	E2F2:Q14209	E2F2	:	Q14209
O00716	KO	Genetic Information Processing	Transcription	Transcription factors	Transcription factors	K06620	E2F3:O00716	E2F3	:	O00716
Q68DT0	KO	Genetic Information Processing	Transcription	Transcription factors	Transcription factors	K06620	E2F3:Q68DT0	E2F3	:	Q68DT0
O75461	KO	Genetic Information Processing	Transcription	Transcription factors	Transcription factors	K09390	E2F6:O75461	E2F6	:	O75461
Q96AV8	KO	Genetic Information Processing	Transcription	Transcription factors	Transcription factors	K09391	E2F7:Q96AV8	E2F7	:	Q96AV8
A0AVK6	KO	Genetic Information Processing	Transcription	Transcription factors	Transcription factors	K09391	E2F8:A0AVK6	E2F8	:	A0AVK6
Q14186	KO	Genetic Information Processing	Transcription	Transcription factors	Transcription factors	K04683	TFDP1:Q14186	TFDP1	:	Q14186
F8WAI2	KO	Genetic Information Processing	Transcription	Transcription factors	Transcription factors	K09392	TFDP2:F8WAI2	TFDP2	:	F8WAI2
Q14188	KO	Genetic Information Processing	Transcription	Transcription factors	Transcription factors	K09392	TFDP2:Q14188	TFDP2	:	Q14188
Q9UG28	KO	Genetic Information Processing	Transcription	Transcription factors	Transcription factors	K09392	TFDP2:Q9UG28	TFDP2	:	Q9UG28
B7Z8C8	KO	Genetic Information Processing	Transcription	Transcription factors	Transcription factors	K09392	TFDP2:B7Z8C8	TFDP2	:	B7Z8C8
E9PFC3	KO	Genetic Information Processing	Transcription	Transcription factors	Transcription factors	K09392	TFDP2:E9PFC3	TFDP2	:	E9PFC3
B7Z8L5	KO	Genetic Information Processing	Transcription	Transcription factors	Transcription factors	K09392	TFDP2:B7Z8L5	TFDP2	:	B7Z8L5
Q5H9I0	KO	Genetic Information Processing	Transcription	Transcription factors	Transcription factors	K09393	TFDP3:Q5H9I0	TFDP3	:	Q5H9I0
Q99853	KO	Genetic Information Processing	Transcription	Transcription factors	Transcription factors	K09395	FOXB1:Q99853	FOXB1	:	Q99853
Q5VYV0	KO	Genetic Information Processing	Transcription	Transcription factors	Transcription factors	K09395	FOXB2:Q5VYV0	FOXB2	:	Q5VYV0
Q9UJU5	KO	Genetic Information Processing	Transcription	Transcription factors	Transcription factors	K09397	FOXD3:Q9UJU5	FOXD3	:	Q9UJU5
Q12950	KO	Genetic Information Processing	Transcription	Transcription factors	Transcription factors	K09397	FOXD4:Q12950	FOXD4	:	Q12950
Q16676	KO	Genetic Information Processing	Transcription	Transcription factors	Transcription factors	K09397	FOXD1:Q16676	FOXD1	:	Q16676
Q9NU39	KO	Genetic Information Processing	Transcription	Transcription factors	Transcription factors	K09397	FOXD4L1:Q9NU39	FOXD4L1	:	Q9NU39
B3KVK3	KO	Genetic Information Processing	Transcription	Transcription factors	Transcription factors	K09397	FOXD4L1:B3KVK3	FOXD4L1	:	B3KVK3
Q6VB84	KO	Genetic Information Processing	Transcription	Transcription factors	Transcription factors	K09397	FOXD4L3:Q6VB84	FOXD4L3	:	Q6VB84
O60548	KO	Genetic Information Processing	Transcription	Transcription factors	Transcription factors	K09397	FOXD2:O60548	FOXD2	:	O60548
Q3SYB3	KO	Genetic Information Processing	Transcription	Transcription factors	Transcription factors	K09397	FOXD4L6:Q3SYB3	FOXD4L6	:	Q3SYB3
Q6VB85	KO	Genetic Information Processing	Transcription	Transcription factors	Transcription factors	K09397	FOXD4L4:Q6VB85	FOXD4L4	:	Q6VB85
Q8WXT5	KO	Genetic Information Processing	Transcription	Transcription factors	Transcription factors	K09397	FOXD4L4:Q8WXT5	FOXD4L4	:	Q8WXT5
O00358	KO	Genetic Information Processing	Transcription	Transcription factors	Transcription factors	K09398	FOXE1:O00358	FOXE1	:	O00358
Q13461	KO	Genetic Information Processing	Transcription	Transcription factors	Transcription factors	K09398	FOXE3:Q13461	FOXE3	:	Q13461
Q12947	KO	Genetic Information Processing	Transcription	Transcription factors	Transcription factors	K09399	FOXF2:Q12947	FOXF2	:	Q12947
Q12946	KO	Genetic Information Processing	Transcription	Transcription factors	Transcription factors	K09399	FOXF1:Q12946	FOXF1	:	Q12946
O75593	KO	Genetic Information Processing	Transcription	Transcription factors	Transcription factors	K09400	FOXH1:O75593	FOXH1	:	O75593
A8MTJ6	KO	Genetic Information Processing	Transcription	Transcription factors	Transcription factors	K09401	FOXI3:A8MTJ6	FOXI3	:	A8MTJ6
E0XEN6	KO	Genetic Information Processing	Transcription	Transcription factors	Transcription factors	K09401	FOXI1:E0XEN6	FOXI1	:	E0XEN6
Q12951	KO	Genetic Information Processing	Transcription	Transcription factors	Transcription factors	K09401	FOXI1:Q12951	FOXI1	:	Q12951
Q6ZQN5	KO	Genetic Information Processing	Transcription	Transcription factors	Transcription factors	K09401	FOXI2:Q6ZQN5	FOXI2	:	Q6ZQN5
Q9P0K8	KO	Genetic Information Processing	Transcription	Transcription factors	Transcription factors	K09403	FOXJ2:Q9P0K8	FOXJ2	:	Q9P0K8
Q9UPW0	KO	Genetic Information Processing	Transcription	Transcription factors	Transcription factors	K09403	FOXJ3:Q9UPW0	FOXJ3	:	Q9UPW0
Q01167	KO	Genetic Information Processing	Transcription	Transcription factors	Transcription factors	K09404	FOXK2:Q01167	FOXK2	:	Q01167
P85037	KO	Genetic Information Processing	Transcription	Transcription factors	Transcription factors	K09404	FOXK1:P85037	FOXK1	:	P85037
Q12952	KO	Genetic Information Processing	Transcription	Transcription factors	Transcription factors	K09405	FOXL1:Q12952	FOXL1	:	Q12952
Q498Y4	KO	Genetic Information Processing	Transcription	Transcription factors	Transcription factors	K09405	FOXL1:Q498Y4	FOXL1	:	Q498Y4
Q53ZD3	KO	Genetic Information Processing	Transcription	Transcription factors	Transcription factors	K09405	FOXL2:Q53ZD3	FOXL2	:	Q53ZD3
P58012	KO	Genetic Information Processing	Transcription	Transcription factors	Transcription factors	K09405	FOXL2:P58012	FOXL2	:	P58012
Q53Y49	KO	Genetic Information Processing	Transcription	Transcription factors	Transcription factors	K09406	FOXM1:Q53Y49	FOXM1	:	Q53Y49
Q08050	KO	Genetic Information Processing	Transcription	Transcription factors	Transcription factors	K09406	FOXM1:Q08050	FOXM1	:	Q08050
A8K591	KO	Genetic Information Processing	Transcription	Transcription factors	Transcription factors	K09406	FOXM1:A8K591	FOXM1	:	A8K591
O43524	KO	Genetic Information Processing	Transcription	Transcription factors	Transcription factors	K09408	FOXO3:O43524	FOXO3	:	O43524
P98177	KO	Genetic Information Processing	Transcription	Transcription factors	Transcription factors	K12358	FOXO4:P98177	FOXO4	:	P98177
Q7Z7F8	KO	Genetic Information Processing	Transcription	Transcription factors	Transcription factors	K09409	FOXP4:Q7Z7F8	FOXP4	:	Q7Z7F8
Q8IVH2	KO	Genetic Information Processing	Transcription	Transcription factors	Transcription factors	K09409	FOXP4:Q8IVH2	FOXP4	:	Q8IVH2
Q8IW55	KO	Genetic Information Processing	Transcription	Transcription factors	Transcription factors	K09409	FOXP4:Q8IW55	FOXP4	:	Q8IW55
O15409	KO	Genetic Information Processing	Transcription	Transcription factors	Transcription factors	K09409	FOXP2:O15409	FOXP2	:	O15409
Q8N6B5	KO	Genetic Information Processing	Transcription	Transcription factors	Transcription factors	K09409	FOXP2:Q8N6B5	FOXP2	:	Q8N6B5
B7ZLK5	KO	Genetic Information Processing	Transcription	Transcription factors	Transcription factors	K09409	FOXP2:B7ZLK5	FOXP2	:	B7ZLK5
Q8N6B6	KO	Genetic Information Processing	Transcription	Transcription factors	Transcription factors	K09409	FOXP2:Q8N6B6	FOXP2	:	Q8N6B6
B4DLD9	KO	Genetic Information Processing	Transcription	Transcription factors	Transcription factors	K09409	FOXP2:B4DLD9	FOXP2	:	B4DLD9
Q9BZS1	KO	Genetic Information Processing	Transcription	Transcription factors	Transcription factors	K10163	FOXP3:Q9BZS1	FOXP3	:	Q9BZS1
Q9C009	KO	Genetic Information Processing	Transcription	Transcription factors	Transcription factors	K09410	FOXQ1:Q9C009	FOXQ1	:	Q9C009
O43638	KO	Genetic Information Processing	Transcription	Transcription factors	Transcription factors	K09412	FOXS1:O43638	FOXS1	:	O43638
Q03933	KO	Genetic Information Processing	Transcription	Transcription factors	Transcription factors	K09415	HSF2:Q03933	HSF2	:	Q03933
Q9BS48	KO	Genetic Information Processing	Transcription	Transcription factors	Transcription factors	K09415	HSF2:Q9BS48	HSF2	:	Q9BS48
Q9ULV5	KO	Genetic Information Processing	Transcription	Transcription factors	Transcription factors	K09417	HSF4:Q9ULV5	HSF4	:	Q9ULV5
E9PRS2	KO	Genetic Information Processing	Transcription	Transcription factors	Transcription factors	K09420	MYB:E9PRS2	MYB	:	E9PRS2
E9PNL6	KO	Genetic Information Processing	Transcription	Transcription factors	Transcription factors	K09420	MYB:E9PNL6	MYB	:	E9PNL6
Q14025	KO	Genetic Information Processing	Transcription	Transcription factors	Transcription factors	K09420	MYB:Q14025	MYB	:	Q14025
P10242	KO	Genetic Information Processing	Transcription	Transcription factors	Transcription factors	K09420	MYB:P10242	MYB	:	P10242
Q708E9	KO	Genetic Information Processing	Transcription	Transcription factors	Transcription factors	K09420	MYB:Q708E9	MYB	:	Q708E9
E9PI07	KO	Genetic Information Processing	Transcription	Transcription factors	Transcription factors	K09420	MYB:E9PI07	MYB	:	E9PI07
E9PNA4	KO	Genetic Information Processing	Transcription	Transcription factors	Transcription factors	K09420	MYB:E9PNA4	MYB	:	E9PNA4
E9PLZ5	KO	Genetic Information Processing	Transcription	Transcription factors	Transcription factors	K09420	MYB:E9PLZ5	MYB	:	E9PLZ5
Q495F9	KO	Genetic Information Processing	Transcription	Transcription factors	Transcription factors	K09421	MYBL1:Q495F9	MYBL1	:	Q495F9
P10243	KO	Genetic Information Processing	Transcription	Transcription factors	Transcription factors	K09421	MYBL1:P10243	MYBL1	:	P10243
P10244	KO	Genetic Information Processing	Transcription	Transcription factors	Transcription factors	K09421	MYBL2:P10244	MYBL2	:	P10244
Q5SXM2	KO	Genetic Information Processing	Transcription	Transcription factors	Transcription factors	K09453	SNAPC4:Q5SXM2	SNAPC4	:	Q5SXM2
Q15723	KO	Genetic Information Processing	Transcription	Transcription factors	Transcription factors	K09428	ELF2:Q15723	ELF2	:	Q15723
E9PDQ9	KO	Genetic Information Processing	Transcription	Transcription factors	Transcription factors	K09428	ELF1:E9PDQ9	ELF1	:	E9PDQ9
P32519	KO	Genetic Information Processing	Transcription	Transcription factors	Transcription factors	K09428	ELF1:P32519	ELF1	:	P32519
Q6MZZ4	KO	Genetic Information Processing	Transcription	Transcription factors	Transcription factors	K09428	ELF1:Q6MZZ4	ELF1	:	Q6MZZ4
B4E2I5	KO	Genetic Information Processing	Transcription	Transcription factors	Transcription factors	K09428	ELF1:B4E2I5	ELF1	:	B4E2I5
Q99607	KO	Genetic Information Processing	Transcription	Transcription factors	Transcription factors	K09428	ELF4:Q99607	ELF4	:	Q99607
P78545	KO	Genetic Information Processing	Transcription	Transcription factors	Transcription factors	K09429	ELF3:P78545	ELF3	:	P78545
A8K443	KO	Genetic Information Processing	Transcription	Transcription factors	Transcription factors	K17101	ELF5:A8K443	ELF5	:	A8K443
A6XAE6	KO	Genetic Information Processing	Transcription	Transcription factors	Transcription factors	K17101	ELF5:A6XAE6	ELF5	:	A6XAE6
Q9UKW6	KO	Genetic Information Processing	Transcription	Transcription factors	Transcription factors	K17101	ELF5:Q9UKW6	ELF5	:	Q9UKW6
Q9NZC4	KO	Genetic Information Processing	Transcription	Transcription factors	Transcription factors	K17102	EHF:Q9NZC4	EHF	:	Q9NZC4
E9PSB2	KO	Genetic Information Processing	Transcription	Transcription factors	Transcription factors	K17102	EHF:E9PSB2	EHF	:	E9PSB2
P19419	KO	Genetic Information Processing	Transcription	Transcription factors	Transcription factors	K04375	ELK1:P19419	ELK1	:	P19419
P41970	KO	Genetic Information Processing	Transcription	Transcription factors	Transcription factors	K09430	ELK3:P41970	ELK3	:	P41970
P28324	KO	Genetic Information Processing	Transcription	Transcription factors	Transcription factors	K04376	ELK4:P28324	ELK4	:	P28324
Q8IXL1	KO	Genetic Information Processing	Transcription	Transcription factors	Transcription factors	K04376	ELK4:Q8IXL1	ELK4	:	Q8IXL1
E9PHB1	KO	Genetic Information Processing	Transcription	Transcription factors	Transcription factors	K09431	ETV1:E9PHB1	ETV1	:	E9PHB1
B7Z2C9	KO	Genetic Information Processing	Transcription	Transcription factors	Transcription factors	K09431	ETV1:B7Z2C9	ETV1	:	B7Z2C9
F5GXR2	KO	Genetic Information Processing	Transcription	Transcription factors	Transcription factors	K09431	ETV1:F5GXR2	ETV1	:	F5GXR2
P50549	KO	Genetic Information Processing	Transcription	Transcription factors	Transcription factors	K09431	ETV1:P50549	ETV1	:	P50549
Q59GA7	KO	Genetic Information Processing	Transcription	Transcription factors	Transcription factors	K09431	ETV1:Q59GA7	ETV1	:	Q59GA7
B7Z9P2	KO	Genetic Information Processing	Transcription	Transcription factors	Transcription factors	K09431	ETV1:B7Z9P2	ETV1	:	B7Z9P2
B7Z618	KO	Genetic Information Processing	Transcription	Transcription factors	Transcription factors	K09431	ETV1:B7Z618	ETV1	:	B7Z618
B3KUL0	KO	Genetic Information Processing	Transcription	Transcription factors	Transcription factors	K09432	ETV2:B3KUL0	ETV2	:	B3KUL0
B9EIN1	KO	Genetic Information Processing	Transcription	Transcription factors	Transcription factors	K09432	ETV2:B9EIN1	ETV2	:	B9EIN1
P41162	KO	Genetic Information Processing	Transcription	Transcription factors	Transcription factors	K09433	ETV3:P41162	ETV3	:	P41162
B4E3M7	KO	Genetic Information Processing	Transcription	Transcription factors	Transcription factors	K09433	ETV3:B4E3M7	ETV3	:	B4E3M7
P43268	KO	Genetic Information Processing	Transcription	Transcription factors	Transcription factors	K15592	ETV4:P43268	ETV4	:	P43268
P41161	KO	Genetic Information Processing	Transcription	Transcription factors	Transcription factors	K15593	ETV5:P41161	ETV5	:	P41161
P50548	KO	Genetic Information Processing	Transcription	Transcription factors	Transcription factors	K09434	ERF:P50548	ERF	:	P50548
Q99581	KO	Genetic Information Processing	Transcription	Transcription factors	Transcription factors	K09437	FEV:Q99581	FEV	:	Q99581
P17947	KO	Genetic Information Processing	Transcription	Transcription factors	Transcription factors	K09438	SPI1:P17947	SPI1	:	P17947
Q01892	KO	Genetic Information Processing	Transcription	Transcription factors	Transcription factors	K09439	SPIB:Q01892	SPIB	:	Q01892
B4DUG6	KO	Genetic Information Processing	Transcription	Transcription factors	Transcription factors	K09439	SPIB:B4DUG6	SPIB	:	B4DUG6
Q8N5J4	KO	Genetic Information Processing	Transcription	Transcription factors	Transcription factors	K09440	SPIC:Q8N5J4	SPIC	:	Q8N5J4
Q06546	KO	Genetic Information Processing	Transcription	Transcription factors	Transcription factors	K09441	GABPA:Q06546	GABPA	:	Q06546
Q8IYS3	KO	Genetic Information Processing	Transcription	Transcription factors	Transcription factors	K09441	GABPA:Q8IYS3	GABPA	:	Q8IYS3
A8IE48	KO	Genetic Information Processing	Transcription	Transcription factors	Transcription factors	K09441	GABPA:A8IE48	GABPA	:	A8IE48
O95238	KO	Genetic Information Processing	Transcription	Transcription factors	Transcription factors	K09442	SPDEF:O95238	SPDEF	:	O95238
P10914	KO	Genetic Information Processing	Transcription	Transcription factors	Transcription factors	K09444	IRF1:P10914	IRF1	:	P10914
Q6FHN8	KO	Genetic Information Processing	Transcription	Transcription factors	Transcription factors	K09444	IRF1:Q6FHN8	IRF1	:	Q6FHN8
Q6IAS7	KO	Genetic Information Processing	Transcription	Transcription factors	Transcription factors	K10153	IRF2:Q6IAS7	IRF2	:	Q6IAS7
P14316	KO	Genetic Information Processing	Transcription	Transcription factors	Transcription factors	K10153	IRF2:P14316	IRF2	:	P14316
Q15306	KO	Genetic Information Processing	Transcription	Transcription factors	Transcription factors	K09445	IRF4:Q15306	IRF4	:	Q15306
Q64GA9	KO	Genetic Information Processing	Transcription	Transcription factors	Transcription factors	K09446	IRF5:Q64GA9	IRF5	:	Q64GA9
Q13568	KO	Genetic Information Processing	Transcription	Transcription factors	Transcription factors	K09446	IRF5:Q13568	IRF5	:	Q13568
E7EW54	KO	Genetic Information Processing	Transcription	Transcription factors	Transcription factors	K09446	IRF5:E7EW54	IRF5	:	E7EW54
G0Z349	KO	Genetic Information Processing	Transcription	Transcription factors	Transcription factors	K10154	IRF6:G0Z349	IRF6	:	G0Z349
B4DLE2	KO	Genetic Information Processing	Transcription	Transcription factors	Transcription factors	K10154	IRF6:B4DLE2	IRF6	:	B4DLE2
O14896	KO	Genetic Information Processing	Transcription	Transcription factors	Transcription factors	K10154	IRF6:O14896	IRF6	:	O14896
F5GWX8	KO	Genetic Information Processing	Transcription	Transcription factors	Transcription factors	K10154	IRF6:F5GWX8	IRF6	:	F5GWX8
Q92985	KO	Genetic Information Processing	Transcription	Transcription factors	Transcription factors	K09447	IRF7:Q92985	IRF7	:	Q92985
Q00978	KO	Genetic Information Processing	Transcription	Transcription factors	Transcription factors	K04693	IRF9:Q00978	IRF9	:	Q00978
A4FUP2	KO	Genetic Information Processing	Transcription	Transcription factors	Transcription factors	K09448	TEAD1:A4FUP2	TEAD1	:	A4FUP2
Q59EF3	KO	Genetic Information Processing	Transcription	Transcription factors	Transcription factors	K09448	TEAD1:Q59EF3	TEAD1	:	Q59EF3
P28347	KO	Genetic Information Processing	Transcription	Transcription factors	Transcription factors	K09448	TEAD1:P28347	TEAD1	:	P28347
Q99594	KO	Genetic Information Processing	Transcription	Transcription factors	Transcription factors	K09448	TEAD3:Q99594	TEAD3	:	Q99594
Q6MZR9	KO	Genetic Information Processing	Transcription	Transcription factors	Transcription factors	K09448	TEAD4:Q6MZR9	TEAD4	:	Q6MZR9
Q15561	KO	Genetic Information Processing	Transcription	Transcription factors	Transcription factors	K09448	TEAD4:Q15561	TEAD4	:	Q15561
Q8NEV5	KO	Genetic Information Processing	Transcription	Transcription factors	Transcription factors	K09448	TEAD4:Q8NEV5	TEAD4	:	Q8NEV5
Q15562	KO	Genetic Information Processing	Transcription	Transcription factors	Transcription factors	K09448	TEAD2:Q15562	TEAD2	:	Q15562
Q01201	KO	Genetic Information Processing	Transcription	Transcription factors	Transcription factors	K09253	RELB:Q01201	RELB	:	Q01201
Q04864	KO	Genetic Information Processing	Transcription	Transcription factors	Transcription factors	K09254	REL:Q04864	REL	:	Q04864
Q15653	KO	Genetic Information Processing	Transcription	Transcription factors	Transcription factors	K02581	NFKBIB:Q15653	NFKBIB	:	Q15653
Q8NI38	KO	Genetic Information Processing	Transcription	Transcription factors	Transcription factors	K14214	NFKBID:Q8NI38	NFKBID	:	Q8NI38
O00221	KO	Genetic Information Processing	Transcription	Transcription factors	Transcription factors	K05872	NFKBIE:O00221	NFKBIE	:	O00221
Q96F31	KO	Genetic Information Processing	Transcription	Transcription factors	Transcription factors	K05872	NFKBIE:Q96F31	NFKBIE	:	Q96F31
Q9BYH8	KO	Genetic Information Processing	Transcription	Transcription factors	Transcription factors	K14242	NFKBIZ:Q9BYH8	NFKBIZ	:	Q9BYH8
Q5STV4	KO	Genetic Information Processing	Transcription	Transcription factors	Transcription factors	K09256	NFKBIL1:Q5STV4	NFKBIL1	:	Q5STV4
Q5STV6	KO	Genetic Information Processing	Transcription	Transcription factors	Transcription factors	K09256	NFKBIL1:Q5STV6	NFKBIL1	:	Q5STV6
A8K778	KO	Genetic Information Processing	Transcription	Transcription factors	Transcription factors	K09256	NFKBIL1:A8K778	NFKBIL1	:	A8K778
Q9UBC1	KO	Genetic Information Processing	Transcription	Transcription factors	Transcription factors	K09256	NFKBIL1:Q9UBC1	NFKBIL1	:	Q9UBC1
Q5ST96	KO	Genetic Information Processing	Transcription	Transcription factors	Transcription factors	K09256	NFKBIL1:Q5ST96	NFKBIL1	:	Q5ST96
Q96HA7	KO	Genetic Information Processing	Transcription	Transcription factors	Transcription factors	K09257	TONSL:Q96HA7	TONSL	:	Q96HA7
P20749	KO	Genetic Information Processing	Transcription	Transcription factors	Transcription factors	K09258	BCL3:P20749	BCL3	:	P20749
Q8TAK5	KO	Genetic Information Processing	Transcription	Transcription factors	Transcription factors	K09454	GABPB2:Q8TAK5	GABPB2	:	Q8TAK5
Q06547	KO	Genetic Information Processing	Transcription	Transcription factors	Transcription factors	K09454	GABPB1:Q06547	GABPB1	:	Q06547
B5B2N9	KO	Genetic Information Processing	Transcription	Transcription factors	Transcription factors	K17332	NFATC2:B5B2N9	NFATC2	:	B5B2N9
Q13469	KO	Genetic Information Processing	Transcription	Transcription factors	Transcription factors	K17332	NFATC2:Q13469	NFATC2	:	Q13469
B5B2P3	KO	Genetic Information Processing	Transcription	Transcription factors	Transcription factors	K17332	NFATC2:B5B2P3	NFATC2	:	B5B2P3
B5B2N8	KO	Genetic Information Processing	Transcription	Transcription factors	Transcription factors	K17332	NFATC2:B5B2N8	NFATC2	:	B5B2N8
B5B2S0	KO	Genetic Information Processing	Transcription	Transcription factors	Transcription factors	K17333	NFATC3:B5B2S0	NFATC3	:	B5B2S0
Q12968	KO	Genetic Information Processing	Transcription	Transcription factors	Transcription factors	K17333	NFATC3:Q12968	NFATC3	:	Q12968
B5B2S1	KO	Genetic Information Processing	Transcription	Transcription factors	Transcription factors	K17333	NFATC3:B5B2S1	NFATC3	:	B5B2S1
Q14934	KO	Genetic Information Processing	Transcription	Transcription factors	Transcription factors	K17334	NFATC4:Q14934	NFATC4	:	Q14934
Q96QH3	KO	Genetic Information Processing	Transcription	Transcription factors	Transcription factors	K17335	NFAT5:Q96QH3	NFAT5	:	Q96QH3
O94916	KO	Genetic Information Processing	Transcription	Transcription factors	Transcription factors	K17335	NFAT5:O94916	NFAT5	:	O94916
Q7LA65	KO	Genetic Information Processing	Transcription	Transcription factors	Transcription factors	K17335	NFAT5:Q7LA65	NFAT5	:	Q7LA65
A2RRB4	KO	Genetic Information Processing	Transcription	Transcription factors	Transcription factors	K17335	NFAT5:A2RRB4	NFAT5	:	A2RRB4
E9PHR7	KO	Genetic Information Processing	Transcription	Transcription factors	Transcription factors	K17335	NFAT5:E9PHR7	NFAT5	:	E9PHR7
Q14765	KO	Genetic Information Processing	Transcription	Transcription factors	Transcription factors	K11222	STAT4:Q14765	STAT4	:	Q14765
P04637	KO	Genetic Information Processing	Transcription	Transcription factors	Transcription factors	K04451	TP53:P04637	TP53	:	P04637
Q53GA5	KO	Genetic Information Processing	Transcription	Transcription factors	Transcription factors	K04451	TP53:Q53GA5	TP53	:	Q53GA5
C9J521	KO	Genetic Information Processing	Transcription	Transcription factors	Transcription factors	K10148	TP73:C9J521	TP73	:	C9J521
O15350	KO	Genetic Information Processing	Transcription	Transcription factors	Transcription factors	K10148	TP73:O15350	TP73	:	O15350
B7Z7J4	KO	Genetic Information Processing	Transcription	Transcription factors	Transcription factors	K10148	TP73:B7Z7J4	TP73	:	B7Z7J4
Q9H3D4	KO	Genetic Information Processing	Transcription	Transcription factors	Transcription factors	K10149	TP63:Q9H3D4	TP63	:	Q9H3D4
B4DFQ7	KO	Genetic Information Processing	Transcription	Transcription factors	Transcription factors	K09260	MEF2A:B4DFQ7	MEF2A	:	B4DFQ7
Q02078	KO	Genetic Information Processing	Transcription	Transcription factors	Transcription factors	K09260	MEF2A:Q02078	MEF2A	:	Q02078
Q7Z6C9	KO	Genetic Information Processing	Transcription	Transcription factors	Transcription factors	K09260	MEF2A:Q7Z6C9	MEF2A	:	Q7Z6C9
Q02080	KO	Genetic Information Processing	Transcription	Transcription factors	Transcription factors	K09261	MEF2BNB-MEF2B:Q02080	MEF2BNB-MEF2B	:	Q02080
F8W7V7	KO	Genetic Information Processing	Transcription	Transcription factors	Transcription factors	K04454	MEF2C:F8W7V7	MEF2C	:	F8W7V7
Q06413	KO	Genetic Information Processing	Transcription	Transcription factors	Transcription factors	K04454	MEF2C:Q06413	MEF2C	:	Q06413
C9JMZ0	KO	Genetic Information Processing	Transcription	Transcription factors	Transcription factors	K04454	MEF2C:C9JMZ0	MEF2C	:	C9JMZ0
D8L7E9	KO	Genetic Information Processing	Transcription	Transcription factors	Transcription factors	K04454	MEF2C:D8L7E9	MEF2C	:	D8L7E9
D7F7N5	KO	Genetic Information Processing	Transcription	Transcription factors	Transcription factors	K04454	MEF2C:D7F7N5	MEF2C	:	D7F7N5
Q14814	KO	Genetic Information Processing	Transcription	Transcription factors	Transcription factors	K09262	MEF2D:Q14814	MEF2D	:	Q14814
P11831	KO	Genetic Information Processing	Transcription	Transcription factors	Transcription factors	K04378	SRF:P11831	SRF	:	P11831
Q05066	KO	Genetic Information Processing	Transcription	Transcription factors	Transcription factors	K09266	SRY:Q05066	SRY	:	Q05066
A7WPU8	KO	Genetic Information Processing	Transcription	Transcription factors	Transcription factors	K09266	SRY:A7WPU8	SRY	:	A7WPU8
Q9Y651	KO	Genetic Information Processing	Transcription	Transcription factors	Transcription factors	K09267	SOX21:Q9Y651	SOX21	:	Q9Y651
O00570	KO	Genetic Information Processing	Transcription	Transcription factors	Transcription factors	K09267	SOX1:O00570	SOX1	:	O00570
O95416	KO	Genetic Information Processing	Transcription	Transcription factors	Transcription factors	K09267	SOX14:O95416	SOX14	:	O95416
P41225	KO	Genetic Information Processing	Transcription	Transcription factors	Transcription factors	K09267	SOX3:P41225	SOX3	:	P41225
P48431	KO	Genetic Information Processing	Transcription	Transcription factors	Transcription factors	K16796	SOX2:P48431	SOX2	:	P48431
O15370	KO	Genetic Information Processing	Transcription	Transcription factors	Transcription factors	K09268	SOX12:O15370	SOX12	:	O15370
P35716	KO	Genetic Information Processing	Transcription	Transcription factors	Transcription factors	K09268	SOX11:P35716	SOX11	:	P35716
Q06945	KO	Genetic Information Processing	Transcription	Transcription factors	Transcription factors	K09268	SOX4:Q06945	SOX4	:	Q06945
P35711	KO	Genetic Information Processing	Transcription	Transcription factors	Transcription factors	K09269	SOX5:P35711	SOX5	:	P35711
P35712	KO	Genetic Information Processing	Transcription	Transcription factors	Transcription factors	K09269	SOX6:P35712	SOX6	:	P35712
Q9UN79	KO	Genetic Information Processing	Transcription	Transcription factors	Transcription factors	K09269	SOX13:Q9UN79	SOX13	:	Q9UN79
P57073	KO	Genetic Information Processing	Transcription	Transcription factors	Transcription factors	K09270	SOX8:P57073	SOX8	:	P57073
P56693	KO	Genetic Information Processing	Transcription	Transcription factors	Transcription factors	K09270	SOX10:P56693	SOX10	:	P56693
Q9BT81	KO	Genetic Information Processing	Transcription	Transcription factors	Transcription factors	K09270	SOX7:Q9BT81	SOX7	:	Q9BT81
P35713	KO	Genetic Information Processing	Transcription	Transcription factors	Transcription factors	K09270	SOX18:P35713	SOX18	:	P35713
P48436	KO	Genetic Information Processing	Transcription	Transcription factors	Transcription factors	K18435	SOX9:P48436	SOX9	:	P48436
Q9H6I2	KO	Genetic Information Processing	Transcription	Transcription factors	Transcription factors	K04495	SOX17:Q9H6I2	SOX17	:	Q9H6I2
O94993	KO	Genetic Information Processing	Transcription	Transcription factors	Transcription factors	K09271	SOX30:O94993	SOX30	:	O94993
O60248	KO	Genetic Information Processing	Transcription	Transcription factors	Transcription factors	K09271	SOX15:O60248	SOX15	:	O60248
E9PDK3	KO	Genetic Information Processing	Transcription	Transcription factors	Transcription factors	K04492	LEF1:E9PDK3	LEF1	:	E9PDK3
B7Z8E2	KO	Genetic Information Processing	Transcription	Transcription factors	Transcription factors	K04492	LEF1:B7Z8E2	LEF1	:	B7Z8E2
Q9UJU2	KO	Genetic Information Processing	Transcription	Transcription factors	Transcription factors	K04492	LEF1:Q9UJU2	LEF1	:	Q9UJU2
Q659G9	KO	Genetic Information Processing	Transcription	Transcription factors	Transcription factors	K04492	LEF1:Q659G9	LEF1	:	Q659G9
Q9HCS4	KO	Genetic Information Processing	Transcription	Transcription factors	Transcription factors	K04490	TCF7L1:Q9HCS4	TCF7L1	:	Q9HCS4
Q08945	KO	Genetic Information Processing	Transcription	Transcription factors	Transcription factors	K09272	SSRP1:Q08945	SSRP1	:	Q08945
P17480	KO	Genetic Information Processing	Transcription	Transcription factors	Transcription factors	K09273	UBTF:P17480	UBTF	:	P17480
P23511	KO	Genetic Information Processing	Transcription	Transcription factors	Transcription factors	K08064	NFYA:P23511	NFYA	:	P23511
Q8TE85	KO	Genetic Information Processing	Transcription	Transcription factors	Transcription factors	K09275	GRHL3:Q8TE85	GRHL3	:	Q8TE85
B2RCL1	KO	Genetic Information Processing	Transcription	Transcription factors	Transcription factors	K09275	GRHL3:B2RCL1	GRHL3	:	B2RCL1
A2A297	KO	Genetic Information Processing	Transcription	Transcription factors	Transcription factors	K09275	GRHL3:A2A297	GRHL3	:	A2A297
Q12800	KO	Genetic Information Processing	Transcription	Transcription factors	Transcription factors	K09275	TFCP2:Q12800	TFCP2	:	Q12800
Q9NZI5	KO	Genetic Information Processing	Transcription	Transcription factors	Transcription factors	K09275	GRHL1:Q9NZI5	GRHL1	:	Q9NZI5
Q9NZI6	KO	Genetic Information Processing	Transcription	Transcription factors	Transcription factors	K09275	TFCP2L1:Q9NZI6	TFCP2L1	:	Q9NZI6
Q9NZI7	KO	Genetic Information Processing	Transcription	Transcription factors	Transcription factors	K09275	UBP1:Q9NZI7	UBP1	:	Q9NZI7
A8KAN5	KO	Genetic Information Processing	Transcription	Transcription factors	Transcription factors	K09275	UBP1:A8KAN5	UBP1	:	A8KAN5
Q6ISB3	KO	Genetic Information Processing	Transcription	Transcription factors	Transcription factors	K09275	GRHL2:Q6ISB3	GRHL2	:	Q6ISB3
P67809	KO	Genetic Information Processing	Transcription	Transcription factors	Transcription factors	K09276	YBX1:P67809	YBX1	:	P67809
Q9Y2T7	KO	Genetic Information Processing	Transcription	Transcription factors	Transcription factors	K09277	YBX2:Q9Y2T7	YBX2	:	Q9Y2T7
Q13950	KO	Genetic Information Processing	Transcription	Transcription factors	Transcription factors	K09278	RUNX2:Q13950	RUNX2	:	Q13950
Q13761	KO	Genetic Information Processing	Transcription	Transcription factors	Transcription factors	K09279	RUNX3:Q13761	RUNX3	:	Q13761
B1AJV5	KO	Genetic Information Processing	Transcription	Transcription factors	Transcription factors	K09279	RUNX3:B1AJV5	RUNX3	:	B1AJV5
Q5T6U8	KO	Genetic Information Processing	Transcription	Transcription factors	Transcription factors	K09282	HMGA1:Q5T6U8	HMGA1	:	Q5T6U8
P17096	KO	Genetic Information Processing	Transcription	Transcription factors	Transcription factors	K09282	HMGA1:P17096	HMGA1	:	P17096
P52926	KO	Genetic Information Processing	Transcription	Transcription factors	Transcription factors	K09283	HMGA2:P52926	HMGA2	:	P52926
Q1M182	KO	Genetic Information Processing	Transcription	Transcription factors	Transcription factors	K09283	HMGA2:Q1M182	HMGA2	:	Q1M182
P06400	KO	Genetic Information Processing	Transcription	Transcription factors	Transcription factors	K06618	RB1:P06400	RB1	:	P06400
Q8NE70	KO	Genetic Information Processing	Transcription	Transcription factors	Transcription factors	K16332	RBL2:Q8NE70	RBL2	:	Q8NE70
Q08999	KO	Genetic Information Processing	Transcription	Transcription factors	Transcription factors	K16332	RBL2:Q08999	RBL2	:	Q08999
O15178	KO	Genetic Information Processing	Transcription	Transcription factors	Transcription factors	K10172	T:O15178	T	:	O15178
O95936	KO	Genetic Information Processing	Transcription	Transcription factors	Transcription factors	K10173	EOMES:O95936	EOMES	:	O95936
Q16650	KO	Genetic Information Processing	Transcription	Transcription factors	Transcription factors	K10174	TBR1:Q16650	TBR1	:	Q16650
O43435	KO	Genetic Information Processing	Transcription	Transcription factors	Transcription factors	K10175	TBX1:O43435	TBX1	:	O43435
D9ZGG0	KO	Genetic Information Processing	Transcription	Transcription factors	Transcription factors	K10175	TBX1:D9ZGG0	TBX1	:	D9ZGG0
Q152R5	KO	Genetic Information Processing	Transcription	Transcription factors	Transcription factors	K10175	TBX1:Q152R5	TBX1	:	Q152R5
Q13207	KO	Genetic Information Processing	Transcription	Transcription factors	Transcription factors	K10176	TBX2:Q13207	TBX2	:	Q13207
O15119	KO	Genetic Information Processing	Transcription	Transcription factors	Transcription factors	K10177	TBX3:O15119	TBX3	:	O15119
P57082	KO	Genetic Information Processing	Transcription	Transcription factors	Transcription factors	K10178	TBX4:P57082	TBX4	:	P57082
Q99593	KO	Genetic Information Processing	Transcription	Transcription factors	Transcription factors	K10179	TBX5:Q99593	TBX5	:	Q99593
A6ND77	KO	Genetic Information Processing	Transcription	Transcription factors	Transcription factors	K10179	TBX5:A6ND77	TBX5	:	A6ND77
Q96TB0	KO	Genetic Information Processing	Transcription	Transcription factors	Transcription factors	K10179	TBX5:Q96TB0	TBX5	:	Q96TB0
O95947	KO	Genetic Information Processing	Transcription	Transcription factors	Transcription factors	K10180	TBX6:O95947	TBX6	:	O95947
O75333	KO	Genetic Information Processing	Transcription	Transcription factors	Transcription factors	K10181	TBX10:O75333	TBX10	:	O75333
Q8N8P2	KO	Genetic Information Processing	Transcription	Transcription factors	Transcription factors	K10182	TBX15:Q8N8P2	TBX15	:	Q8N8P2
Q96SF7	KO	Genetic Information Processing	Transcription	Transcription factors	Transcription factors	K10182	TBX15:Q96SF7	TBX15	:	Q96SF7
O95935	KO	Genetic Information Processing	Transcription	Transcription factors	Transcription factors	K10183	TBX18:O95935	TBX18	:	O95935
O60806	KO	Genetic Information Processing	Transcription	Transcription factors	Transcription factors	K10184	TBX19:O60806	TBX19	:	O60806
B3KRD9	KO	Genetic Information Processing	Transcription	Transcription factors	Transcription factors	K10184	TBX19:B3KRD9	TBX19	:	B3KRD9
Q9UMR3	KO	Genetic Information Processing	Transcription	Transcription factors	Transcription factors	K10185	TBX20:Q9UMR3	TBX20	:	Q9UMR3
Q9UL17	KO	Genetic Information Processing	Transcription	Transcription factors	Transcription factors	K10166	TBX21:Q9UL17	TBX21	:	Q9UL17
Q9Y458	KO	Genetic Information Processing	Transcription	Transcription factors	Transcription factors	K10186	TBX22:Q9Y458	TBX22	:	Q9Y458
Q5JZ06	KO	Genetic Information Processing	Transcription	Transcription factors	Transcription factors	K10186	TBX22:Q5JZ06	TBX22	:	Q5JZ06
B3KUL8	KO	Genetic Information Processing	Transcription	Transcription factors	Transcription factors	K10186	TBX22:B3KUL8	TBX22	:	B3KUL8
Q9BWU1	KO	Genetic Information Processing	Transcription	Transcription machinery	Transcription machinery	K02208	CDK19:Q9BWU1	CDK19	:	Q9BWU1
P49336	KO	Genetic Information Processing	Transcription	Transcription machinery	Transcription machinery	K02208	CDK8:P49336	CDK8	:	P49336
Q92831	KO	Genetic Information Processing	Transcription	Transcription machinery	Transcription machinery	K06062	KAT2B:Q92831	KAT2B	:	Q92831
Q92830	KO	Genetic Information Processing	Transcription	Transcription machinery	Transcription machinery	K06062	KAT2A:Q92830	KAT2A	:	Q92830
O75486	KO	Genetic Information Processing	Transcription	Transcription machinery	Transcription machinery	K11313	SUPT3H:O75486	SUPT3H	:	O75486
O75478	KO	Genetic Information Processing	Transcription	Transcription machinery	Transcription machinery	K11314	TADA2A:O75478	TADA2A	:	O75478
O75528	KO	Genetic Information Processing	Transcription	Transcription machinery	Transcription machinery	K11315	TADA3:O75528	TADA3	:	O75528
Q96BN2	KO	Genetic Information Processing	Transcription	Transcription machinery	Transcription machinery	K11317	TADA1:Q96BN2	TADA1	:	Q96BN2
O94864	KO	Genetic Information Processing	Transcription	Transcription machinery	Transcription machinery	K11316	SUPT7L:O94864	SUPT7L	:	O94864
B4E207	KO	Genetic Information Processing	Transcription	Transcription machinery	Transcription machinery	K11318	ATXN7:B4E207	ATXN7	:	B4E207
O15265	KO	Genetic Information Processing	Transcription	Transcription machinery	Transcription machinery	K11318	ATXN7:O15265	ATXN7	:	O15265
Q9UPD8	KO	Genetic Information Processing	Transcription	Transcription machinery	Transcription machinery	K11318	ATXN7:Q9UPD8	ATXN7	:	Q9UPD8
E9PHP9	KO	Genetic Information Processing	Transcription	Transcription machinery	Transcription machinery	K11318	ATXN7:E9PHP9	ATXN7	:	E9PHP9
O14646	KO	Genetic Information Processing	Transcription	Transcription machinery	Transcription machinery	K11367	CHD1:O14646	CHD1	:	O14646
B3KT33	KO	Genetic Information Processing	Transcription	Transcription machinery	Transcription machinery	K11367	CHD1:B3KT33	CHD1	:	B3KT33
Q9NPA8	KO	Genetic Information Processing	Transcription	Transcription machinery	Transcription machinery	K11368	ENY2:Q9NPA8	ENY2	:	Q9NPA8
A6NNY8	KO	Genetic Information Processing	Transcription	Transcription machinery	Transcription machinery	K11366	USP27X:A6NNY8	USP27X	:	A6NNY8
Q9UPT9	KO	Genetic Information Processing	Transcription	Transcription machinery	Transcription machinery	K11366	USP22:Q9UPT9	USP22	:	Q9UPT9
Q70EK9	KO	Genetic Information Processing	Transcription	Transcription machinery	Transcription machinery	K11366	USP51:Q70EK9	USP51	:	Q70EK9
Q56A76	KO	Genetic Information Processing	Transcription	Transcription machinery	Transcription machinery	K11647	SMARCA2:Q56A76	SMARCA2	:	Q56A76
P51531	KO	Genetic Information Processing	Transcription	Transcription machinery	Transcription machinery	K11647	SMARCA2:P51531	SMARCA2	:	P51531
Q8N9Q1	KO	Genetic Information Processing	Transcription	Transcription machinery	Transcription machinery	K11647	SMARCA2:Q8N9Q1	SMARCA2	:	Q8N9Q1
P51532	KO	Genetic Information Processing	Transcription	Transcription machinery	Transcription machinery	K11647	SMARCA4:P51532	SMARCA4	:	P51532
Q9HBD4	KO	Genetic Information Processing	Transcription	Transcription machinery	Transcription machinery	K11647	SMARCA4:Q9HBD4	SMARCA4	:	Q9HBD4
B1A8Z7	KO	Genetic Information Processing	Transcription	Transcription machinery	Transcription machinery	K11647	SMARCA4:B1A8Z7	SMARCA4	:	B1A8Z7
B1A8Z4	KO	Genetic Information Processing	Transcription	Transcription machinery	Transcription machinery	K11647	SMARCA4:B1A8Z4	SMARCA4	:	B1A8Z4
B1A8Z5	KO	Genetic Information Processing	Transcription	Transcription machinery	Transcription machinery	K11647	SMARCA4:B1A8Z5	SMARCA4	:	B1A8Z5
B3KNW7	KO	Genetic Information Processing	Transcription	Transcription machinery	Transcription machinery	K11647	SMARCA4:B3KNW7	SMARCA4	:	B3KNW7
A7E2E1	KO	Genetic Information Processing	Transcription	Transcription machinery	Transcription machinery	K11647	SMARCA4:A7E2E1	SMARCA4	:	A7E2E1
B1A8Z6	KO	Genetic Information Processing	Transcription	Transcription machinery	Transcription machinery	K11647	SMARCA4:B1A8Z6	SMARCA4	:	B1A8Z6
Q12824	KO	Genetic Information Processing	Transcription	Transcription machinery	Transcription machinery	K11648	SMARCB1:Q12824	SMARCB1	:	Q12824
Q17S11	KO	Genetic Information Processing	Transcription	Transcription machinery	Transcription machinery	K11648	SMARCB1:Q17S11	SMARCB1	:	Q17S11
Q9H836	KO	Genetic Information Processing	Transcription	Transcription machinery	Transcription machinery	K11648	SMARCB1:Q9H836	SMARCB1	:	Q9H836
Q8TAQ2	KO	Genetic Information Processing	Transcription	Transcription machinery	Transcription machinery	K11649	SMARCC2:Q8TAQ2	SMARCC2	:	Q8TAQ2
Q59GV3	KO	Genetic Information Processing	Transcription	Transcription machinery	Transcription machinery	K11649	SMARCC2:Q59GV3	SMARCC2	:	Q59GV3
F8VTJ5	KO	Genetic Information Processing	Transcription	Transcription machinery	Transcription machinery	K11649	SMARCC2:F8VTJ5	SMARCC2	:	F8VTJ5
Q92922	KO	Genetic Information Processing	Transcription	Transcription machinery	Transcription machinery	K11649	SMARCC1:Q92922	SMARCC1	:	Q92922
Q58EY4	KO	Genetic Information Processing	Transcription	Transcription machinery	Transcription machinery	K11649	SMARCC1:Q58EY4	SMARCC1	:	Q58EY4
Q96GM5	KO	Genetic Information Processing	Transcription	Transcription machinery	Transcription machinery	K11650	SMARCD1:Q96GM5	SMARCD1	:	Q96GM5
Q92925	KO	Genetic Information Processing	Transcription	Transcription machinery	Transcription machinery	K11650	SMARCD2:Q92925	SMARCD2	:	Q92925
Q6STE5	KO	Genetic Information Processing	Transcription	Transcription machinery	Transcription machinery	K11650	SMARCD3:Q6STE5	SMARCD3	:	Q6STE5
Q969G3	KO	Genetic Information Processing	Transcription	Transcription machinery	Transcription machinery	K11651	SMARCE1:Q969G3	SMARCE1	:	Q969G3
O96019	KO	Genetic Information Processing	Transcription	Transcription machinery	Transcription machinery	K11340	ACTL6A:O96019	ACTL6A	:	O96019
O94805	KO	Genetic Information Processing	Transcription	Transcription machinery	Transcription machinery	K11652	ACTL6B:O94805	ACTL6B	:	O94805
Q8NFD5	KO	Genetic Information Processing	Transcription	Transcription machinery	Transcription machinery	K11653	ARID1B:Q8NFD5	ARID1B	:	Q8NFD5
O14497	KO	Genetic Information Processing	Transcription	Transcription machinery	Transcription machinery	K11653	ARID1A:O14497	ARID1A	:	O14497
Q68CP9	KO	Genetic Information Processing	Transcription	Transcription machinery	Transcription machinery	K11765	ARID2:Q68CP9	ARID2	:	Q68CP9
Q86U86	KO	Genetic Information Processing	Transcription	Transcription machinery	Transcription machinery	K11757	PBRM1:Q86U86	PBRM1	:	Q86U86
Q7KZ85	KO	Genetic Information Processing	Transcription	Transcription machinery	Transcription machinery	K11292	SUPT6H:Q7KZ85	SUPT6H	:	Q7KZ85
P23246	KO	Genetic Information Processing	Transcription	Transcription machinery	Transcription machinery	K13219	SFPQ:P23246	SFPQ	:	P23246
Q86VG2	KO	Genetic Information Processing	Transcription	Transcription machinery	Transcription machinery	K13219	SFPQ:Q86VG2	SFPQ	:	Q86VG2
Q05BU5	KO	Genetic Information Processing	Transcription	Transcription machinery	Transcription machinery	K13191	SCAF8:Q05BU5	SCAF8	:	Q05BU5
Q8NDE9	KO	Genetic Information Processing	Transcription	Transcription machinery	Transcription machinery	K13191	SCAF8:Q8NDE9	SCAF8	:	Q8NDE9
Q9UPN6	KO	Genetic Information Processing	Transcription	Transcription machinery	Transcription machinery	K13191	SCAF8:Q9UPN6	SCAF8	:	Q9UPN6
O95104	KO	Genetic Information Processing	Transcription	Transcription machinery	Transcription machinery	K13167	SCAF4:O95104	SCAF4	:	O95104
C9JLZ0	KO	Genetic Information Processing	Transcription	Transcription machinery	Transcription machinery	K13167	SCAF4:C9JLZ0	SCAF4	:	C9JLZ0
Q7Z333	KO	Genetic Information Processing	Transcription	Transcription machinery	Transcription machinery	K10706	SETX:Q7Z333	SETX	:	Q7Z333
O60885	KO	Genetic Information Processing	Transcription	Transcription machinery	Transcription machinery	K11722	BRD4:O60885	BRD4	:	O60885
Q4G0X8	KO	Genetic Information Processing	Transcription	Transcription machinery	Transcription machinery	K11722	BRD4:Q4G0X8	BRD4	:	Q4G0X8
Q9Y5B0	KO	Genetic Information Processing	Transcription	Transcription machinery	Transcription machinery	K15732	CTDP1:Q9Y5B0	CTDP1	:	Q9Y5B0
Q9GZU7	KO	Genetic Information Processing	Transcription	Transcription machinery	Transcription machinery	K15731	CTDSP1:Q9GZU7	CTDSP1	:	Q9GZU7
C9IYG0	KO	Genetic Information Processing	Transcription	Transcription machinery	Transcription machinery	K15731	CTDSP1:C9IYG0	CTDSP1	:	C9IYG0
Q9UKN8	KO	Genetic Information Processing	Transcription	Transcription machinery	Transcription machinery	K11310	GTF3C4:Q9UKN8	GTF3C4	:	Q9UKN8
B3KNH2	KO	Genetic Information Processing	Transcription	Transcription machinery	Transcription machinery	K11310	GTF3C4:B3KNH2	GTF3C4	:	B3KNH2
O60264	KO	Genetic Information Processing	Transcription	Transcription machinery	Transcription machinery	K11654	SMARCA5:O60264	SMARCA5	:	O60264
Q8WUD4	KO	Genetic Information Processing	Transcription	Spliceosome	Spliceosome	K12871	CCDC12:Q8WUD4	CCDC12	:	Q8WUD4
Q9ULR0	KO	Genetic Information Processing	Transcription	Spliceosome	Spliceosome	K12870	ISY1:Q9ULR0	ISY1	:	Q9ULR0
P41223	KO	Genetic Information Processing	Transcription	Spliceosome	Spliceosome	K12873	BUD31:P41223	BUD31	:	P41223
Q9NW64	KO	Genetic Information Processing	Transcription	Spliceosome	Spliceosome	K12872	RBM22:Q9NW64	RBM22	:	Q9NW64
O60306	KO	Genetic Information Processing	Transcription	Spliceosome	Spliceosome	K12874	AQR:O60306	AQR	:	O60306
Q96NC0	KO	Genetic Information Processing	Transcription	Spliceosome	Spliceosome	K12848	ZMAT2:Q96NC0	ZMAT2	:	Q96NC0
Q8NAV1	KO	Genetic Information Processing	Transcription	Spliceosome	Spliceosome	K12849	PRPF38A:Q8NAV1	PRPF38A	:	Q8NAV1
Q8WWY3	KO	Genetic Information Processing	Transcription	Spliceosome	Spliceosome	K12844	PRPF31:Q8WWY3	PRPF31	:	Q8WWY3
F1T0A5	KO	Genetic Information Processing	Transcription	Spliceosome	Spliceosome	K12844	PRPF31:F1T0A5	PRPF31	:	F1T0A5
A8K513	KO	Genetic Information Processing	Transcription	Spliceosome	Spliceosome	K12846	SNRNP27:A8K513	SNRNP27	:	A8K513
Q8WVK2	KO	Genetic Information Processing	Transcription	Spliceosome	Spliceosome	K12846	SNRNP27:Q8WVK2	SNRNP27	:	Q8WVK2
Q53GS9	KO	Genetic Information Processing	Transcription	Spliceosome	Spliceosome	K12847	USP39:Q53GS9	USP39	:	Q53GS9
Q96I25	KO	Genetic Information Processing	Transcription	Spliceosome	Spliceosome	K12840	RBM17:Q96I25	RBM17	:	Q96I25
Q5W009	KO	Genetic Information Processing	Transcription	Spliceosome	Spliceosome	K12840	RBM17:Q5W009	RBM17	:	Q5W009
O15042	KO	Genetic Information Processing	Transcription	Spliceosome	Spliceosome	K12842	U2SURP:O15042	U2SURP	:	O15042
O43395	KO	Genetic Information Processing	Transcription	Spliceosome	Spliceosome	K12843	PRPF3:O43395	PRPF3	:	O43395
O43660	KO	Genetic Information Processing	Transcription	Spliceosome	Spliceosome	K12862	PLRG1:O43660	PLRG1	:	O43660
Q9UMS4	KO	Genetic Information Processing	Transcription	Spliceosome	Spliceosome	K10599	PRPF19:Q9UMS4	PRPF19	:	Q9UMS4
Q9Y3C6	KO	Genetic Information Processing	Transcription	Spliceosome	Spliceosome	K12733	PPIL1:Q9Y3C6	PPIL1	:	Q9Y3C6
Q9BUQ8	KO	Genetic Information Processing	Transcription	Spliceosome	Spliceosome	K12858	DDX23:Q9BUQ8	DDX23	:	Q9BUQ8
B3KY11	KO	Genetic Information Processing	Transcription	Spliceosome	Spliceosome	K12858	DDX23:B3KY11	DDX23	:	B3KY11
Q15029	KO	Genetic Information Processing	Transcription	Spliceosome	Spliceosome	K12852	EFTUD2:Q15029	EFTUD2	:	Q15029
B4DK30	KO	Genetic Information Processing	Transcription	Spliceosome	Spliceosome	K12852	EFTUD2:B4DK30	EFTUD2	:	B4DK30
B3KX19	KO	Genetic Information Processing	Transcription	Spliceosome	Spliceosome	K12852	EFTUD2:B3KX19	EFTUD2	:	B3KX19
Q5VTL8	KO	Genetic Information Processing	Transcription	Spliceosome	Spliceosome	K12850	PRPF38B:Q5VTL8	PRPF38B	:	Q5VTL8
Q69YH0	KO	Genetic Information Processing	Transcription	Spliceosome	Spliceosome	K12850	PRPF38B:Q69YH0	PRPF38B	:	Q69YH0
Q96DI7	KO	Genetic Information Processing	Transcription	Spliceosome	Spliceosome	K12857	SNRNP40:Q96DI7	SNRNP40	:	Q96DI7
A0MNP2	KO	Genetic Information Processing	Transcription	Spliceosome	Spliceosome	K12857	SNRNP40:A0MNP2	SNRNP40	:	A0MNP2
Q6P2Q9	KO	Genetic Information Processing	Transcription	Spliceosome	Spliceosome	K12856	PRPF8:Q6P2Q9	PRPF8	:	Q6P2Q9
O94906	KO	Genetic Information Processing	Transcription	Spliceosome	Spliceosome	K12855	PRPF6:O94906	PRPF6	:	O94906
O75643	KO	Genetic Information Processing	Transcription	Spliceosome	Spliceosome	K12854	SNRNP200:O75643	SNRNP200	:	O75643
O43290	KO	Genetic Information Processing	Transcription	Spliceosome	Spliceosome	K11984	SART1:O43290	SART1	:	O43290
Q92620	KO	Genetic Information Processing	Transcription	Spliceosome	Spliceosome	K12815	DHX38:Q92620	DHX38	:	Q92620
P07910	KO	Genetic Information Processing	Transcription	Spliceosome	Spliceosome	K12884	HNRNPC:P07910	HNRNPC	:	P07910
Q96E39	KO	Genetic Information Processing	Transcription	Spliceosome	Spliceosome	K12885	RBMXL1:Q96E39	RBMXL1	:	Q96E39
P38159	KO	Genetic Information Processing	Transcription	Spliceosome	Spliceosome	K12885	RBMX:P38159	RBMX	:	P38159
B4E3U4	KO	Genetic Information Processing	Transcription	Spliceosome	Spliceosome	K12885	RBMX:B4E3U4	RBMX	:	B4E3U4
P61978	KO	Genetic Information Processing	Transcription	Spliceosome	Spliceosome	K12886	HNRNPK:P61978	HNRNPK	:	P61978
Q6IBN1	KO	Genetic Information Processing	Transcription	Spliceosome	Spliceosome	K12886	HNRNPK:Q6IBN1	HNRNPK	:	Q6IBN1
P52272	KO	Genetic Information Processing	Transcription	Spliceosome	Spliceosome	K12887	HNRNPM:P52272	HNRNPM	:	P52272
Q00839	KO	Genetic Information Processing	Transcription	Spliceosome	Spliceosome	K12888	HNRNPU:Q00839	HNRNPU	:	Q00839
Q96BA7	KO	Genetic Information Processing	Transcription	Spliceosome	Spliceosome	K12888	HNRNPU:Q96BA7	HNRNPU	:	Q96BA7
Q53SS8	KO	Genetic Information Processing	Transcription	Spliceosome	Spliceosome	K12889	PCBP1:Q53SS8	PCBP1	:	Q53SS8
Q15365	KO	Genetic Information Processing	Transcription	Spliceosome	Spliceosome	K12889	PCBP1:Q15365	PCBP1	:	Q15365
Q7L014	KO	Genetic Information Processing	Transcription	Spliceosome	Spliceosome	K12811	DDX46:Q7L014	DDX46	:	Q7L014
P62995	KO	Genetic Information Processing	Transcription	Spliceosome	Spliceosome	K12897	TRA2B:P62995	TRA2B	:	P62995
Q549U1	KO	Genetic Information Processing	Transcription	Spliceosome	Spliceosome	K12897	TRA2A:Q549U1	TRA2A	:	Q549U1
Q13595	KO	Genetic Information Processing	Transcription	Spliceosome	Spliceosome	K12897	TRA2A:Q13595	TRA2A	:	Q13595
B4DLU6	KO	Genetic Information Processing	Transcription	Spliceosome	Spliceosome	K12896	SRSF7:B4DLU6	SRSF7	:	B4DLU6
Q16629	KO	Genetic Information Processing	Transcription	Spliceosome	Spliceosome	K12896	SRSF7:Q16629	SRSF7	:	Q16629
Q13247	KO	Genetic Information Processing	Transcription	Spliceosome	Spliceosome	K12893	SRSF6:Q13247	SRSF6	:	Q13247
Q08170	KO	Genetic Information Processing	Transcription	Spliceosome	Spliceosome	K12893	SRSF4:Q08170	SRSF4	:	Q08170
Q13243	KO	Genetic Information Processing	Transcription	Spliceosome	Spliceosome	K12893	SRSF5:Q13243	SRSF5	:	Q13243
P84103	KO	Genetic Information Processing	Transcription	Spliceosome	Spliceosome	K12892	SRSF3:P84103	SRSF3	:	P84103
B2R6F3	KO	Genetic Information Processing	Transcription	Spliceosome	Spliceosome	K12892	SRSF3:B2R6F3	SRSF3	:	B2R6F3
Q13242	KO	Genetic Information Processing	Transcription	Spliceosome	Spliceosome	K12890	SRSF9:Q13242	SRSF9	:	Q13242
Q59FA2	KO	Genetic Information Processing	Transcription	Spliceosome	Spliceosome	K12890	SRSF1:Q59FA2	SRSF1	:	Q59FA2
Q07955	KO	Genetic Information Processing	Transcription	Spliceosome	Spliceosome	K12890	SRSF1:Q07955	SRSF1	:	Q07955
Q8IWX8	KO	Genetic Information Processing	Transcription	Spliceosome	Spliceosome	K12841	CHERP:Q8IWX8	CHERP	:	Q8IWX8
P51991	KO	Genetic Information Processing	Transcription	Spliceosome	Spliceosome	K12741	HNRNPA3:P51991	HNRNPA3	:	P51991
P09651	KO	Genetic Information Processing	Transcription	Spliceosome	Spliceosome	K12741	HNRNPA1:P09651	HNRNPA1	:	P09651
Q32P51	KO	Genetic Information Processing	Transcription	Spliceosome	Spliceosome	K12741	HNRNPA1L2:Q32P51	HNRNPA1L2	:	Q32P51
A0JLT9	KO	Genetic Information Processing	Transcription	Spliceosome	Spliceosome	K12828	SF3B1:A0JLT9	SF3B1	:	A0JLT9
O75533	KO	Genetic Information Processing	Transcription	Spliceosome	Spliceosome	K12828	SF3B1:O75533	SF3B1	:	O75533
Q7Z497	KO	Genetic Information Processing	Transcription	Spliceosome	Spliceosome	K12828	SF3B1:Q7Z497	SF3B1	:	Q7Z497
E9PCH3	KO	Genetic Information Processing	Transcription	Spliceosome	Spliceosome	K12828	SF3B1:E9PCH3	SF3B1	:	E9PCH3
Q13435	KO	Genetic Information Processing	Transcription	Spliceosome	Spliceosome	K12829	SF3B2:Q13435	SF3B2	:	Q13435
Q15428	KO	Genetic Information Processing	Transcription	Spliceosome	Spliceosome	K12826	SF3A2:Q15428	SF3A2	:	Q15428
Q05DF2	KO	Genetic Information Processing	Transcription	Spliceosome	Spliceosome	K12826	SF3A2:Q05DF2	SF3A2	:	Q05DF2
Q12874	KO	Genetic Information Processing	Transcription	Spliceosome	Spliceosome	K12827	SF3A3:Q12874	SF3A3	:	Q12874
B3KY12	KO	Genetic Information Processing	Transcription	Spliceosome	Spliceosome	K12827	SF3A3:B3KY12	SF3A3	:	B3KY12
O14776	KO	Genetic Information Processing	Transcription	Spliceosome	Spliceosome	K12824	TCERG1:O14776	TCERG1	:	O14776
Q15459	KO	Genetic Information Processing	Transcription	Spliceosome	Spliceosome	K12825	SF3A1:Q15459	SF3A1	:	Q15459
E9PAW1	KO	Genetic Information Processing	Transcription	Spliceosome	Spliceosome	K12825	SF3A1:E9PAW1	SF3A1	:	E9PAW1
P49756	KO	Genetic Information Processing	Transcription	Spliceosome	Spliceosome	K12822	RBM25:P49756	RBM25	:	P49756
P17844	KO	Genetic Information Processing	Transcription	Spliceosome	Spliceosome	K12823	DDX5:P17844	DDX5	:	P17844
O43143	KO	Genetic Information Processing	Transcription	Spliceosome	Spliceosome	K12820	DHX15:O43143	DHX15	:	O43143
Q05C41	KO	Genetic Information Processing	Transcription	Spliceosome	Spliceosome	K12821	PRPF40A:Q05C41	PRPF40A	:	Q05C41
O75400	KO	Genetic Information Processing	Transcription	Spliceosome	Spliceosome	K12821	PRPF40A:O75400	PRPF40A	:	O75400
E9PFS0	KO	Genetic Information Processing	Transcription	Spliceosome	Spliceosome	K12821	PRPF40A:E9PFS0	PRPF40A	:	E9PFS0
Q6NWY9	KO	Genetic Information Processing	Transcription	Spliceosome	Spliceosome	K12821	PRPF40B:Q6NWY9	PRPF40B	:	Q6NWY9
B2R7W3	KO	Genetic Information Processing	Transcription	Spliceosome	Spliceosome	K12861	BCAS2:B2R7W3	BCAS2	:	B2R7W3
O75934	KO	Genetic Information Processing	Transcription	Spliceosome	Spliceosome	K12861	BCAS2:O75934	BCAS2	:	O75934
Q8WYA6	KO	Genetic Information Processing	Transcription	Spliceosome	Spliceosome	K12864	CTNNBL1:Q8WYA6	CTNNBL1	:	Q8WYA6
O60828	KO	Genetic Information Processing	Transcription	Spliceosome	Spliceosome	K12865	PQBP1:O60828	PQBP1	:	O60828
B4DJP9	KO	Genetic Information Processing	Transcription	Spliceosome	Spliceosome	K12900	SRSF10:B4DJP9	SRSF10	:	B4DJP9
O75494	KO	Genetic Information Processing	Transcription	Spliceosome	Spliceosome	K12900	SRSF10:O75494	SRSF10	:	O75494
Q5JRI3	KO	Genetic Information Processing	Transcription	Spliceosome	Spliceosome	K12900	SRSF10:Q5JRI3	SRSF10	:	Q5JRI3
O75940	KO	Genetic Information Processing	Transcription	Spliceosome	Spliceosome	K12839	SMNDC1:O75940	SMNDC1	:	O75940
Q9UHX1	KO	Genetic Information Processing	Transcription	Spliceosome	Spliceosome	K12838	PUF60:Q9UHX1	PUF60	:	Q9UHX1
Q86XP3	KO	Genetic Information Processing	Transcription	Spliceosome	Spliceosome	K12835	DDX42:Q86XP3	DDX42	:	Q86XP3
Q7RTV0	KO	Genetic Information Processing	Transcription	Spliceosome	Spliceosome	K12834	PHF5A:Q7RTV0	PHF5A	:	Q7RTV0
P26368	KO	Genetic Information Processing	Transcription	Spliceosome	Spliceosome	K12837	U2AF2:P26368	U2AF2	:	P26368
Q7Z780	KO	Genetic Information Processing	Transcription	Spliceosome	Spliceosome	K12836	U2AF1:Q7Z780	U2AF1	:	Q7Z780
Q01081	KO	Genetic Information Processing	Transcription	Spliceosome	Spliceosome	K12836	U2AF1:Q01081	U2AF1	:	Q01081
Q701P4	KO	Genetic Information Processing	Transcription	Spliceosome	Spliceosome	K12836	U2AF1:Q701P4	U2AF1	:	Q701P4
Q71RF1	KO	Genetic Information Processing	Transcription	Spliceosome	Spliceosome	K12836	U2AF1:Q71RF1	U2AF1	:	Q71RF1
Q15427	KO	Genetic Information Processing	Transcription	Spliceosome	Spliceosome	K12831	SF3B4:Q15427	SF3B4	:	Q15427
B3KUJ0	KO	Genetic Information Processing	Transcription	Spliceosome	Spliceosome	K12831	SF3B4:B3KUJ0	SF3B4	:	B3KUJ0
Q15393	KO	Genetic Information Processing	Transcription	Spliceosome	Spliceosome	K12830	SF3B3:Q15393	SF3B3	:	Q15393
A8K6V3	KO	Genetic Information Processing	Transcription	Spliceosome	Spliceosome	K12830	SF3B3:A8K6V3	SF3B3	:	A8K6V3
Q9Y3B4	KO	Genetic Information Processing	Transcription	Spliceosome	Spliceosome	K12833	SF3B6:Q9Y3B4	SF3B6	:	Q9Y3B4
Q53TM1	KO	Genetic Information Processing	Transcription	Spliceosome	Spliceosome	K12833	SF3B6:Q53TM1	SF3B6	:	Q53TM1
Q9BWJ5	KO	Genetic Information Processing	Transcription	Spliceosome	Spliceosome	K12832	SF3B5:Q9BWJ5	SF3B5	:	Q9BWJ5
O43172	KO	Genetic Information Processing	Transcription	Spliceosome	Spliceosome	K12662	PRPF4:O43172	PRPF4	:	O43172
Q99633	KO	Genetic Information Processing	Transcription	Spliceosome	Spliceosome	K12817	PRPF18:Q99633	PRPF18	:	Q99633
O60508	KO	Genetic Information Processing	Transcription	Spliceosome	Spliceosome	K12816	CDC40:O60508	CDC40	:	O60508
Q5SQH4	KO	Genetic Information Processing	Transcription	Spliceosome	Spliceosome	K12813	DHX16:Q5SQH4	DHX16	:	Q5SQH4
O60231	KO	Genetic Information Processing	Transcription	Spliceosome	Spliceosome	K12813	DHX16:O60231	DHX16	:	O60231
B4DZ28	KO	Genetic Information Processing	Transcription	Spliceosome	Spliceosome	K12813	DHX16:B4DZ28	DHX16	:	B4DZ28
O95391	KO	Genetic Information Processing	Transcription	Spliceosome	Spliceosome	K12819	SLU7:O95391	SLU7	:	O95391
Q14562	KO	Genetic Information Processing	Transcription	Spliceosome	Spliceosome	K12818	DHX8:Q14562	DHX8	:	Q14562
Q13573	KO	Genetic Information Processing	Transcription	Spliceosome	Spliceosome	K06063	SNW1:Q13573	SNW1	:	Q13573
P62316	KO	Genetic Information Processing	Transcription	Spliceosome	Spliceosome	K11096	SNRPD2:P62316	SNRPD2	:	P62316
P62304	KO	Genetic Information Processing	Transcription	Spliceosome	Spliceosome	K11097	SNRPE:P62304	SNRPE	:	P62304
P08579	KO	Genetic Information Processing	Transcription	Spliceosome	Spliceosome	K11094	SNRPB2:P08579	SNRPB2	:	P08579
Q5TAL4	KO	Genetic Information Processing	Transcription	Spliceosome	Spliceosome	K11095	SNRPC:Q5TAL4	SNRPC	:	Q5TAL4
P09234	KO	Genetic Information Processing	Transcription	Spliceosome	Spliceosome	K11095	SNRPC:P09234	SNRPC	:	P09234
P09661	KO	Genetic Information Processing	Transcription	Spliceosome	Spliceosome	K11092	SNRPA1:P09661	SNRPA1	:	P09661
P08621	KO	Genetic Information Processing	Transcription	Spliceosome	Spliceosome	K11093	SNRNP70:P08621	SNRNP70	:	P08621
P09012	KO	Genetic Information Processing	Transcription	Spliceosome	Spliceosome	K11091	SNRPA:P09012	SNRPA	:	P09012
P62306	KO	Genetic Information Processing	Transcription	Spliceosome	Spliceosome	K11098	SNRPF:P62306	SNRPF	:	P62306
P62308	KO	Genetic Information Processing	Transcription	Spliceosome	Spliceosome	K11099	SNRPG:P62308	SNRPG	:	P62308
P62314	KO	Genetic Information Processing	Transcription	Spliceosome	Spliceosome	K11087	SNRPD1:P62314	SNRPD1	:	P62314
O43447	KO	Genetic Information Processing	Transcription	Spliceosome	Spliceosome	K09567	PPIH:O43447	PPIH	:	O43447
Q6FH36	KO	Genetic Information Processing	Transcription	Spliceosome	Spliceosome	K09567	PPIH:Q6FH36	PPIH	:	Q6FH36
Q3S611	KO	Genetic Information Processing	Transcription	Spliceosome	Spliceosome	K09564	PPIE:Q3S611	PPIE	:	Q3S611
Q9UNP9	KO	Genetic Information Processing	Transcription	Spliceosome	Spliceosome	K09564	PPIE:Q9UNP9	PPIE	:	Q9UNP9
Q5TGA3	KO	Genetic Information Processing	Transcription	Spliceosome	Spliceosome	K09564	PPIE:Q5TGA3	PPIE	:	Q5TGA3
Q9P013	KO	Genetic Information Processing	Transcription	Spliceosome	Spliceosome	K12863	CWC15:Q9P013	CWC15	:	Q9P013
Q99459	KO	Genetic Information Processing	Transcription	Spliceosome	Spliceosome	K12860	CDC5L:Q99459	CDC5L	:	Q99459
Q9Y2W2	KO	Genetic Information Processing	Transcription	Spliceosome	Spliceosome	K12866	WBP11:Q9Y2W2	WBP11	:	Q9Y2W2
Q9HCS7	KO	Genetic Information Processing	Transcription	Spliceosome	Spliceosome	K12867	XAB2:Q9HCS7	XAB2	:	Q9HCS7
O95926	KO	Genetic Information Processing	Transcription	Spliceosome	Spliceosome	K12868	SYF2:O95926	SYF2	:	O95926
Q9BZJ0	KO	Genetic Information Processing	Transcription	Spliceosome	Spliceosome	K12869	CRNKL1:Q9BZJ0	CRNKL1	:	Q9BZJ0
Q53FN0	KO	Genetic Information Processing	Transcription	Spliceosome	Spliceosome	K12891	SRSF2:Q53FN0	SRSF2	:	Q53FN0
Q01130	KO	Genetic Information Processing	Transcription	Spliceosome	Spliceosome	K12891	SRSF2:Q01130	SRSF2	:	Q01130
Q9BRL6	KO	Genetic Information Processing	Transcription	Spliceosome	Spliceosome	K12891	SRSF8:Q9BRL6	SRSF8	:	Q9BRL6
P14678	KO	Genetic Information Processing	Transcription	Spliceosome	Spliceosome	K11086	SNRPB:P14678	SNRPB	:	P14678
Q66K91	KO	Genetic Information Processing	Transcription	Spliceosome	Spliceosome	K11086	SNRPB:Q66K91	SNRPB	:	Q66K91
P62318	KO	Genetic Information Processing	Transcription	Spliceosome	Spliceosome	K11088	SNRPD3:P62318	SNRPD3	:	P62318
Q13838	KO	Genetic Information Processing	Transcription	Spliceosome	Spliceosome	K12812	DDX39B:Q13838	DDX39B	:	Q13838
P83876	KO	Genetic Information Processing	Transcription	Spliceosome	Spliceosome	K12859	TXNL4A:P83876	TXNL4A	:	P83876
Q9NYF8	KO	Genetic Information Processing	Transcription	Spliceosome	Spliceosome	K13087	BCLAF1:Q9NYF8	BCLAF1	:	Q9NYF8
Q15717	KO	Genetic Information Processing	Transcription	Spliceosome	Spliceosome	K13088	ELAVL1:Q15717	ELAVL1	:	Q15717
Q12905	KO	Genetic Information Processing	Transcription	Spliceosome	Spliceosome	K13089	ILF2:Q12905	ILF2	:	Q12905
F4ZW62	KO	Genetic Information Processing	Transcription	Spliceosome	Spliceosome	K13089	ILF2:F4ZW62	ILF2	:	F4ZW62
Q12906	KO	Genetic Information Processing	Transcription	Spliceosome	Spliceosome	K13090	ILF3:Q12906	ILF3	:	Q12906
B4DRA0	KO	Genetic Information Processing	Transcription	Spliceosome	Spliceosome	K13091	RBM39:B4DRA0	RBM39	:	B4DRA0
Q14498	KO	Genetic Information Processing	Transcription	Spliceosome	Spliceosome	K13091	RBM39:Q14498	RBM39	:	Q14498
A2RRD3	KO	Genetic Information Processing	Transcription	Spliceosome	Spliceosome	K13091	RBM39:A2RRD3	RBM39	:	A2RRD3
Q86VM9	KO	Genetic Information Processing	Transcription	Spliceosome	Spliceosome	K13092	ZC3H18:Q86VM9	ZC3H18	:	Q86VM9
Q9UQ88	KO	Genetic Information Processing	Transcription	Spliceosome	Spliceosome	K08818	CDK11A:Q9UQ88	CDK11A	:	Q9UQ88
Q4VBY6	KO	Genetic Information Processing	Transcription	Spliceosome	Spliceosome	K08818	CDK11A:Q4VBY6	CDK11A	:	Q4VBY6
P21127	KO	Genetic Information Processing	Transcription	Spliceosome	Spliceosome	K08818	CDK11B:P21127	CDK11B	:	P21127
O43719	KO	Genetic Information Processing	Transcription	Spliceosome	Spliceosome	K13093	HTATSF1:O43719	HTATSF1	:	O43719
P98175	KO	Genetic Information Processing	Transcription	Spliceosome	Spliceosome	K13094	RBM10:P98175	RBM10	:	P98175
Q7Z3D7	KO	Genetic Information Processing	Transcription	Spliceosome	Spliceosome	K13094	RBM10:Q7Z3D7	RBM10	:	Q7Z3D7
P52756	KO	Genetic Information Processing	Transcription	Spliceosome	Spliceosome	K13094	RBM5:P52756	RBM5	:	P52756
Q15637	KO	Genetic Information Processing	Transcription	Spliceosome	Spliceosome	K13095	SF1:Q15637	SF1	:	Q15637
C9JJE2	KO	Genetic Information Processing	Transcription	Spliceosome	Spliceosome	K13095	SF1:C9JJE2	SF1	:	C9JJE2
B7Z1Q1	KO	Genetic Information Processing	Transcription	Spliceosome	Spliceosome	K13095	SF1:B7Z1Q1	SF1	:	B7Z1Q1
Q8IWZ8	KO	Genetic Information Processing	Transcription	Spliceosome	Spliceosome	K13096	SUGP1:Q8IWZ8	SUGP1	:	Q8IWZ8
Q8NFU7	KO	Genetic Information Processing	Transcription	Spliceosome	Spliceosome	K13097	TET1:Q8NFU7	TET1	:	Q8NFU7
O95400	KO	Genetic Information Processing	Transcription	Spliceosome	Spliceosome	K13099	CD2BP2:O95400	CD2BP2	:	O95400
Q9HCG8	KO	Genetic Information Processing	Transcription	Spliceosome	Spliceosome	K13100	CWC22:Q9HCG8	CWC22	:	Q9HCG8
Q92917	KO	Genetic Information Processing	Transcription	Spliceosome	Spliceosome	K13101	GPKOW:Q92917	GPKOW	:	Q92917
O60870	KO	Genetic Information Processing	Transcription	Spliceosome	Spliceosome	K13102	KIN:O60870	KIN	:	O60870
Q96NB3	KO	Genetic Information Processing	Transcription	Spliceosome	Spliceosome	K13104	ZNF830:Q96NB3	ZNF830	:	Q96NB3
Q9BRD0	KO	Genetic Information Processing	Transcription	Spliceosome	Spliceosome	K13106	BUD13:Q9BRD0	BUD13	:	Q9BRD0
Q9Y388	KO	Genetic Information Processing	Transcription	Spliceosome	Spliceosome	K13107	RBMX2:Q9Y388	RBMX2	:	Q9Y388
Q05DU0	KO	Genetic Information Processing	Transcription	Spliceosome	Spliceosome	K13107	RBMX2:Q05DU0	RBMX2	:	Q05DU0
B1AK66	KO	Genetic Information Processing	Transcription	Spliceosome	Spliceosome	K13108	SNIP1:B1AK66	SNIP1	:	B1AK66
Q8TAD8	KO	Genetic Information Processing	Transcription	Spliceosome	Spliceosome	K13108	SNIP1:Q8TAD8	SNIP1	:	Q8TAD8
Q13123	KO	Genetic Information Processing	Transcription	Spliceosome	Spliceosome	K13109	IK:Q13123	IK	:	Q13123
Q9UK43	KO	Genetic Information Processing	Transcription	Spliceosome	Spliceosome	K13109	IK:Q9UK43	IK	:	Q9UK43
Q95HA6	KO	Genetic Information Processing	Transcription	Spliceosome	Spliceosome	K13109	IK:Q95HA6	IK	:	Q95HA6
P55081	KO	Genetic Information Processing	Transcription	Spliceosome	Spliceosome	K13110	MFAP1:P55081	MFAP1	:	P55081
Q2TAY7	KO	Genetic Information Processing	Transcription	Spliceosome	Spliceosome	K13111	SMU1:Q2TAY7	SMU1	:	Q2TAY7
A0MNN4	KO	Genetic Information Processing	Transcription	Spliceosome	Spliceosome	K13111	SMU1:A0MNN4	SMU1	:	A0MNN4
Q9Y2W1	KO	Genetic Information Processing	Transcription	Spliceosome	Spliceosome	K13112	THRAP3:Q9Y2W1	THRAP3	:	Q9Y2W1
Q9BZL1	KO	Genetic Information Processing	Transcription	Spliceosome	Spliceosome	K13113	UBL5:Q9BZL1	UBL5	:	Q9BZL1
Q9UBB9	KO	Genetic Information Processing	Transcription	Spliceosome	Spliceosome	K13103	TFIP11:Q9UBB9	TFIP11	:	Q9UBB9
Q9H2H8	KO	Genetic Information Processing	Transcription	Spliceosome	Spliceosome	K12734	PPIL3:Q9H2H8	PPIL3	:	Q9H2H8
Q8WUA2	KO	Genetic Information Processing	Transcription	Spliceosome	Spliceosome	K12735	PPIL4:Q8WUA2	PPIL4	:	Q8WUA2
Q13427	KO	Genetic Information Processing	Transcription	Spliceosome	Spliceosome	K09566	PPIG:Q13427	PPIG	:	Q13427
Q96BP3	KO	Genetic Information Processing	Transcription	Spliceosome	Spliceosome	K12736	PPWD1:Q96BP3	PPWD1	:	Q96BP3
Q6UX04	KO	Genetic Information Processing	Transcription	Spliceosome	Spliceosome	K12737	CWC27:Q6UX04	CWC27	:	Q6UX04
P13994	KO	Genetic Information Processing	Transcription	Spliceosome	Spliceosome	K13115	CCDC130:P13994	CCDC130	:	P13994
Q9UJV9	KO	Genetic Information Processing	Transcription	Spliceosome	Spliceosome	K13116	DDX41:Q9UJV9	DDX41	:	Q9UJV9
Q9H5Z1	KO	Genetic Information Processing	Transcription	Spliceosome	Spliceosome	K13117	DHX35:Q9H5Z1	DHX35	:	Q9H5Z1
F5GXM6	KO	Genetic Information Processing	Transcription	Spliceosome	Spliceosome	K13117	DHX35:F5GXM6	DHX35	:	F5GXM6
Q96DF8	KO	Genetic Information Processing	Transcription	Spliceosome	Spliceosome	K13118	DGCR14:Q96DF8	DGCR14	:	Q96DF8
Q9Y247	KO	Genetic Information Processing	Transcription	Spliceosome	Spliceosome	K13119	FAM50B:Q9Y247	FAM50B	:	Q9Y247
Q14320	KO	Genetic Information Processing	Transcription	Spliceosome	Spliceosome	K13119	FAM50A:Q14320	FAM50A	:	Q14320
Q9Y421	KO	Genetic Information Processing	Transcription	Spliceosome	Spliceosome	K13120	FAM32A:Q9Y421	FAM32A	:	Q9Y421
Q70Z53	KO	Genetic Information Processing	Transcription	Spliceosome	Spliceosome	K13121	FRA10AC1:Q70Z53	FRA10AC1	:	Q70Z53
Q14331	KO	Genetic Information Processing	Transcription	Spliceosome	Spliceosome	K13122	FRG1:Q14331	FRG1	:	Q14331
Q9BRR8	KO	Genetic Information Processing	Transcription	Spliceosome	Spliceosome	K13123	GPATCH1:Q9BRR8	GPATCH1	:	Q9BRR8
Q9BRX9	KO	Genetic Information Processing	Transcription	Spliceosome	Spliceosome	K13124	WDR83:Q9BRX9	WDR83	:	Q9BRX9
Q9Y314	KO	Genetic Information Processing	Transcription	Spliceosome	Spliceosome	K13125	NOSIP:Q9Y314	NOSIP	:	Q9Y314
O15541	KO	Genetic Information Processing	Transcription	Spliceosome	Spliceosome	K13127	RNF113A:O15541	RNF113A	:	O15541
Q6NZY4	KO	Genetic Information Processing	Transcription	Spliceosome	Spliceosome	K13128	ZCCHC8:Q6NZY4	ZCCHC8	:	Q6NZY4
Q8WXD5	KO	Genetic Information Processing	Transcription	Spliceosome	Spliceosome	K13134	GEMIN6:Q8WXD5	GEMIN6	:	Q8WXD5
Q9H840	KO	Genetic Information Processing	Transcription	Spliceosome	Spliceosome	K13135	GEMIN7:Q9H840	GEMIN7	:	Q9H840
Q9NWZ8	KO	Genetic Information Processing	Transcription	Spliceosome	Spliceosome	K13136	GEMIN8:Q9NWZ8	GEMIN8	:	Q9NWZ8
Q8N201	KO	Genetic Information Processing	Transcription	Spliceosome	Spliceosome	K13138	INTS1:Q8N201	INTS1	:	Q8N201
Q9H0H0	KO	Genetic Information Processing	Transcription	Spliceosome	Spliceosome	K13139	INTS2:Q9H0H0	INTS2	:	Q9H0H0
Q68E01	KO	Genetic Information Processing	Transcription	Spliceosome	Spliceosome	K13140	INTS3:Q68E01	INTS3	:	Q68E01
Q96HW7	KO	Genetic Information Processing	Transcription	Spliceosome	Spliceosome	K13141	INTS4:Q96HW7	INTS4	:	Q96HW7
Q6P9B9	KO	Genetic Information Processing	Transcription	Spliceosome	Spliceosome	K13142	INTS5:Q6P9B9	INTS5	:	Q6P9B9
Q9UL03	KO	Genetic Information Processing	Transcription	Spliceosome	Spliceosome	K13143	INTS6:Q9UL03	INTS6	:	Q9UL03
Q9NVH2	KO	Genetic Information Processing	Transcription	Spliceosome	Spliceosome	K13144	INTS7:Q9NVH2	INTS7	:	Q9NVH2
B4DLZ6	KO	Genetic Information Processing	Transcription	Spliceosome	Spliceosome	K13144	INTS7:B4DLZ6	INTS7	:	B4DLZ6
Q75QN2	KO	Genetic Information Processing	Transcription	Spliceosome	Spliceosome	K13145	INTS8:Q75QN2	INTS8	:	Q75QN2
B7Z6M5	KO	Genetic Information Processing	Transcription	Spliceosome	Spliceosome	K13146	INTS9:B7Z6M5	INTS9	:	B7Z6M5
Q9NV88	KO	Genetic Information Processing	Transcription	Spliceosome	Spliceosome	K13146	INTS9:Q9NV88	INTS9	:	Q9NV88
B7Z560	KO	Genetic Information Processing	Transcription	Spliceosome	Spliceosome	K13146	INTS9:B7Z560	INTS9	:	B7Z560
Q9NVR2	KO	Genetic Information Processing	Transcription	Spliceosome	Spliceosome	K13147	INTS10:Q9NVR2	INTS10	:	Q9NVR2
Q5TA45	KO	Genetic Information Processing	Transcription	Spliceosome	Spliceosome	K13148	CPSF3L:Q5TA45	CPSF3L	:	Q5TA45
B3KPR3	KO	Genetic Information Processing	Transcription	Spliceosome	Spliceosome	K13148	CPSF3L:B3KPR3	CPSF3L	:	B3KPR3
Q96CB8	KO	Genetic Information Processing	Transcription	Spliceosome	Spliceosome	K13149	INTS12:Q96CB8	INTS12	:	Q96CB8
P38432	KO	Genetic Information Processing	Transcription	Spliceosome	Spliceosome	K13150	COIL:P38432	COIL	:	P38432
Q9UDW3	KO	Genetic Information Processing	Transcription	Spliceosome	Spliceosome	K13152	ZMAT5:Q9UDW3	ZMAT5	:	Q9UDW3
Q9BV90	KO	Genetic Information Processing	Transcription	Spliceosome	Spliceosome	K13153	SNRNP25:Q9BV90	SNRNP25	:	Q9BV90
Q8TBF4	KO	Genetic Information Processing	Transcription	Spliceosome	Spliceosome	K13154	ZCRB1:Q8TBF4	ZCRB1	:	Q8TBF4
Q16560	KO	Genetic Information Processing	Transcription	Spliceosome	Spliceosome	K13155	SNRNP35:Q16560	SNRNP35	:	Q16560
Q6IEG0	KO	Genetic Information Processing	Transcription	Spliceosome	Spliceosome	K13156	SNRNP48:Q6IEG0	SNRNP48	:	Q6IEG0
Q96LT9	KO	Genetic Information Processing	Transcription	Spliceosome	Spliceosome	K13157	RNPC3:Q96LT9	RNPC3	:	Q96LT9
Q13151	KO	Genetic Information Processing	Transcription	Spliceosome	Spliceosome	K12894	HNRNPA0:Q13151	HNRNPA0	:	Q13151
P22626	KO	Genetic Information Processing	Transcription	Spliceosome	Spliceosome	K13158	HNRNPA2B1:P22626	HNRNPA2B1	:	P22626
O14979	KO	Genetic Information Processing	Transcription	Spliceosome	Spliceosome	K13044	HNRNPDL:O14979	HNRNPDL	:	O14979
Q99729	KO	Genetic Information Processing	Transcription	Spliceosome	Spliceosome	K13044	HNRNPAB:Q99729	HNRNPAB	:	Q99729
Q14103	KO	Genetic Information Processing	Transcription	Spliceosome	Spliceosome	K13044	HNRNPD:Q14103	HNRNPD	:	Q14103
Q53GL6	KO	Genetic Information Processing	Transcription	Spliceosome	Spliceosome	K12895	RALY:Q53GL6	RALY	:	Q53GL6
Q9UKM9	KO	Genetic Information Processing	Transcription	Spliceosome	Spliceosome	K12895	RALY:Q9UKM9	RALY	:	Q9UKM9
P31943	KO	Genetic Information Processing	Transcription	Spliceosome	Spliceosome	K12898	HNRNPH1:P31943	HNRNPH1	:	P31943
P52597	KO	Genetic Information Processing	Transcription	Spliceosome	Spliceosome	K12898	HNRNPF:P52597	HNRNPF	:	P52597
P55795	KO	Genetic Information Processing	Transcription	Spliceosome	Spliceosome	K12898	HNRNPH2:P55795	HNRNPH2	:	P55795
P31942	KO	Genetic Information Processing	Transcription	Spliceosome	Spliceosome	K12898	HNRNPH3:P31942	HNRNPH3	:	P31942
Q53F48	KO	Genetic Information Processing	Transcription	Spliceosome	Spliceosome	K12898	HNRNPH3:Q53F48	HNRNPH3	:	Q53F48
A6NIT8	KO	Genetic Information Processing	Transcription	Spliceosome	Spliceosome	K13159	HNRNPL:A6NIT8	HNRNPL	:	A6NIT8
P14866	KO	Genetic Information Processing	Transcription	Spliceosome	Spliceosome	K13159	HNRNPL:P14866	HNRNPL	:	P14866
Q6NTA2	KO	Genetic Information Processing	Transcription	Spliceosome	Spliceosome	K13159	HNRNPL:Q6NTA2	HNRNPL	:	Q6NTA2
Q8WVV9	KO	Genetic Information Processing	Transcription	Spliceosome	Spliceosome	K13159	HNRNPLL:Q8WVV9	HNRNPLL	:	Q8WVV9
A8K894	KO	Genetic Information Processing	Transcription	Spliceosome	Spliceosome	K13159	HNRNPLL:A8K894	HNRNPLL	:	A8K894
O60506	KO	Genetic Information Processing	Transcription	Spliceosome	Spliceosome	K13160	SYNCRIP:O60506	SYNCRIP	:	O60506
B7Z645	KO	Genetic Information Processing	Transcription	Spliceosome	Spliceosome	K13160	SYNCRIP:B7Z645	SYNCRIP	:	B7Z645
Q59GL1	KO	Genetic Information Processing	Transcription	Spliceosome	Spliceosome	K13160	SYNCRIP:Q59GL1	SYNCRIP	:	Q59GL1
O43390	KO	Genetic Information Processing	Transcription	Spliceosome	Spliceosome	K13161	HNRNPR:O43390	HNRNPR	:	O43390
Q0VGD6	KO	Genetic Information Processing	Transcription	Spliceosome	Spliceosome	K13161	HNRNPR:Q0VGD6	HNRNPR	:	Q0VGD6
Q6MZS5	KO	Genetic Information Processing	Transcription	Spliceosome	Spliceosome	K13161	HNRNPR:Q6MZS5	HNRNPR	:	Q6MZS5
P57721	KO	Genetic Information Processing	Transcription	Spliceosome	Spliceosome	K13162	PCBP3:P57721	PCBP3	:	P57721
P57723	KO	Genetic Information Processing	Transcription	Spliceosome	Spliceosome	K13162	PCBP4:P57723	PCBP4	:	P57723
Q32Q82	KO	Genetic Information Processing	Transcription	Spliceosome	Spliceosome	K13162	PCBP2:Q32Q82	PCBP2	:	Q32Q82
Q15366	KO	Genetic Information Processing	Transcription	Spliceosome	Spliceosome	K13162	PCBP2:Q15366	PCBP2	:	Q15366
Q6IPF4	KO	Genetic Information Processing	Transcription	Spliceosome	Spliceosome	K13162	PCBP2:Q6IPF4	PCBP2	:	Q6IPF4
F8VYL7	KO	Genetic Information Processing	Transcription	Spliceosome	Spliceosome	K13162	PCBP2:F8VYL7	PCBP2	:	F8VYL7
Q59HD4	KO	Genetic Information Processing	Transcription	Spliceosome	Spliceosome	K13162	PCBP2:Q59HD4	PCBP2	:	Q59HD4
Q68Y55	KO	Genetic Information Processing	Transcription	Spliceosome	Spliceosome	K13162	PCBP2:Q68Y55	PCBP2	:	Q68Y55
A8K7X6	KO	Genetic Information Processing	Transcription	Spliceosome	Spliceosome	K13162	PCBP2:A8K7X6	PCBP2	:	A8K7X6
B3KWR7	KO	Genetic Information Processing	Transcription	Spliceosome	Spliceosome	K13163	MSL1:B3KWR7	MSL1	:	B3KWR7
Q68DK7	KO	Genetic Information Processing	Transcription	Spliceosome	Spliceosome	K13163	MSL1:Q68DK7	MSL1	:	Q68DK7
Q9HCI7	KO	Genetic Information Processing	Transcription	Spliceosome	Spliceosome	K13164	MSL2:Q9HCI7	MSL2	:	Q9HCI7
Q8IWE6	KO	Genetic Information Processing	Transcription	Spliceosome	Spliceosome	K12899	SRSF11:Q8IWE6	SRSF11	:	Q8IWE6
Q05519	KO	Genetic Information Processing	Transcription	Spliceosome	Spliceosome	K12899	SRSF11:Q05519	SRSF11	:	Q05519
Q8WXA9	KO	Genetic Information Processing	Transcription	Spliceosome	Spliceosome	K13165	SREK1:Q8WXA9	SREK1	:	Q8WXA9
B3KRJ9	KO	Genetic Information Processing	Transcription	Spliceosome	Spliceosome	K13165	SREK1:B3KRJ9	SREK1	:	B3KRJ9
Q8IX01	KO	Genetic Information Processing	Transcription	Spliceosome	Spliceosome	K13166	SUGP2:Q8IX01	SUGP2	:	Q8IX01
A8K5G0	KO	Genetic Information Processing	Transcription	Spliceosome	Spliceosome	K13166	SUGP2:A8K5G0	SUGP2	:	A8K5G0
Q8N2M8	KO	Genetic Information Processing	Transcription	Spliceosome	Spliceosome	K13168	CLASRP:Q8N2M8	CLASRP	:	Q8N2M8
Q05DA9	KO	Genetic Information Processing	Transcription	Spliceosome	Spliceosome	K13169	AKAP17A:Q05DA9	AKAP17A	:	Q05DA9
Q02040	KO	Genetic Information Processing	Transcription	Spliceosome	Spliceosome	K13169	AKAP17A:Q02040	AKAP17A	:	Q02040
Q8TF01	KO	Genetic Information Processing	Transcription	Spliceosome	Spliceosome	K13170	PNISR:Q8TF01	PNISR	:	Q8TF01
Q8TEZ9	KO	Genetic Information Processing	Transcription	Spliceosome	Spliceosome	K13170	PNISR:Q8TEZ9	PNISR	:	Q8TEZ9
Q9UQ35	KO	Genetic Information Processing	Transcription	Spliceosome	Spliceosome	K13172	SRRM2:Q9UQ35	SRRM2	:	Q9UQ35
Q9NWB6	KO	Genetic Information Processing	Transcription	Spliceosome	Spliceosome	K13173	ARGLU1:Q9NWB6	ARGLU1	:	Q9NWB6
Q92499	KO	Genetic Information Processing	Transcription	Spliceosome	Spliceosome	K13177	DDX1:Q92499	DDX1	:	Q92499
A3RJH1	KO	Genetic Information Processing	Transcription	Spliceosome	Spliceosome	K13177	DDX1:A3RJH1	DDX1	:	A3RJH1
O15523	KO	Genetic Information Processing	Transcription	Spliceosome	Spliceosome	K17642	DDX3Y:O15523	DDX3Y	:	O15523
Q92841	KO	Genetic Information Processing	Transcription	Spliceosome	Spliceosome	K13178	DDX17:Q92841	DDX17	:	Q92841
Q59F66	KO	Genetic Information Processing	Transcription	Spliceosome	Spliceosome	K13178	DDX17:Q59F66	DDX17	:	Q59F66
Q9NVP1	KO	Genetic Information Processing	Transcription	Spliceosome	Spliceosome	K13179	DDX18:Q9NVP1	DDX18	:	Q9NVP1
Q8N254	KO	Genetic Information Processing	Transcription	Spliceosome	Spliceosome	K13179	DDX18:Q8N254	DDX18	:	Q8N254
Q5JSJ4	KO	Genetic Information Processing	Transcription	Spliceosome	Spliceosome	K13180	DDX26B:Q5JSJ4	DDX26B	:	Q5JSJ4
Q96GQ7	KO	Genetic Information Processing	Transcription	Spliceosome	Spliceosome	K13181	DDX27:Q96GQ7	DDX27	:	Q96GQ7
O00148	KO	Genetic Information Processing	Transcription	Spliceosome	Spliceosome	K13182	DDX39A:O00148	DDX39A	:	O00148
Q9BQ39	KO	Genetic Information Processing	Transcription	Spliceosome	Spliceosome	K13183	DDX50:Q9BQ39	DDX50	:	Q9BQ39
Q08211	KO	Genetic Information Processing	Transcription	Spliceosome	Spliceosome	K13184	DHX9:Q08211	DHX9	:	Q08211
B3KU66	KO	Genetic Information Processing	Transcription	Spliceosome	Spliceosome	K13184	DHX9:B3KU66	DHX9	:	B3KU66
Q7L2E3	KO	Genetic Information Processing	Transcription	Spliceosome	Spliceosome	K13185	DHX30:Q7L2E3	DHX30	:	Q7L2E3
P98179	KO	Genetic Information Processing	Transcription	Spliceosome	Spliceosome	K13186	RBM3:P98179	RBM3	:	P98179
E7EQS3	KO	Genetic Information Processing	Transcription	Spliceosome	Spliceosome	K13187	RBM4:E7EQS3	RBM4	:	E7EQS3
Q9BWF3	KO	Genetic Information Processing	Transcription	Spliceosome	Spliceosome	K13187	RBM4:Q9BWF3	RBM4	:	Q9BWF3
B4E1U0	KO	Genetic Information Processing	Transcription	Spliceosome	Spliceosome	K13187	RBM4:B4E1U0	RBM4	:	B4E1U0
Q9BQ04	KO	Genetic Information Processing	Transcription	Spliceosome	Spliceosome	K13187	RBM4B:Q9BQ04	RBM4B	:	Q9BQ04
Q9Y580	KO	Genetic Information Processing	Transcription	Spliceosome	Spliceosome	K13188	RBM7:Q9Y580	RBM7	:	Q9Y580
Q96PK6	KO	Genetic Information Processing	Transcription	Spliceosome	Spliceosome	K13189	RBM14:Q96PK6	RBM14	:	Q96PK6
Q2PYN1	KO	Genetic Information Processing	Transcription	Spliceosome	Spliceosome	K13189	RBM14:Q2PYN1	RBM14	:	Q2PYN1
Q8NDT2	KO	Genetic Information Processing	Transcription	Spliceosome	Spliceosome	K13190	RBM15B:Q8NDT2	RBM15B	:	Q8NDT2
Q96T37	KO	Genetic Information Processing	Transcription	Spliceosome	Spliceosome	K13190	RBM15:Q96T37	RBM15	:	Q96T37
Q86VW9	KO	Genetic Information Processing	Transcription	Spliceosome	Spliceosome	K13190	RBM15:Q86VW9	RBM15	:	Q86VW9
Q5T8P6	KO	Genetic Information Processing	Transcription	Spliceosome	Spliceosome	K13192	RBM26:Q5T8P6	RBM26	:	Q5T8P6
Q9P2N5	KO	Genetic Information Processing	Transcription	Spliceosome	Spliceosome	K13193	RBM27:Q9P2N5	RBM27	:	Q9P2N5
Q9NS39	KO	Genetic Information Processing	Transcription	Spliceosome	Spliceosome	K13194	ADARB2:Q9NS39	ADARB2	:	Q9NS39
P78563	KO	Genetic Information Processing	Transcription	Spliceosome	Spliceosome	K13194	ADARB1:P78563	ADARB1	:	P78563
Q4AE77	KO	Genetic Information Processing	Transcription	Spliceosome	Spliceosome	K13194	ADARB1:Q4AE77	ADARB1	:	Q4AE77
Q13185	KO	Genetic Information Processing	Transcription	Spliceosome	Spliceosome	K11586	CBX3:Q13185	CBX3	:	Q13185
A4D177	KO	Genetic Information Processing	Transcription	Spliceosome	Spliceosome	K11586	CBX3:A4D177	CBX3	:	A4D177
Q14011	KO	Genetic Information Processing	Transcription	Spliceosome	Spliceosome	K13195	CIRBP:Q14011	CIRBP	:	Q14011
Q53XX5	KO	Genetic Information Processing	Transcription	Spliceosome	Spliceosome	K13195	CIRBP:Q53XX5	CIRBP	:	Q53XX5
Q92785	KO	Genetic Information Processing	Transcription	Spliceosome	Spliceosome	K13196	DPF2:Q92785	DPF2	:	Q92785
O00425	KO	Genetic Information Processing	Transcription	Spliceosome	Spliceosome	K13197	IGF2BP3:O00425	IGF2BP3	:	O00425
Q07666	KO	Genetic Information Processing	Transcription	Spliceosome	Spliceosome	K13198	KHDRBS1:Q07666	KHDRBS1	:	Q07666
Q8NC51	KO	Genetic Information Processing	Transcription	Spliceosome	Spliceosome	K13199	SERBP1:Q8NC51	SERBP1	:	Q8NC51
Q63HR1	KO	Genetic Information Processing	Transcription	Spliceosome	Spliceosome	K13199	SERBP1:Q63HR1	SERBP1	:	Q63HR1
Q5VU21	KO	Genetic Information Processing	Transcription	Spliceosome	Spliceosome	K13199	SERBP1:Q5VU21	SERBP1	:	Q5VU21
Q96SI9	KO	Genetic Information Processing	Transcription	Spliceosome	Spliceosome	K13200	STRBP:Q96SI9	STRBP	:	Q96SI9
A8K4L9	KO	Genetic Information Processing	Transcription	Spliceosome	Spliceosome	K13201	TIAL1:A8K4L9	TIAL1	:	A8K4L9
Q49AS9	KO	Genetic Information Processing	Transcription	Spliceosome	Spliceosome	K13201	TIAL1:Q49AS9	TIAL1	:	Q49AS9
Q01085	KO	Genetic Information Processing	Transcription	Spliceosome	Spliceosome	K13201	TIAL1:Q01085	TIAL1	:	Q01085
Q96GM8	KO	Genetic Information Processing	Transcription	Spliceosome	Spliceosome	K13202	TOE1:Q96GM8	TOE1	:	Q96GM8
Q96KR1	KO	Genetic Information Processing	Transcription	Spliceosome	Spliceosome	K13203	ZFR:Q96KR1	ZFR	:	Q96KR1
Q05D65	KO	Genetic Information Processing	Transcription	Spliceosome	Spliceosome	K13203	ZFR:Q05D65	ZFR	:	Q05D65
Q5BKZ1	KO	Genetic Information Processing	Transcription	Spliceosome	Spliceosome	K13204	ZNF326:Q5BKZ1	ZNF326	:	Q5BKZ1
Q9Y312	KO	Genetic Information Processing	Transcription	Spliceosome	Spliceosome	K13205	AAR2:Q9Y312	AAR2	:	Q9Y312
Q9H0G5	KO	Genetic Information Processing	Transcription	Spliceosome	Spliceosome	K13206	NSRP1:Q9H0G5	NSRP1	:	Q9H0G5
Q9HAZ1	KO	Genetic Information Processing	Transcription	Spliceosome	Spliceosome	K08823	CLK4:Q9HAZ1	CLK4	:	Q9HAZ1
P49761	KO	Genetic Information Processing	Transcription	Spliceosome	Spliceosome	K08823	CLK3:P49761	CLK3	:	P49761
B3KRI8	KO	Genetic Information Processing	Transcription	Spliceosome	Spliceosome	K08823	CLK3:B3KRI8	CLK3	:	B3KRI8
B4DFW7	KO	Genetic Information Processing	Transcription	Spliceosome	Spliceosome	K08823	CLK1:B4DFW7	CLK1	:	B4DFW7
P49759	KO	Genetic Information Processing	Transcription	Spliceosome	Spliceosome	K08823	CLK1:P49759	CLK1	:	P49759
P49760	KO	Genetic Information Processing	Transcription	Spliceosome	Spliceosome	K08823	CLK2:P49760	CLK2	:	P49760
Q9BRG8	KO	Genetic Information Processing	Transcription	Spliceosome	Spliceosome	K08823	CLK2:Q9BRG8	CLK2	:	Q9BRG8
B4E2U5	KO	Genetic Information Processing	Transcription	Spliceosome	Spliceosome	K13207	CELF1:B4E2U5	CELF1	:	B4E2U5
Q92879	KO	Genetic Information Processing	Transcription	Spliceosome	Spliceosome	K13207	CELF1:Q92879	CELF1	:	Q92879
F8W940	KO	Genetic Information Processing	Transcription	Spliceosome	Spliceosome	K13207	CELF1:F8W940	CELF1	:	F8W940
Q9BZC1	KO	Genetic Information Processing	Transcription	Spliceosome	Spliceosome	K13207	CELF4:Q9BZC1	CELF4	:	Q9BZC1
O95319	KO	Genetic Information Processing	Transcription	Spliceosome	Spliceosome	K13207	CELF2:O95319	CELF2	:	O95319
E9PC62	KO	Genetic Information Processing	Transcription	Spliceosome	Spliceosome	K13207	CELF2:E9PC62	CELF2	:	E9PC62
Q5SZQ8	KO	Genetic Information Processing	Transcription	Spliceosome	Spliceosome	K13207	CELF3:Q5SZQ8	CELF3	:	Q5SZQ8
Q59G45	KO	Genetic Information Processing	Transcription	Spliceosome	Spliceosome	K13207	CELF3:Q59G45	CELF3	:	Q59G45
Q5SZQ7	KO	Genetic Information Processing	Transcription	Spliceosome	Spliceosome	K13207	CELF3:Q5SZQ7	CELF3	:	Q5SZQ7
Q8N6W0	KO	Genetic Information Processing	Transcription	Spliceosome	Spliceosome	K13207	CELF5:Q8N6W0	CELF5	:	Q8N6W0
B4DG28	KO	Genetic Information Processing	Transcription	Spliceosome	Spliceosome	K13207	CELF6:B4DG28	CELF6	:	B4DG28
Q96J87	KO	Genetic Information Processing	Transcription	Spliceosome	Spliceosome	K13207	CELF6:Q96J87	CELF6	:	Q96J87
B4DJB6	KO	Genetic Information Processing	Transcription	Spliceosome	Spliceosome	K13207	CELF6:B4DJB6	CELF6	:	B4DJB6
O75937	KO	Genetic Information Processing	Transcription	Spliceosome	Spliceosome	K09528	DNAJC8:O75937	DNAJC8	:	O75937
O75165	KO	Genetic Information Processing	Transcription	Spliceosome	Spliceosome	K09533	DNAJC13:O75165	DNAJC13	:	O75165
Q12926	KO	Genetic Information Processing	Transcription	Spliceosome	Spliceosome	K13208	ELAVL2:Q12926	ELAVL2	:	Q12926
P26378	KO	Genetic Information Processing	Transcription	Spliceosome	Spliceosome	K13208	ELAVL4:P26378	ELAVL4	:	P26378
B7Z4G7	KO	Genetic Information Processing	Transcription	Spliceosome	Spliceosome	K13208	ELAVL4:B7Z4G7	ELAVL4	:	B7Z4G7
Q14576	KO	Genetic Information Processing	Transcription	Spliceosome	Spliceosome	K13208	ELAVL3:Q14576	ELAVL3	:	Q14576
Q96AE4	KO	Genetic Information Processing	Transcription	Spliceosome	Spliceosome	K13210	FUBP1:Q96AE4	FUBP1	:	Q96AE4
Q92945	KO	Genetic Information Processing	Transcription	Spliceosome	Spliceosome	K13210	KHSRP:Q92945	KHSRP	:	Q92945
A3KFK8	KO	Genetic Information Processing	Transcription	Spliceosome	Spliceosome	K13210	FUBP3:A3KFK8	FUBP3	:	A3KFK8
Q96I24	KO	Genetic Information Processing	Transcription	Spliceosome	Spliceosome	K13210	FUBP3:Q96I24	FUBP3	:	Q96I24
Q9Y5B6	KO	Genetic Information Processing	Transcription	Spliceosome	Spliceosome	K13211	PAXBP1:Q9Y5B6	PAXBP1	:	Q9Y5B6
Q8N6E6	KO	Genetic Information Processing	Transcription	Spliceosome	Spliceosome	K13211	PAXBP1:Q8N6E6	PAXBP1	:	Q8N6E6
B7Z500	KO	Genetic Information Processing	Transcription	Spliceosome	Spliceosome	K13212	LUC7L2:B7Z500	LUC7L2	:	B7Z500
Q9Y383	KO	Genetic Information Processing	Transcription	Spliceosome	Spliceosome	K13212	LUC7L2:Q9Y383	LUC7L2	:	Q9Y383
B7Z4Q3	KO	Genetic Information Processing	Transcription	Spliceosome	Spliceosome	K13212	LUC7L2:B7Z4Q3	LUC7L2	:	B7Z4Q3
P43243	KO	Genetic Information Processing	Transcription	Spliceosome	Spliceosome	K13213	MATR3:P43243	MATR3	:	P43243
Q9H4N1	KO	Genetic Information Processing	Transcription	Spliceosome	Spliceosome	K13213	MATR3:Q9H4N1	MATR3	:	Q9H4N1
B7ZAV5	KO	Genetic Information Processing	Transcription	Spliceosome	Spliceosome	K13213	MATR3:B7ZAV5	MATR3	:	B7ZAV5
Q15233	KO	Genetic Information Processing	Transcription	Spliceosome	Spliceosome	K13214	NONO:Q15233	NONO	:	Q15233
F5GYZ3	KO	Genetic Information Processing	Transcription	Spliceosome	Spliceosome	K13214	NONO:F5GYZ3	NONO	:	F5GYZ3
B7Z4C2	KO	Genetic Information Processing	Transcription	Spliceosome	Spliceosome	K13214	NONO:B7Z4C2	NONO	:	B7Z4C2
Q9BQI9	KO	Genetic Information Processing	Transcription	Spliceosome	Spliceosome	K13215	NRIP2:Q9BQI9	NRIP2	:	Q9BQI9
A2RRE3	KO	Genetic Information Processing	Transcription	Spliceosome	Spliceosome	K13215	NRIP2:A2RRE3	NRIP2	:	A2RRE3
Q12972	KO	Genetic Information Processing	Transcription	Spliceosome	Spliceosome	K13216	PPP1R8:Q12972	PPP1R8	:	Q12972
Q5TEJ4	KO	Genetic Information Processing	Transcription	Spliceosome	Spliceosome	K13216	PPP1R8:Q5TEJ4	PPP1R8	:	Q5TEJ4
Q6ICT4	KO	Genetic Information Processing	Transcription	Spliceosome	Spliceosome	K13216	PPP1R8:Q6ICT4	PPP1R8	:	Q6ICT4
Q13523	KO	Genetic Information Processing	Transcription	Spliceosome	Spliceosome	K08827	PRPF4B:Q13523	PRPF4B	:	Q13523
Q86UA1	KO	Genetic Information Processing	Transcription	Spliceosome	Spliceosome	K13217	PRPF39:Q86UA1	PRPF39	:	Q86UA1
A6NLN1	KO	Genetic Information Processing	Transcription	Spliceosome	Spliceosome	K13218	PTBP1:A6NLN1	PTBP1	:	A6NLN1
P26599	KO	Genetic Information Processing	Transcription	Spliceosome	Spliceosome	K13218	PTBP1:P26599	PTBP1	:	P26599
Q9BUQ0	KO	Genetic Information Processing	Transcription	Spliceosome	Spliceosome	K13218	PTBP1:Q9BUQ0	PTBP1	:	Q9BUQ0
P78362	KO	Genetic Information Processing	Transcription	Spliceosome	Spliceosome	K08831	SRPK2:P78362	SRPK2	:	P78362
O75554	KO	Genetic Information Processing	Transcription	Spliceosome	Spliceosome	K13220	WBP4:O75554	WBP4	:	O75554
Q9BQA1	KO	Genetic Information Processing	Transcription	Spliceosome	Spliceosome	K13221	WDR77:Q9BQA1	WDR77	:	Q9BQA1
P61313	KO	Genetic Information Processing	Translation	Ribosome	Ribosome	K02877	RPL15:P61313	RPL15	:	P61313
P61927	KO	Genetic Information Processing	Translation	Ribosome	Ribosome	K02922	RPL37:P61927	RPL37	:	P61927
Q9Y3U8	KO	Genetic Information Processing	Translation	Ribosome	Ribosome	K02920	RPL36:Q9Y3U8	RPL36	:	Q9Y3U8
P61513	KO	Genetic Information Processing	Translation	Ribosome	Ribosome	K02921	RPL37A:P61513	RPL37A	:	P61513
P62987	KO	Genetic Information Processing	Translation	Ribosome	Ribosome	K02927	UBA52:P62987	UBA52	:	P62987
Q7Z4P3	KO	Genetic Information Processing	Translation	Ribosome	Ribosome	K02927	UBA52:Q7Z4P3	UBA52	:	Q7Z4P3
Q3MIH3	KO	Genetic Information Processing	Translation	Ribosome	Ribosome	K02927	UBA52:Q3MIH3	UBA52	:	Q3MIH3
P62891	KO	Genetic Information Processing	Translation	Ribosome	Ribosome	K02924	RPL39:P62891	RPL39	:	P62891
Q92901	KO	Genetic Information Processing	Translation	Ribosome	Ribosome	K02925	RPL3L:Q92901	RPL3L	:	Q92901
P39023	KO	Genetic Information Processing	Translation	Ribosome	Ribosome	K02925	RPL3:P39023	RPL3	:	P39023
B3KS36	KO	Genetic Information Processing	Translation	Ribosome	Ribosome	K02925	RPL3:B3KS36	RPL3	:	B3KS36
Q96QL0	KO	Genetic Information Processing	Translation	Ribosome	Ribosome	K02925	RPL3:Q96QL0	RPL3	:	Q96QL0
Q969Q0	KO	Genetic Information Processing	Translation	Ribosome	Ribosome	K02929	RPL36AL:Q969Q0	RPL36AL	:	Q969Q0
P83881	KO	Genetic Information Processing	Translation	Ribosome	Ribosome	K02929	RPL36A:P83881	RPL36A	:	P83881
P63173	KO	Genetic Information Processing	Translation	Ribosome	Ribosome	K02923	RPL38:P63173	RPL38	:	P63173
P36578	KO	Genetic Information Processing	Translation	Ribosome	Ribosome	K02930	RPL4:P36578	RPL4	:	P36578
Q02878	KO	Genetic Information Processing	Translation	Ribosome	Ribosome	K02934	RPL6:Q02878	RPL6	:	Q02878
Q8TBK5	KO	Genetic Information Processing	Translation	Ribosome	Ribosome	K02934	RPL6:Q8TBK5	RPL6	:	Q8TBK5
P18124	KO	Genetic Information Processing	Translation	Ribosome	Ribosome	K02937	RPL7:P18124	RPL7	:	P18124
P62424	KO	Genetic Information Processing	Translation	Ribosome	Ribosome	K02936	RPL7A:P62424	RPL7A	:	P62424
Q5T8U4	KO	Genetic Information Processing	Translation	Ribosome	Ribosome	K02936	RPL7A:Q5T8U4	RPL7A	:	Q5T8U4
P62917	KO	Genetic Information Processing	Translation	Ribosome	Ribosome	K02938	RPL8:P62917	RPL8	:	P62917
P62888	KO	Genetic Information Processing	Translation	Ribosome	Ribosome	K02908	RPL30:P62888	RPL30	:	P62888
P47914	KO	Genetic Information Processing	Translation	Ribosome	Ribosome	K02905	RPL29:P47914	RPL29	:	P47914
P61353	KO	Genetic Information Processing	Translation	Ribosome	Ribosome	K02901	RPL27:P61353	RPL27	:	P61353
[truncated: 12,150 more rows]
